# Supplementary material for: Structural basis for the toxicity of Legionella pneumophila effector SidH
Source: Nat Commun. 2023 Nov 3;14:7068. doi: 10.1038/s41467-023-42683-8 (PMC10624908; doi:10.1038/s41467-023-42683-8)
Supplement: Supplementary file 4 — Supplementary Data 1 [file 41467_2023_42683_MOESM4_ESM.xls]

## Sheet: Sheet1
Gene	Protein.ID	Protein.Description	Organism	found.in.files	found.in.file_fractionated2_protein.tsv	found.in.conditions	found.in.reps	max.Unique.Peptides	max.Razor.Peptides	average.Total.Intensity	logFC	AveExpr	t	pvalue.limma	fdr.limma	B	pvalue.fdrtool	qval.fdrtool	lfdr.fdrtool	comparison	hit_annotation_method	pvalue	fdr	hit	hit_annotation	Total.Intensity
RPL31	P62899	60S ribosomal protein L31	Homo sapiens	1	1	3	3	7	7	11397152	1.95238281430628	17.1054052235338	17.355898740853	3.37941542829388e-08	1.14769413099287e-05	9.64407263159917	1.57304159031924e-07	5.19364821943096e-05	0.000151532784618138	GFP_WT - GFP	limma	3.37941542829388e-08	1.14769413099287e-05	TRUE	enriched hit	11397152
YBX1	P67809	Y-box-binding protein 1	Homo sapiens	1	1	3	3	6	11	14712346	1.92787382730767	15.9493011182199	20.4909887449521	7.905004196275e-09	7.76644585785513e-06	11.010565689016	5.97784044487071e-10	5.9210386884134e-07	3.90501010775387e-06	GFP_WT - GFP	limma	7.905004196275e-09	7.76644585785513e-06	TRUE	enriched hit	14712346
RPS23	P62266	40S ribosomal protein S23	Homo sapiens	1	1	3	3	6	6	8833012	1.90772500515535	15.8113786346232	17.4072696056044	3.29347881604493e-08	1.14769413099287e-05	9.66885512259578	1.44589745509904e-07	4.97839616189825e-05	0.00010217655844014	GFP_WT - GFP	limma	3.29347881604493e-08	1.14769413099287e-05	TRUE	enriched hit	8833012
RPL14	P50914	60S ribosomal protein L14	Homo sapiens	1	1	3	3	7	7	17130340	1.89853863729162	17.0901452383478	9.53765719539799	5.51642561598312e-06	0.000151071320174172	4.47466904800912	0.00395604315608278	0.0982898337780581	0.27558360095215	GFP_WT - GFP	limma	5.51642561598312e-06	0.000151071320174172	TRUE	enriched hit	17130340
RPS11	P62280	40S ribosomal protein S11	Homo sapiens	1	1	3	3	13	13	87345892	1.89697319339955	18.7824986140606	12.5647933229658	5.47884538587092e-07	5.37931685879343e-05	6.87165439355591	0.000146904387771096	0.0134316504619204	0.034186770355221	GFP_WT - GFP	limma	5.47884538587092e-07	5.37931685879343e-05	TRUE	enriched hit	87345892
P2804_SidH_WT	P2804_SidH_WT	NA	NA	1	1	3	3	278	279	1668224832	1.89330904268531	24.5139777656949	17.1124256398036	3.82200709655094e-08	1.14769413099287e-05	9.52540998249236	2.33797394111335e-07	6.61645253977137e-05	0.00158251535792585	GFP_WT - GFP	limma	3.82200709655094e-08	1.14769413099287e-05	TRUE	enriched hit	1668224832
RPL27	P61353	60S ribosomal protein L27	Homo sapiens	1	1	3	3	10	10	32307547	1.78869250085341	17.8778698813573	15.7916302397368	7.68041920262198e-08	1.79380457376793e-05	8.84501130336848	1.83149415122763e-06	0.000403131377070634	0.00247811710908346	GFP_WT - GFP	limma	7.68041920262198e-08	1.79380457376793e-05	TRUE	enriched hit	32307547
RPL24	P83731	60S ribosomal protein L24	Homo sapiens	1	1	3	3	9	9	8932485	1.72804909307919	16.8162161765774	10.5455892421338	2.40027614288588e-06	8.69893181438985e-05	5.34560466663368	0.00144167011496377	0.0490733431952627	0.200750593298131	GFP_WT - GFP	limma	2.40027614288588e-06	8.69893181438985e-05	TRUE	enriched hit	8932485
RPL26	P61254	60S ribosomal protein L26	Homo sapiens	1	1	3	3	2	10	8026020	1.71294843512093	17.0482548256211	11.4769094833065	1.18018461560955e-06	6.36089246669558e-05	6.08260661410909	0.000525208932849131	0.02667786511576	0.0612654669901685	GFP_WT - GFP	limma	1.18018461560955e-06	6.36089246669558e-05	TRUE	enriched hit	8026020
RPS13	P62277	40S ribosomal protein S13	Homo sapiens	1	1	3	3	12	12	31578004	1.68311266659839	18.128635211561	10.9756383982863	1.71811304579846e-06	7.55087579603798e-05	5.69348359497801	0.000912805586892995	0.0371808308764427	0.0854426813051624	GFP_WT - GFP	limma	1.71811304579846e-06	7.55087579603798e-05	TRUE	enriched hit	31578004
RPS26	P62854	40S ribosomal protein S26	Homo sapiens	1	1	3	3	1	3	4887329	1.65436239781209	14.2666758717641	15.031586199498	1.17697663579481e-07	2.06167074036724e-05	8.42302144583184	5.58432945463316e-06	0.000921877810073841	0.0053088718249703	GFP_WT - GFP	limma	1.17697663579481e-07	2.06167074036724e-05	TRUE	enriched hit	4887329
NCL	P19338	Nucleolin	Homo sapiens	1	1	3	3	50	50	83356147	1.64868159476575	20.2914335509123	11.5551350333918	1.11446465645195e-06	6.32311869963404e-05	6.14181233823351	0.000480868204527418	0.0255808695923207	0.0498711411853759	GFP_WT - GFP	limma	1.11446465645195e-06	6.32311869963404e-05	TRUE	enriched hit	83356147
RPS4X	P62701	40S ribosomal protein S4, X isoform	Homo sapiens	1	1	3	3	9	18	57134209	1.53752022652972	18.0417730399464	11.3799456634791	1.26766176566204e-06	6.51088455270302e-05	6.00865982295819	0.000585459367784091	0.0283234258351144	0.0612654669901685	GFP_WT - GFP	limma	1.26766176566204e-06	6.51088455270302e-05	TRUE	enriched hit	57134209
ZNF208	O43345	Zinc finger protein 208	Homo sapiens	1	1	3	3	0	2	3996433	1.48369245385946	13.9866491477773	9.22565850293633	7.24547435906943e-06	0.000171123450592853	4.18793054926156	0.00531360604183551	0.117622998339152	0.27558360095215	GFP_WT - GFP	limma	7.24547435906943e-06	0.000171123450592853	TRUE	enriched hit	3996433
RPL3	P39023	60S ribosomal protein L3	Homo sapiens	1	1	3	3	13	14	23500501	1.46358001548497	18.2529715434709	11.5273784632498	1.13730926300155e-06	6.32311869963404e-05	6.1208503083091	0.000496185730235688	0.0259713707120905	0.0498711411853759	GFP_WT - GFP	limma	1.13730926300155e-06	6.32311869963404e-05	TRUE	enriched hit	23500501
RPS25	P62851	40S ribosomal protein S25	Homo sapiens	1	1	3	3	6	6	10301293	1.45278424221398	15.7358556780146	10.6377334051927	2.23213412237715e-06	8.28495258421525e-05	5.4212765945785	0.00130892586897224	0.0456742202079663	0.0986578723547557	GFP_WT - GFP	limma	2.23213412237715e-06	8.28495258421525e-05	TRUE	enriched hit	10301293
RPL29	P47914	60S ribosomal protein L29	Homo sapiens	1	1	3	3	2	2	1629952	1.44052847783934	14.5717357226341	15.1870536357917	1.07682883549288e-07	2.0577220110964e-05	8.51127730948993	4.46404775300557e-06	0.000796370723409298	0.00247811710908346	GFP_WT - GFP	limma	1.07682883549288e-07	2.0577220110964e-05	TRUE	enriched hit	1629952
GNL3	Q9BVP2	Guanine nucleotide-binding protein-like 3	Homo sapiens	1	1	3	3	12	12	6152587	1.43097757410313	16.6320380930528	14.077817703581	2.07085809627376e-07	3.1092455131196e-05	7.85833831175859	2.10567585978705e-05	0.00297952516609077	0.02992357702432	GFP_WT - GFP	limma	2.07085809627376e-07	3.1092455131196e-05	TRUE	enriched hit	6152587
RPL35A	P18077	60S ribosomal protein L35a	Homo sapiens	1	1	3	3	11	11	40184212	1.42076503581516	18.3981824686031	12.3831855172477	6.20122564678909e-07	5.66738100415247e-05	6.74489601714064	0.000183016136092506	0.0152596251128176	0.034186770355221	GFP_WT - GFP	limma	6.20122564678909e-07	5.66738100415247e-05	TRUE	enriched hit	40184212
RPL18	Q07020	60S ribosomal protein L18	Homo sapiens	1	1	3	3	7	7	7066219	1.40071888899994	16.8107568431189	13.2025331163074	3.59101850940054e-07	4.44018876868231e-05	7.30214101700839	6.63727187877328e-05	0.00773435784695476	0.034186770355221	GFP_WT - GFP	limma	3.59101850940054e-07	4.44018876868231e-05	TRUE	enriched hit	7066219
RPL5	P46777	60S ribosomal protein L5	Homo sapiens	1	1	3	3	14	14	33680938	1.38773925496451	18.464957213483	11.9457339512401	8.41416822128469e-07	5.89552720038014e-05	6.43156425185189	0.000307135267834768	0.0200554232229098	0.0498711411853759	GFP_WT - GFP	limma	8.41416822128469e-07	5.89552720038014e-05	TRUE	enriched hit	33680938
RPL32	P62910	60S ribosomal protein L32	Homo sapiens	1	1	3	3	7	7	11596906	1.38346549331647	16.7542053296233	12.1765943911092	7.153780944172e-07	5.67835671298633e-05	6.59835409618419	0.00023418975564593	0.0173597699575925	0.034186770355221	GFP_WT - GFP	limma	7.153780944172e-07	5.67835671298633e-05	TRUE	enriched hit	11596906
RPL34	P49207	60S ribosomal protein L34	Homo sapiens	1	1	3	3	4	4	12232615	1.38169851559869	16.9227945167649	9.30301276208916	6.76709556751652e-06	0.000165400405615346	4.25982314891692	0.00494259073520609	0.112770899572032	0.27558360095215	GFP_WT - GFP	limma	6.76709556751652e-06	0.000165400405615346	TRUE	enriched hit	12232615
RPL4	P36578	60S ribosomal protein L4	Homo sapiens	1	1	3	3	14	14	9175897	1.36480621349844	17.2250005310242	11.6459755321732	1.04317341622292e-06	6.32311869963404e-05	6.2100664653112	0.000433766090867094	0.0242958775105739	0.0498711411853759	GFP_WT - GFP	limma	1.04317341622292e-06	6.32311869963404e-05	TRUE	enriched hit	9175897
RPLP0	P05388	60S acidic ribosomal protein P0	Homo sapiens	1	1	3	3	10	20	43372647	1.36312630707067	19.232159604229	11.6540665622981	1.03707226813412e-06	6.32311869963404e-05	6.21611993767675	0.000429786719584158	0.0241810601337142	0.0498711411853759	GFP_WT - GFP	limma	1.03707226813412e-06	6.32311869963404e-05	TRUE	enriched hit	43372647
RPL23A	P62750	60S ribosomal protein L23a	Homo sapiens	1	1	3	3	7	7	5300669	1.35301841121429	17.0246541840042	9.03748941042147	8.57226751971637e-06	0.000188992056766101	4.01078844591694	0.00632329157669043	0.13082635435898	0.349166894263392	GFP_WT - GFP	limma	8.57226751971637e-06	0.000188992056766101	TRUE	enriched hit	5300669
ZZEF1	O43149	Zinc finger ZZ-type and EF-hand domain-containing protein 1	Homo sapiens	1	1	3	3	2	2	1562114	1.34936511763736	14.9444707229521	11.8193709945605	9.20669064525488e-07	6.24273023752444e-05	6.33888187175316	0.000355583097892742	0.0218339548575436	0.0498711411853759	GFP_WT - GFP	limma	9.20669064525488e-07	6.24273023752444e-05	TRUE	enriched hit	1562114
KARS1	Q15046	Lysine--tRNA ligase	Homo sapiens	1	1	3	3	43	43	103959078	1.32674286405113	20.1573457251278	10.1909506391203	3.19093011844768e-06	0.000106465636650429	5.04838056786219	0.00207677505605286	0.0638192435010248	0.200750593298131	GFP_WT - GFP	limma	3.19093011844768e-06	0.000106465636650429	TRUE	enriched hit	103959078
SRP19	P09132	Signal recognition particle 19 kDa protein	Homo sapiens	1	1	3	3	4	4	1435848	1.32656632531857	14.6192039059915	7.3329721541668	4.53951193050831e-05	0.000548393912524625	2.24549910994338	0.0267232628473495	0.304345337083159	0.999999999999992	GFP_WT - GFP	limma	4.53951193050831e-05	0.000548393912524625	TRUE	enriched hit	1435848
RPL10	P27635	60S ribosomal protein L10	Homo sapiens	1	1	3	3	5	7	12314455	1.32411603531001	16.2610836032319	10.6294904867759	2.2466331936264e-06	8.28495258421525e-05	5.41453281642544	0.00132032443906493	0.0458869700466166	0.200750593298131	GFP_WT - GFP	limma	2.2466331936264e-06	8.28495258421525e-05	TRUE	enriched hit	12314455
ARMCX3	Q9UH62	Armadillo repeat-containing X-linked protein 3	Homo sapiens	1	1	3	3	2	2	834333	1.29690145209405	13.4183776530116	11.3774953775435	1.26996320961381e-06	6.51088455270302e-05	6.00678310274152	0.000587062132215044	0.0283650652071946	0.0784430622375758	GFP_WT - GFP	limma	1.26996320961381e-06	6.51088455270302e-05	TRUE	enriched hit	834333
GADD45GIP1	Q8TAE8	Growth arrest and DNA damage-inducible proteins-interacting protein 1	Homo sapiens	1	1	3	3	2	2	661953	1.28601379937131	15.0969991057775	6.60039208886462	0.000101831066641872	0.000955575455719713	1.38608253544467	0.046130255376142	0.430268503746583	1	GFP_WT - GFP	limma	0.000101831066641872	0.000955575455719713	TRUE	enriched hit	661953
RPS15	P62841	40S ribosomal protein S15	Homo sapiens	1	1	3	3	2	2	3635837	1.23339394309483	15.5276709700539	7.52057420542059	3.72656905268573e-05	0.000502131291586244	2.45515929325771	0.0230733858936871	0.282552166450005	0.514112972183815	GFP_WT - GFP	limma	3.72656905268573e-05	0.000502131291586244	TRUE	enriched hit	3635837
RPS6	P62753	40S ribosomal protein S6	Homo sapiens	1	1	3	3	7	8	11722205	1.22891029684948	17.2365088561583	9.15722568369615	7.6998508013201e-06	0.000175924852004074	4.12388104129158	0.00566260437424182	0.121930391470013	0.349166894263392	GFP_WT - GFP	limma	7.6998508013201e-06	0.000175924852004074	TRUE	enriched hit	11722205
RAB3D	O95716	Ras-related protein Rab-3D	Homo sapiens	1	1	3	3	1	2	17548745	1.21288097947409	16.4155123351362	10.0687592770214	3.5267908259583e-06	0.000110646482330811	4.94371246882912	0.00234926491495546	0.0693021537201283	0.200750593298131	GFP_WT - GFP	limma	3.5267908259583e-06	0.000110646482330811	TRUE	enriched hit	17548745
RPL9P9	P32969	60S ribosomal protein L9	Homo sapiens	1	1	3	3	7	7	6916987	1.21222549934666	16.2496570131859	6.82611647218894	7.88709289712992e-05	0.000789460441417481	1.65800685857984	0.0391698206502413	0.39071250764938	1	GFP_WT - GFP	limma	7.88709289712992e-05	0.000789460441417481	TRUE	enriched hit	6916987
FAU	P62861	FAU ubiquitin-like and ribosomal protein S30	Homo sapiens	1	1	3	3	2	2	1204204	1.20759608513925	14.0356567939619	8.43702670888833	1.49538501237296e-05	0.000283180116757474	3.42318659695863	0.0107998742291304	0.186889638150615	0.514112972183815	GFP_WT - GFP	limma	1.49538501237296e-05	0.000283180116757474	TRUE	enriched hit	1204204
GLE1	Q53GS7	mRNA export factor GLE1	Homo sapiens	1	1	3	3	2	2	233741	1.17673542036337	13.5960777717591	6.98476742826527	6.61413797587751e-05	0.000702167577035077	1.84527907153742	0.0348297539260254	0.36314200109116	1	GFP_WT - GFP	limma	6.61413797587751e-05	0.000702167577035077	TRUE	enriched hit	233741
H1-4	P10412	Histone H1.4	Homo sapiens	1	1	3	3	2	6	4917255	1.17549042462485	16.2772869842249	10.8338065164225	1.91595915834754e-06	7.86045693103166e-05	5.58022717200248	0.00106316214373514	0.0406301941630161	0.0986578723547557	GFP_WT - GFP	limma	1.91595915834754e-06	7.86045693103166e-05	TRUE	enriched hit	4917255
MRPS17	Q9Y2R5	28S ribosomal protein S17, mitochondrial	Homo sapiens	1	1	3	3	2	2	570344	1.17441055044127	15.7765691199322	9.16952400462571	7.6159323909965e-06	0.000175919669075546	4.13542285155302	0.00559839975428544	0.121155689868212	0.27558360095215	GFP_WT - GFP	limma	7.6159323909965e-06	0.000175919669075546	TRUE	enriched hit	570344
RPL15	P61313	60S ribosomal protein L15	Homo sapiens	1	1	3	3	3	3	7940256	1.15856039581712	15.0564830901365	9.30346022986044	6.76443156220348e-06	0.000165400405615346	4.26023746897442	0.00494051446279586	0.112742907419253	0.27558360095215	GFP_WT - GFP	limma	6.76443156220348e-06	0.000165400405615346	TRUE	enriched hit	7940256
C8orf33	Q9H7E9	UPF0488 protein C8orf33	Homo sapiens	1	1	3	3	2	2	1696866	1.14924046043274	12.8913377641037	4.88850227678654	0.000875390278243912	0.00452105740753981	-0.901284162249059	0.139680927351146	0.695749000769126	1	GFP_WT - GFP	limma	0.000875390278243912	0.00452105740753981	TRUE	enriched hit	1696866
RPS20	P60866	40S ribosomal protein S20	Homo sapiens	1	1	3	3	7	7	26933592	1.14517212112427	17.0688062539067	9.57347877850427	5.34897730169819e-06	0.000149914003842261	4.50704755881186	0.00382227413931613	0.096125557633586	0.27558360095215	GFP_WT - GFP	limma	5.34897730169819e-06	0.000149914003842261	TRUE	enriched hit	26933592
PRPF3	O43395	U4/U6 small nuclear ribonucleoprotein Prp3	Homo sapiens	1	1	3	3	7	7	17434967	1.14263867300532	16.0074368375056	8.82866394783712	1.03661714855733e-05	0.000215739529333416	3.81036571685465	0.00764326560369866	0.148772618668403	0.448541296934962	GFP_WT - GFP	limma	1.03661714855733e-05	0.000215739529333416	TRUE	enriched hit	17434967
RPL13A	P40429	60S ribosomal protein L13a	Homo sapiens	1	1	3	3	5	5	8223426	1.13899132973747	16.7463121794645	10.8146573078009	1.94454690967482e-06	7.86045693103166e-05	5.56482613977217	0.00108513296931978	0.0411198813256088	0.0986578723547557	GFP_WT - GFP	limma	1.94454690967482e-06	7.86045693103166e-05	TRUE	enriched hit	8223426
EPRS1	P07814	Bifunctional glutamate/proline--tRNA ligase	Homo sapiens	1	1	3	3	75	76	71114322	1.11923062854598	20.6411171336663	9.76576242718756	4.54070564367386e-06	0.000132563378652812	4.67898711167172	0.00317194416496869	0.0848033571570057	0.27558360095215	GFP_WT - GFP	limma	4.54070564367386e-06	0.000132563378652812	TRUE	enriched hit	71114322
RPL13	P26373	60S ribosomal protein L13	Homo sapiens	1	1	3	3	11	11	16276534	1.11373795318972	17.1102571036277	8.77599243780204	1.08813846536157e-05	0.000223563306608156	3.75916255933285	0.0080130071878699	0.153506454863351	0.448541296934962	GFP_WT - GFP	limma	1.08813846536157e-05	0.000223563306608156	TRUE	enriched hit	16276534
RPS3	P23396	40S ribosomal protein S3	Homo sapiens	1	1	3	3	21	21	46941633	1.09937550537067	18.8412735786439	7.40959935980885	4.18608918218918e-05	0.000520660323133826	2.33163117813217	0.0251762152910533	0.29359733096843	0.514112972183815	GFP_WT - GFP	limma	4.18608918218918e-05	0.000520660323133826	TRUE	enriched hit	46941633
NOP2	P46087	Probable 28S rRNA (cytosine(4447)-C(5))-methyltransferase	Homo sapiens	1	1	3	3	2	2	273158	1.09044446420626	12.4760610568019	4.15191650687305	0.00435315240939741	0.0147585909105699	-1.98806439411656	0.20968465174782	0.774409598886901	1	GFP_WT - GFP	limma	0.00435315240939741	0.0147585909105699	TRUE	enriched hit	273158
RPL36	Q9Y3U8	60S ribosomal protein L36	Homo sapiens	1	1	3	3	2	2	3027142	1.07749335833786	14.6128882635109	6.8724737940506	7.48945266060009e-05	0.000764215023911718	1.71305220543341	0.0378565546104159	0.382625136239086	1	GFP_WT - GFP	limma	7.48945266060009e-05	0.000764215023911718	TRUE	enriched hit	3027142
RPS5	P46782	40S ribosomal protein S5	Homo sapiens	1	1	3	3	10	10	54411655	1.07552002664756	17.5977042904143	7.76971685298305	2.88374659819136e-05	0.000423890583874002	2.72736492875974	0.0189002948771402	0.25699458575342	0.514112972183815	GFP_WT - GFP	limma	2.88374659819136e-05	0.000423890583874002	TRUE	enriched hit	54411655
SSR3	Q9UNL2	Translocon-associated protein subunit gamma	Homo sapiens	1	1	3	3	4	4	6818381	1.06627052640431	17.0714412144734	8.44910887169486	1.47827675597602e-05	0.000282485249187418	3.43535792470259	0.0106873487293135	0.185645549821019	0.514112972183815	GFP_WT - GFP	limma	1.47827675597602e-05	0.000282485249187418	TRUE	enriched hit	6818381
RPS3A	P61247	40S ribosomal protein S3a	Homo sapiens	1	1	3	3	19	19	22204512	1.06128707604624	18.946093518159	9.43056185973858	6.05248087403312e-06	0.00015902893496522	4.37720708326719	0.00438171154163625	0.10484229129644	0.27558360095215	GFP_WT - GFP	limma	6.05248087403312e-06	0.00015902893496522	TRUE	enriched hit	22204512
RPL27A	P46776	60S ribosomal protein L27a	Homo sapiens	1	1	3	3	3	3	4056636	1.05766947542765	15.0880542272132	3.7318575427476	0.00473059024987814	0.0157337036475377	-2.67697303253216	0.259523047496999	0.809477816256746	1	GFP_WT - GFP	limma	0.00473059024987814	0.0157337036475377	TRUE	enriched hit	4056636
RRP15	Q9Y3B9	RRP15-like protein	Homo sapiens	1	1	3	3	2	2	667475	1.04720754776621	14.1487279486143	10.6466551163947	2.21655736908918e-06	8.28495258421525e-05	5.42857007394555	0.00129669102977803	0.0454439446059021	0.0986578723547557	GFP_WT - GFP	limma	2.21655736908918e-06	8.28495258421525e-05	TRUE	enriched hit	667475
RPL12	P30050	60S ribosomal protein L12	Homo sapiens	1	1	3	3	12	12	100865824	1.03880592221227	18.8266395299282	9.24043042309797	7.15131754307015e-06	0.00017081897131288	4.20170087403259	0.00524086950361591	0.116694682501936	0.27558360095215	GFP_WT - GFP	limma	7.15131754307015e-06	0.00017081897131288	TRUE	enriched hit	100865824
RPS17	P08708	40S ribosomal protein S17	Homo sapiens	1	1	3	3	9	9	25512432	1.03787331425444	17.5122016513679	6.61479191026532	0.000100166585504451	0.000948424156443049	1.40362469901955	0.0456570452703204	0.427742703232945	1	GFP_WT - GFP	limma	0.000100166585504451	0.000948424156443049	TRUE	enriched hit	25512432
SSB	P05455	Lupus La protein	Homo sapiens	1	1	3	3	8	8	6278006	1.0345270217926	16.2062566869425	8.70048586815301	1.16697753403479e-05	0.000232233449188347	3.68529596169923	0.00857098760704034	0.160373857974433	0.448541296934962	GFP_WT - GFP	limma	1.16697753403479e-05	0.000232233449188347	TRUE	enriched hit	6278006
WLS	Q5T9L3	Protein wntless homolog	Homo sapiens	1	1	3	3	2	2	1282759	1.0335068658285	14.2814891324822	5.51591413936236	0.000379925216011332	0.00251132957250258	-0.0151583234125905	0.0956054299735369	0.610164760837829	1	GFP_WT - GFP	limma	0.000379925216011332	0.00251132957250258	TRUE	enriched hit	1282759
DAP3	P51398	28S ribosomal protein S29, mitochondrial	Homo sapiens	1	1	3	3	4	4	2763945	1.02409939906386	14.9753661969876	7.7910054193544	2.82208062251669e-05	0.000423715247752148	2.75030144750392	0.0185764248671532	0.254773134430872	0.514112972183815	GFP_WT - GFP	limma	2.82208062251669e-05	0.000423715247752148	TRUE	enriched hit	2763945
PTCD3	Q96EY7	Pentatricopeptide repeat domain-containing protein 3, mitochondrial	Homo sapiens	1	1	3	3	5	5	1398886	1.01230959037039	15.0886814080264	9.05286845849187	8.45435123430303e-06	0.000188992056766101	4.0253878504715	0.00623471647316154	0.129674359892829	0.349166894263392	GFP_WT - GFP	limma	8.45435123430303e-06	0.000188992056766101	TRUE	enriched hit	1398886
SEC62	Q99442	Translocation protein SEC62	Homo sapiens	1	1	3	3	2	2	720778	1.00921884566367	14.0013095375418	7.46918347322517	3.93209994709577e-05	0.000510906084300952	2.39813249939975	0.0240274216312788	0.287697337370066	0.514112972183815	GFP_WT - GFP	limma	3.93209994709577e-05	0.000510906084300952	TRUE	enriched hit	720778
HS2ST1	Q7LGA3	Heparan sulfate 2-O-sulfotransferase 1	Homo sapiens	1	1	3	3	4	4	1484546	1.00759586866502	14.8106895442191	9.44799741346918	5.96142944903216e-06	0.000158619300023615	4.39314213510058	0.00430969713104545	0.103768001746555	0.27558360095215	GFP_WT - GFP	limma	5.96142944903216e-06	0.000158619300023615	TRUE	enriched hit	1484546
HNRNPU	Q00839	Heterogeneous nuclear ribonucleoprotein U	Homo sapiens	1	1	3	3	26	26	14542302	1.00746860762494	18.6064102282834	8.04407131837858	2.19010163496e-05	0.000368287490934874	3.01916004256208	0.0150828599151511	0.228119402662093	0.514112972183815	GFP_WT - GFP	limma	2.19010163496e-05	0.000368287490934874	TRUE	enriched hit	14542302
RPL23	P62829	60S ribosomal protein L23	Homo sapiens	1	1	3	3	5	5	13018276	0.998627052329443	17.2755224558881	7.46786704889684	3.93752548319478e-05	0.000510906084300952	2.39666769811324	0.0240523030086013	0.287828466550173	0.514112972183815	GFP_WT - GFP	limma	3.93752548319478e-05	0.000510906084300952	FALSE	enriched candidate	13018276
PRKRA	O75569	Interferon-inducible double-stranded RNA-dependent protein kinase activator A	Homo sapiens	1	1	3	3	2	2	791681	0.995456822019046	13.9547032606202	6.64261809570134	9.70336849712809e-05	0.000927482635124886	1.43744726391725	0.0447541987385698	0.422861025057167	1	GFP_WT - GFP	limma	9.70336849712809e-05	0.000927482635124886	FALSE	enriched candidate	791681
HNRNPA3	P51991	Heterogeneous nuclear ribonucleoprotein A3	Homo sapiens	1	1	3	3	5	5	12307319	0.990473908733659	17.1171907593641	8.29348017422919	1.71619096893543e-05	0.000308327642453186	3.27744755312381	0.0122196084165336	0.20181366508126	0.514112972183815	GFP_WT - GFP	limma	1.71619096893543e-05	0.000308327642453186	FALSE	enriched candidate	12307319
RPL7	P18124	60S ribosomal protein L7	Homo sapiens	1	1	3	3	14	14	47458685	0.988868688461356	17.9742479576484	7.4703323235939	3.92737174865734e-05	0.000510906084300952	2.39941067530832	0.0240057257654329	0.287582872290578	0.514112972183815	GFP_WT - GFP	limma	3.92737174865734e-05	0.000510906084300952	FALSE	enriched candidate	47458685
PPIB	P23284	Peptidyl-prolyl cis-trans isomerase B	Homo sapiens	1	1	3	3	2	2	692439	0.977964599054836	12.6620994113943	7.93197376458593	2.44849954071501e-05	0.000386973386058869	2.90092460145678	0.0165518189360923	0.239966509191448	0.514112972183815	GFP_WT - GFP	limma	2.44849954071501e-05	0.000386973386058869	FALSE	enriched candidate	692439
RPL28	P46779	60S ribosomal protein L28	Homo sapiens	1	1	3	3	7	7	10456507	0.973076748157354	17.1358562122162	6.44401183146871	0.000121986664861553	0.00109113178527228	1.19383881534226	0.0515405136012408	0.457637648491383	1	GFP_WT - GFP	limma	0.000121986664861553	0.00109113178527228	FALSE	enriched candidate	10456507
TSPYL1	Q9H0U9	Testis-specific Y-encoded-like protein 1	Homo sapiens	1	1	3	3	3	3	1859357	0.966869377207205	14.7639395778882	8.36360464002192	1.60414756655105e-05	0.000293632231431004	3.34890532358699	0.0115066046577872	0.194492829057124	0.514112972183815	GFP_WT - GFP	limma	1.60414756655105e-05	0.000293632231431004	FALSE	enriched candidate	1859357
CDC5L	Q99459	Cell division cycle 5-like protein	Homo sapiens	1	1	3	3	7	7	2753783	0.956397856521971	15.9373464262212	9.38191591355716	6.31472118816671e-06	0.000161872487043005	4.33260703727928	0.00458843849149737	0.107852863877531	0.27558360095215	GFP_WT - GFP	limma	6.31472118816671e-06	0.000161872487043005	FALSE	enriched candidate	2753783
PRSS3	P35030	Trypsin-3	Homo sapiens	1	1	3	3	2	2	17600130	0.956161918394548	16.2963701738421	5.1367041875749	0.000625005192090973	0.00361917607100613	-0.543985527071836	0.120669312157139	0.663923710727968	1	GFP_WT - GFP	limma	0.000625005192090973	0.00361917607100613	FALSE	enriched candidate	17600130
LMAN2L	Q9H0V9	VIP36-like protein	Homo sapiens	1	1	3	3	2	2	668270	0.937502502561028	13.1629682260392	5.96169574083194	0.000217063226452769	0.0016353652401567	0.580376781317154	0.0716669579664453	0.539866450075325	1	GFP_WT - GFP	limma	0.000217063226452769	0.0016353652401567	FALSE	enriched candidate	668270
HLA-A	P04439	HLA class I histocompatibility antigen, A alpha chain	Homo sapiens	1	1	3	3	4	7	5328891	0.9351326812273	15.781214385118	7.49720831474998	3.81852017744695e-05	0.000508008190695791	2.42926858106424	0.023503001952685	0.284897759651327	0.514112972183815	GFP_WT - GFP	limma	3.81852017744695e-05	0.000508008190695791	FALSE	enriched candidate	5328891
GTPBP4	Q9BZE4	GTP-binding protein 4	Homo sapiens	1	1	3	3	3	3	1689999	0.932197308060951	13.8467678159089	7.28792009648896	4.76247708017837e-05	0.000572041532716282	2.19453622579785	0.027670624318419	0.311770841413048	0.999999999999992	GFP_WT - GFP	limma	4.76247708017837e-05	0.000572041532716282	FALSE	enriched candidate	1689999
LARP4	Q71RC2	La-related protein 4	Homo sapiens	1	1	3	3	5	6	1549231	0.919987124877053	13.8520775748425	5.15037322009662	0.000613673411979125	0.0035732451855405	-0.524564961870587	0.119684256051414	0.662092322711514	1	GFP_WT - GFP	limma	0.000613673411979125	0.0035732451855405	FALSE	enriched candidate	1549231
RAB11B	Q15907	Ras-related protein Rab-11B	Homo sapiens	1	1	3	3	2	16	167672896	0.919108597764655	19.7719451045323	9.99906895147416	3.73568303340226e-06	0.000114455972746944	4.88348447567441	0.00251896745797264	0.0725003452254931	0.200750593298131	GFP_WT - GFP	limma	3.73568303340226e-06	0.000114455972746944	FALSE	enriched candidate	167672896
RPS8	P62241	40S ribosomal protein S8	Homo sapiens	1	1	3	3	10	10	15068128	0.916866241080704	17.8353749756861	7.43028342095675	4.09593761082311e-05	0.000518654268551216	2.35476322833133	0.0247721464633746	0.291557487954102	0.514112972183815	GFP_WT - GFP	limma	4.09593761082311e-05	0.000518654268551216	FALSE	enriched candidate	15068128
SMN2	Q16637	Survival motor neuron protein	Homo sapiens	1	1	3	3	2	2	2308559	0.902149475951411	15.1434993543132	6.29482466702634	0.000145330251932811	0.00122684413479023	1.00743494867078	0.0571871895642455	0.483532241226976	1	GFP_WT - GFP	limma	0.000145330251932811	0.00122684413479023	FALSE	enriched candidate	2308559
VAMP7	P51809	Vesicle-associated membrane protein 7	Homo sapiens	1	1	3	3	6	6	6605395	0.895292164334029	16.2102933768185	6.68601571653112	9.23591290958061e-05	0.000894649259720666	1.48999789293237	0.0433762019712727	0.415247528832947	1	GFP_WT - GFP	limma	9.23591290958061e-05	0.000894649259720666	FALSE	enriched candidate	6605395
RPS19	P39019	40S ribosomal protein S19	Homo sapiens	1	1	3	3	16	16	40587786	0.887211815317212	17.9747923137628	9.02986246908406	8.63141648408455e-06	0.000188992056766101	4.00354004905591	0.00636763742414304	0.131398579086404	0.416969039600133	GFP_WT - GFP	limma	8.63141648408455e-06	0.000188992056766101	FALSE	enriched candidate	40587786
RPL35	P42766	60S ribosomal protein L35	Homo sapiens	1	1	3	3	4	4	2722951	0.886329736607525	15.8013830079997	7.63617636404663	3.30596541277072e-05	0.000454192110957128	2.58233431807466	0.0210467584523042	0.270807106216379	0.514112972183815	GFP_WT - GFP	limma	3.30596541277072e-05	0.000454192110957128	FALSE	enriched candidate	2722951
UQCRFS1	P47985	Cytochrome b-c1 complex subunit Rieske, mitochondrial	Homo sapiens	1	1	3	3	1	2	2025810	0.880802121082356	13.4008465016524	3.81288259592917	0.00417773479995542	0.0143725017176862	-2.54725316834833	0.249321264512931	0.803216080949432	1	GFP_WT - GFP	limma	0.00417773479995542	0.0143725017176862	FALSE	enriched candidate	2025810
SRSF3	P84103	Serine/arginine-rich splicing factor 3	Homo sapiens	1	1	3	3	2	2	706095	0.875734917638813	14.0589222347727	7.21704487483055	5.13790600075475e-05	0.000606734742336319	2.11387450442546	0.0292196063704671	0.323576269978027	0.999999999999992	GFP_WT - GFP	limma	5.13790600075475e-05	0.000606734742336319	FALSE	enriched candidate	706095
EIF2B4	Q9UI10	Translation initiation factor eIF-2B subunit delta	Homo sapiens	1	1	3	3	2	2	206877	0.873604399834473	12.2572311607983	3.98017989019549	0.00324115409762798	0.0121226083865018	-2.2816447251127	0.22915219037404	0.789541113388654	1	GFP_WT - GFP	limma	0.00324115409762798	0.0121226083865018	FALSE	enriched candidate	206877
MRPL44	Q9H9J2	39S ribosomal protein L44, mitochondrial	Homo sapiens	1	1	3	3	5	5	2002011	0.873220459954403	14.8102775553517	8.0266792919167	2.22815046053151e-05	0.0003686687212565	3.00090411275199	0.0153029628826338	0.229959323343692	0.514112972183815	GFP_WT - GFP	limma	2.22815046053151e-05	0.0003686687212565	FALSE	enriched candidate	2002011
RPS7	P62081	40S ribosomal protein S7	Homo sapiens	1	1	3	3	11	11	8202695	0.869692038971102	17.1034423821313	6.89931416646047	7.2692797869533e-05	0.000757403415687737	1.74479975316921	0.0371134486338991	0.377953098989618	1	GFP_WT - GFP	limma	7.2692797869533e-05	0.000757403415687737	FALSE	enriched candidate	8202695
RPS2	P15880	40S ribosomal protein S2	Homo sapiens	1	1	3	3	10	10	32758901	0.868855704136198	18.0598526870207	8.47421599344781	1.44340926656632e-05	0.000278352869570863	3.46060338418035	0.01045684562947	0.183067325795024	0.514112972183815	GFP_WT - GFP	limma	1.44340926656632e-05	0.000278352869570863	FALSE	enriched candidate	32758901
YBX3	P16989	Y-box-binding protein 3	Homo sapiens	1	1	3	3	5	5	6190310	0.847848923703991	16.0401289433222	6.55217492359053	0.000107628107112881	0.000996626789212669	1.327147713261	0.047744951626755	0.438721735174189	1	GFP_WT - GFP	limma	0.000107628107112881	0.000996626789212669	FALSE	enriched candidate	6190310
LRRC59	Q96AG4	Leucine-rich repeat-containing protein 59	Homo sapiens	1	1	3	3	15	15	13869947	0.846006729790624	18.6543363051653	6.72969893135262	8.79010884142035e-05	0.000859386455100724	1.54265066199061	0.0420255107503673	0.407587403140122	1	GFP_WT - GFP	limma	8.79010884142035e-05	0.000859386455100724	FALSE	enriched candidate	13869947
ARL6IP5	O75915	PRA1 family protein 3	Homo sapiens	1	1	3	3	4	4	4715384	0.841110200529709	17.9737607384945	4.83619145215229	0.000940877426641502	0.00479843081351294	-0.977711519816905	0.143967308589224	0.702109094577942	1	GFP_WT - GFP	limma	0.000940877426641502	0.00479843081351294	FALSE	enriched candidate	4715384
RPS15A	P62244	40S ribosomal protein S15a	Homo sapiens	1	1	3	3	11	11	64706724	0.838819060735467	18.0655649522278	7.12084291932808	5.70030508529709e-05	0.00063798299950183	2.00342579675483	0.0314410815352733	0.339817093274857	1	GFP_WT - GFP	limma	5.70030508529709e-05	0.00063798299950183	FALSE	enriched candidate	64706724
RPS9	P46781	40S ribosomal protein S9	Homo sapiens	1	1	3	3	14	14	10437574	0.838703889296958	17.7974983551511	7.67194777460117	3.18658432301469e-05	0.000443240066426562	2.62137965514056	0.0204519095362907	0.267130139323324	0.514112972183815	GFP_WT - GFP	limma	3.18658432301469e-05	0.000443240066426562	FALSE	enriched candidate	10437574
DARS1	P14868	Aspartate--tRNA ligase, cytoplasmic	Homo sapiens	1	1	3	3	40	40	59912808	0.83832282409087	20.0626126313292	7.85007797126025	2.65841613788336e-05	0.000404926863900784	2.81368480757899	0.0177030363677468	0.248586590825448	0.514112972183815	GFP_WT - GFP	limma	2.65841613788336e-05	0.000404926863900784	FALSE	enriched candidate	59912808
DHRS7	Q9Y394	Dehydrogenase/reductase SDR family member 7	Homo sapiens	1	1	3	3	7	7	3617336	0.835303189531148	15.8069329043678	6.41429981224096	0.000126287793228474	0.00111069849944039	1.15695019291854	0.0526262966605044	0.462816562249078	1	GFP_WT - GFP	limma	0.000126287793228474	0.00111069849944039	FALSE	enriched candidate	3617336
RPL6	Q02878	60S ribosomal protein L6	Homo sapiens	1	1	3	3	9	9	6892554	0.832790404710998	17.3574964854155	5.24951457707726	0.000537835158569763	0.00322088177582234	-0.384510969810669	0.112727021343781	0.648566576137176	1	GFP_WT - GFP	limma	0.000537835158569763	0.00322088177582234	FALSE	enriched candidate	6892554
ALG10	Q5BKT4	Dol-P-Glc:Glc(2)Man(9)GlcNAc(2)-PP-Dol alpha-1,2-glucosyltransferase	Homo sapiens	1	1	3	3	0	2	1223455	0.820546153692211	16.1725844968048	6.85014683229982	7.67816124352743e-05	0.00077222463798539	1.68657453690741	0.0384843088407838	0.38651759634589	1	GFP_WT - GFP	limma	7.67816124352743e-05	0.00077222463798539	FALSE	enriched candidate	1223455
PURA	Q00577	Transcriptional activator protein Pur-alpha	Homo sapiens	1	1	3	3	4	5	1616864	0.820059498570464	15.3200279070127	6.53001597882198	0.000110412225968895	0.00101792324116937	1.2999619067193	0.048502793697593	0.442603281836956	1	GFP_WT - GFP	limma	0.000110412225968895	0.00101792324116937	FALSE	enriched candidate	1616864
EIF4G2	P78344	Eukaryotic translation initiation factor 4 gamma 2	Homo sapiens	1	1	3	3	18	18	6243785	0.818549415982677	17.381124193398	3.82874779316535	0.00407770931682245	0.0141797414396925	-2.52193311410319	0.247356966072699	0.801962861320557	1	GFP_WT - GFP	limma	0.00407770931682245	0.0141797414396925	FALSE	enriched candidate	6243785
MRPL58	Q14197	Peptidyl-tRNA hydrolase ICT1, mitochondrial	Homo sapiens	1	1	3	3	3	3	1335444	0.816243116900806	14.0167661353647	5.9634055238394	0.00021660878286104	0.0016353652401567	0.582607437987777	0.0715856074047205	0.539584301378987	1	GFP_WT - GFP	limma	0.00021660878286104	0.0016353652401567	FALSE	enriched candidate	1335444
EFNB1	P98172	Ephrin-B1	Homo sapiens	1	1	3	3	2	2	392808	0.816242396719893	12.1904259667277	2.6114591076461	0.0283304141225748	0.0624651940960406	-4.51061970667114	0.430106594135385	0.875643683406001	1	GFP_WT - GFP	limma	0.0283304141225748	0.0624651940960406	FALSE	enriched candidate	392808
RPS10	P46783	40S ribosomal protein S10	Homo sapiens	1	1	3	3	4	8	14503834	0.809624114896005	16.4046556039706	6.63507585822116	9.78721435371154e-05	0.000930892514547586	1.42828958429082	0.0449974133346887	0.42418426023817	1	GFP_WT - GFP	limma	9.78721435371154e-05	0.000930892514547586	FALSE	enriched candidate	14503834
DICER1	Q9UPY3	Endoribonuclease Dicer	Homo sapiens	1	1	3	3	2	2	489787	0.808449757957559	13.8604839750985	6.48799110880278	0.000115910742166036	0.00104729290213933	1.24822735356011	0.0499678139063682	0.449956685074015	1	GFP_WT - GFP	limma	0.000115910742166036	0.00104729290213933	FALSE	enriched candidate	489787
UBE2O	Q9C0C9	(E3-independent) E2 ubiquitin-conjugating enzyme	Homo sapiens	1	1	3	3	10	10	1783857	0.798089306142563	16.1401065370561	7.94796991152866	2.40966066744217e-05	0.000383720206285109	2.91787942366002	0.0163347979370534	0.238278414599782	0.514112972183815	GFP_WT - GFP	limma	2.40966066744217e-05	0.000383720206285109	FALSE	enriched candidate	1783857
VPS51	Q9UID3	Vacuolar protein sorting-associated protein 51 homolog	Homo sapiens	1	1	3	3	2	2	253203	0.797043918611633	13.1686356601512	5.39163047698931	0.000446255550241725	0.00279175347204793	-0.186208645051863	0.103314681684145	0.628445723157312	1	GFP_WT - GFP	limma	0.000446255550241725	0.00279175347204793	FALSE	enriched candidate	253203
RPL17	P18621	60S ribosomal protein L17	Homo sapiens	1	1	3	3	10	11	14966514	0.796406180758435	18.1197583021779	6.88489530993471	7.38666509115063e-05	0.000757403415687737	1.72775591787387	0.0375110922365418	0.38046191382339	1	GFP_WT - GFP	limma	7.38666509115063e-05	0.000757403415687737	FALSE	enriched candidate	14966514
RPS18	P62269	40S ribosomal protein S18	Homo sapiens	1	1	3	3	11	11	13416068	0.795043232586735	17.0340522092945	6.03555763414873	0.000198343563647584	0.00154320284047146	0.676372555170142	0.0682210232113494	0.527603902068452	1	GFP_WT - GFP	limma	0.000198343563647584	0.00154320284047146	FALSE	enriched candidate	13416068
MRPS26	Q9BYN8	28S ribosomal protein S26, mitochondrial	Homo sapiens	1	1	3	3	5	6	4234982	0.783528749850802	15.8607634191917	8.58439048755704	1.30073664266909e-05	0.000255527889989759	3.5706407839565	0.00949681096941934	0.171879093080718	0.514112972183815	GFP_WT - GFP	limma	1.30073664266909e-05	0.000255527889989759	FALSE	enriched candidate	4234982
OSBPL11	Q9BXB4	Oxysterol-binding protein-related protein 11	Homo sapiens	1	1	3	3	5	5	793370	0.780811175774147	13.1008056167957	6.89847994114157	7.27601541602551e-05	0.000757403415687737	1.7438143631381	0.0371363567091794	0.378098182156584	1	GFP_WT - GFP	limma	7.27601541602551e-05	0.000757403415687737	FALSE	enriched candidate	793370
SRP54	P61011	Signal recognition particle 54 kDa protein	Homo sapiens	1	1	3	3	20	20	10241628	0.780548828834636	18.8263571209893	7.68718755855926	3.13716729955537e-05	0.000443240066426562	2.6379704857324	0.0202029724649342	0.265558176800671	0.514112972183815	GFP_WT - GFP	limma	3.13716729955537e-05	0.000443240066426562	FALSE	enriched candidate	10241628
CASP2	P42575	Caspase-2	Homo sapiens	1	1	3	3	3	3	1261982	0.779457443302165	12.9821538860263	6.896394919165	7.29287997975331e-05	0.000757403415687737	1.74135114765691	0.0371936646839344	0.378460833137793	1	GFP_WT - GFP	limma	7.29287997975331e-05	0.000757403415687737	FALSE	enriched candidate	1261982
MOGS	Q13724	Mannosyl-oligosaccharide glucosidase	Homo sapiens	1	1	3	3	6	6	2479004	0.773540531633246	14.8513010689046	5.28783639682415	0.0005112905467082	0.00313333157195521	-0.330753114782604	0.110124794027631	0.643225040515429	1	GFP_WT - GFP	limma	0.0005112905467082	0.00313333157195521	FALSE	enriched candidate	2479004
PI4KA	P42356	Phosphatidylinositol 4-kinase alpha	Homo sapiens	1	1	3	3	1	2	706435	0.772785099635517	13.704688261655	5.2604901391961	0.000530083593066591	0.00318353060750278	-0.369092907303543	0.11197682540158	0.647043144873298	1	GFP_WT - GFP	limma	0.000530083593066591	0.00318353060750278	FALSE	enriched candidate	706435
JAM3	Q9BX67	Junctional adhesion molecule C	Homo sapiens	1	1	3	3	2	2	805502	0.771629028221259	13.5608575305256	5.5777673641559	0.000350965642073504	0.00237380841737437	0.0691488398738356	0.0919441408305077	0.600837627484936	1	GFP_WT - GFP	limma	0.000350965642073504	0.00237380841737437	FALSE	enriched candidate	805502
NDUFS7	O75251	NADH dehydrogenase [ubiquinone] iron-sulfur protein 7, mitochondrial	Homo sapiens	1	1	3	3	5	5	9456246	0.771255409851918	16.6916727119527	4.85841110704423	0.000912438530422193	0.00467791656328646	-0.945200504950749	0.1421344540028	0.699422356073615	1	GFP_WT - GFP	limma	0.000912438530422193	0.00467791656328646	FALSE	enriched candidate	9456246
RPL10A	P62906	60S ribosomal protein L10a	Homo sapiens	1	1	3	3	13	13	64931042	0.768691243458132	18.5892713165277	4.462866848222	0.00159277258253592	0.00696051552700729	-1.53432147523926	0.177535695996359	0.74401586903775	1	GFP_WT - GFP	limma	0.00159277258253592	0.00696051552700729	FALSE	enriched candidate	64931042
CD151	P48509	CD151 antigen	Homo sapiens	1	1	3	3	2	2	2802607	0.763906702041753	15.2666395491614	6.49859173350938	0.000114496129932848	0.00104639506573412	1.26129900946033	0.049594812549844	0.448102944964033	1	GFP_WT - GFP	limma	0.000114496129932848	0.00104639506573412	FALSE	enriched candidate	2802607
LARS1	Q9P2J5	Leucine--tRNA ligase, cytoplasmic	Homo sapiens	1	1	3	3	41	41	15256382	0.763377754991623	18.9015790671274	5.80335355561196	0.000264002166111993	0.00192684914294239	0.372037085991193	0.0795355190643436	0.565614145569647	1	GFP_WT - GFP	limma	0.000264002166111993	0.00192684914294239	FALSE	enriched candidate	15256382
HNRNPR	O43390	Heterogeneous nuclear ribonucleoprotein R	Homo sapiens	1	1	3	3	5	11	3062706	0.76310955084309	16.9337028851746	6.36884403413268	0.000133191472117561	0.00115689452227733	1.10028906623574	0.0543243708109515	0.470720577024728	1	GFP_WT - GFP	limma	0.000133191472117561	0.00115689452227733	FALSE	enriched candidate	3062706
EXOSC7	Q15024	Exosome complex component RRP42	Homo sapiens	1	1	3	3	7	7	3513272	0.762622956425687	14.7537927117447	5.97166512810543	0.000214427985571814	0.00162717554394207	0.593377583127237	0.0711936848489125	0.538220130271867	1	GFP_WT - GFP	limma	0.000214427985571814	0.00162717554394207	FALSE	enriched candidate	3513272
HNRNPA1	P09651	Heterogeneous nuclear ribonucleoprotein A1	Homo sapiens	1	1	3	3	3	20	216940667	0.760691821545937	18.5011730116805	7.39669007473111	4.24345505611594e-05	0.000522667280701969	2.31716878160668	0.0254312828862526	0.294865836348389	0.514112972183815	GFP_WT - GFP	limma	4.24345505611594e-05	0.000522667280701969	FALSE	enriched candidate	216940667
BRI3BP	Q8WY22	BRI3-binding protein	Homo sapiens	1	1	3	3	2	2	1241473	0.758483679200676	13.1326312392019	4.98604924920127	0.000766013385074785	0.00418223411799272	-0.759808247376893	0.131951059063367	0.683565520196981	1	GFP_WT - GFP	limma	0.000766013385074785	0.00418223411799272	FALSE	enriched candidate	1241473
SCCPDH	Q8NBX0	Saccharopine dehydrogenase-like oxidoreductase	Homo sapiens	1	1	3	3	2	2	925586	0.755569734914813	13.6764582848084	6.03301821892964	0.00019895716925203	0.00154320284047146	0.673084633028001	0.0683371931839996	0.528027935356201	1	GFP_WT - GFP	limma	0.00019895716925203	0.00154320284047146	FALSE	enriched candidate	925586
DHX9	Q08211	ATP-dependent RNA helicase A	Homo sapiens	1	1	3	3	24	24	7395258	0.753982570107073	17.8415014564699	5.22454082572257	0.000555933492287056	0.00330105141465365	-0.419657623141113	0.114448775942561	0.652013723902381	1	GFP_WT - GFP	limma	0.000555933492287056	0.00330105141465365	FALSE	enriched candidate	7395258
MARS1	P56192	Methionine--tRNA ligase, cytoplasmic	Homo sapiens	1	1	3	3	29	29	21651752	0.753635827591165	19.5795931543281	6.3577693552589	0.000134935116201272	0.00116261843808357	1.0864428137832	0.0547449388079662	0.472642384694837	1	GFP_WT - GFP	limma	0.000134935116201272	0.00116261843808357	FALSE	enriched candidate	21651752
MRPL55	Q7Z7F7	39S ribosomal protein L55, mitochondrial	Homo sapiens	1	1	3	3	2	2	500407	0.751605373054868	13.8616146861964	5.22172228552324	0.000558017048293024	0.00330408967749841	-0.423629902530618	0.114644386119997	0.652401084502321	1	GFP_WT - GFP	limma	0.000558017048293024	0.00330408967749841	FALSE	enriched candidate	500407
MFSD1	Q9H3U5	Major facilitator superfamily domain-containing protein 1	Homo sapiens	1	1	3	3	2	2	1390612	0.746517553955465	14.1769479426886	4.8960434792709	0.000866361548447526	0.00452105740753981	-0.890298424199378	0.139071182320489	0.694822135131859	1	GFP_WT - GFP	limma	0.000866361548447526	0.00452105740753981	FALSE	enriched candidate	1390612
RPL11	P62913	60S ribosomal protein L11	Homo sapiens	1	1	3	3	11	11	46882122	0.746225275393574	18.5275483211737	7.11063547260893	5.76382521140479e-05	0.00064103495208322	1.99164110878168	0.0316850782623403	0.341553503106385	1	GFP_WT - GFP	limma	5.76382521140479e-05	0.00064103495208322	FALSE	enriched candidate	46882122
FNDC3A	Q9Y2H6	Fibronectin type-III domain-containing protein 3A	Homo sapiens	1	1	3	3	5	5	1382657	0.74488418508149	15.6925845089141	5.5672138292015	0.000355732469777796	0.00237380841737437	0.0548026584725516	0.0925607430260518	0.602439549259779	1	GFP_WT - GFP	limma	0.000355732469777796	0.00237380841737437	FALSE	enriched candidate	1382657
UQCRB	P14927	Cytochrome b-c1 complex subunit 7	Homo sapiens	1	1	3	3	3	3	4818735	0.741598406218049	16.4228804256203	3.44706821416973	0.00737013298641627	0.0221314564820671	-3.13777942515258	0.297655262332989	0.829729471864738	1	GFP_WT - GFP	limma	0.00737013298641627	0.0221314564820671	FALSE	enriched candidate	4818735
LBR	Q14739	Delta(14)-sterol reductase LBR	Homo sapiens	1	1	3	3	7	7	6491086	0.741217485903476	16.8358904622149	4.52090104321011	0.00146566891497493	0.0065749064909474	-1.4465262651983	0.171965449172662	0.73789740701496	1	GFP_WT - GFP	limma	0.00146566891497493	0.0065749064909474	FALSE	enriched candidate	6491086
H1-10	Q92522	Histone H1.10	Homo sapiens	1	1	3	3	5	5	1489277	0.737449325840055	14.7685451650949	6.01198635050616	0.000204119273608554	0.00156962790644209	0.645819424372646	0.0693055967180807	0.531533313232012	1	GFP_WT - GFP	limma	0.000204119273608554	0.00156962790644209	FALSE	enriched candidate	1489277
TNPO1	Q92973	Transportin-1	Homo sapiens	1	1	3	3	13	16	12251488	0.736521059764691	18.489722511583	5.44359548358744	0.000417109054535284	0.00266493383779078	-0.114421325648509	0.100033237261759	0.620878274938959	1	GFP_WT - GFP	limma	0.000417109054535284	0.00266493383779078	FALSE	enriched candidate	12251488
RPL37A	P61513	60S ribosomal protein L37a	Homo sapiens	1	1	3	3	3	4	4617060	0.735698916413467	16.4950938022967	7.48132793728165	3.88243221046244e-05	0.000510906084300952	2.41163634162365	0.0237989332215418	0.286486019931579	0.514112972183815	GFP_WT - GFP	limma	3.88243221046244e-05	0.000510906084300952	FALSE	enriched candidate	4617060
CD81	P60033	CD81 antigen	Homo sapiens	1	1	3	3	3	3	3017053	0.731094017173362	16.028064440623	5.58934174682898	0.00034581722172053	0.00236009025992388	0.0848645452022119	0.0912716933573192	0.599075839441687	1	GFP_WT - GFP	limma	0.00034581722172053	0.00236009025992388	FALSE	enriched candidate	3017053
BYSL	Q13895	Bystin	Homo sapiens	1	1	3	3	4	4	1965448	0.72815225357833	14.3401263135187	6.25856321606045	0.00015171272419982	0.00126547677090485	0.961679075112066	0.0586348156934109	0.489777390118601	1	GFP_WT - GFP	limma	0.00015171272419982	0.00126547677090485	FALSE	enriched candidate	1965448
RAB8A	P61006	Ras-related protein Rab-8A	Homo sapiens	1	1	3	3	8	13	32093271	0.725687434899879	19.2758920046309	7.49999204775074	3.80743604166446e-05	0.000508008190695791	2.43235640965832	0.0234514573181734	0.284618850884867	0.514112972183815	GFP_WT - GFP	limma	3.80743604166446e-05	0.000508008190695791	FALSE	enriched candidate	32093271
DHODH	Q02127	Dihydroorotate dehydrogenase (quinone), mitochondrial	Homo sapiens	1	1	3	3	3	3	1079751	0.724804488023661	14.6461131674156	6.86015448416414	7.59294092633136e-05	0.000771031972326015	1.69845039651769	0.0382018437448686	0.38477223120339	1	GFP_WT - GFP	limma	7.59294092633136e-05	0.000771031972326015	FALSE	enriched candidate	1079751
TTC1	Q99614	Tetratricopeptide repeat protein 1	Homo sapiens	1	1	3	3	2	2	790154	0.718946157431297	13.4843663013634	6.41958672729693	0.000125510514376697	0.00110850042529335	1.16352262877916	0.0524317073000558	0.461895706443326	1	GFP_WT - GFP	limma	0.000125510514376697	0.00110850042529335	FALSE	enriched candidate	790154
FAM120A	Q9NZB2	Constitutive coactivator of PPAR-gamma-like protein 1	Homo sapiens	1	1	3	3	2	3	1494115	0.713011462182044	14.3859895384127	6.35505613019106	0.000135366083308859	0.00116261843808357	1.08304808327662	0.0548483883517512	0.473112966120503	1	GFP_WT - GFP	limma	0.000135366083308859	0.00116261843808357	FALSE	enriched candidate	1494115
RBM39	Q14498	RNA-binding protein 39	Homo sapiens	1	1	3	3	8	8	1876702	0.711559354899084	16.2747000499395	6.51285801310241	0.00011262200505305	0.00103376181057429	1.27886756393312	0.0490965176995701	0.4456069383591	1	GFP_WT - GFP	limma	0.00011262200505305	0.00103376181057429	FALSE	enriched candidate	1876702
CHERP	Q8IWX8	Calcium homeostasis endoplasmic reticulum protein	Homo sapiens	1	1	3	3	2	2	833616	0.701677765035106	13.4673646926571	3.78037382251578	0.00439088014292279	0.0148386335376587	-2.59921819855481	0.253380227543961	0.80575609183068	1	GFP_WT - GFP	limma	0.00439088014292279	0.0148386335376587	FALSE	enriched candidate	833616
RMDN3	Q96TC7	Regulator of microtubule dynamics protein 3	Homo sapiens	1	1	3	3	3	3	289867	0.701409532024915	13.4977036805947	4.32486546136001	0.00194487249294315	0.00819262921877055	-1.74491762986182	0.191319135491377	0.757994947694568	1	GFP_WT - GFP	limma	0.00194487249294315	0.00819262921877055	FALSE	enriched candidate	289867
COX7C	P15954	Cytochrome c oxidase subunit 7C, mitochondrial	Homo sapiens	1	1	3	3	2	2	2663168	0.698930145391584	13.7270717661347	3.72896735951544	0.00475168317378625	0.0157788910447057	-2.68161246970918	0.259892211123329	0.80969694214484	1	GFP_WT - GFP	limma	0.00475168317378625	0.0157788910447057	FALSE	enriched candidate	2663168
RRBP1	Q9P2E9	Ribosome-binding protein 1	Homo sapiens	1	1	3	3	22	22	10232635	0.697905936410738	17.9760179865755	7.13246461954939	5.62891540699946e-05	0.000636127966963057	2.01682788789013	0.0311652427190323	0.337843016276827	1	GFP_WT - GFP	limma	5.62891540699946e-05	0.000636127966963057	FALSE	enriched candidate	10232635
RPS12	P25398	40S ribosomal protein S12	Homo sapiens	1	1	3	3	7	7	11888596	0.696741851154162	17.0896061314398	4.06446454294009	0.00285621076365538	0.0110975139098033	-2.14904564662924	0.219442888609164	0.782256891707204	1	GFP_WT - GFP	limma	0.00285621076365538	0.0110975139098033	FALSE	enriched candidate	11888596
PI4K2A	Q9BTU6	Phosphatidylinositol 4-kinase type 2-alpha	Homo sapiens	1	1	3	3	3	3	665288	0.69622137579576	13.0300900661003	4.20934173840838	0.00230365148853008	0.00940247656095192	-1.923142055121	0.203450188070868	0.769092919971787	1	GFP_WT - GFP	limma	0.00230365148853008	0.00940247656095192	FALSE	enriched candidate	665288
ACSL3	O95573	Fatty acid CoA ligase Acsl3	Homo sapiens	1	1	3	3	12	12	12526687	0.695612268966492	16.2911836792806	5.26810274555935	0.000524778116121885	0.00316765366584922	-0.358409157476995	0.111458809378703	0.645983471989503	1	GFP_WT - GFP	limma	0.000524778116121885	0.00316765366584922	FALSE	enriched candidate	12526687
SCARB2	Q14108	Lysosome membrane protein 2	Homo sapiens	1	1	3	3	6	6	2555069	0.695120983673315	15.8088131133672	6.31516940312302	0.000141877930134213	0.00120739841757942	1.03302943130389	0.0563880902642893	0.480018943490275	1	GFP_WT - GFP	limma	0.000141877930134213	0.00120739841757942	FALSE	enriched candidate	2555069
ACP2	P11117	Lysosomal acid phosphatase	Homo sapiens	1	1	3	3	2	2	601929	0.692584325921901	14.3216271400018	4.42827582439518	0.00167410496026893	0.00723819569142366	-1.58686906430043	0.180919113130448	0.7475947758908	1	GFP_WT - GFP	limma	0.00167410496026893	0.00723819569142366	FALSE	enriched candidate	601929
FAM114A2	Q9NRY5	Protein FAM114A2	Homo sapiens	1	1	3	3	5	5	819429	0.688544744753676	14.8816291945318	3.81511182161352	0.00416352498880828	0.0143706560369048	-2.54369382594085	0.249044603651482	0.803040532232021	1	GFP_WT - GFP	limma	0.00416352498880828	0.0143706560369048	FALSE	enriched candidate	819429
RRP1B	Q14684	Ribosomal RNA processing protein 1 homolog B	Homo sapiens	1	1	3	3	2	2	357284	0.685585897496656	13.3397269463784	3.93565369243507	0.00346640548629456	0.0126583658632905	-2.35203027615814	0.234403153336219	0.793281098559752	1	GFP_WT - GFP	limma	0.00346640548629456	0.0126583658632905	FALSE	enriched candidate	357284
KPNA2	P52292	Importin subunit alpha-1	Homo sapiens	1	1	3	3	8	8	5927157	0.681412337345176	16.4698887467447	6.24857947618857	0.000153523163774311	0.00127049484351812	0.94905026135374	0.0590386864515022	0.491492858171902	1	GFP_WT - GFP	limma	0.000153523163774311	0.00127049484351812	FALSE	enriched candidate	5927157
MRPL4	Q9BYD3	39S ribosomal protein L4, mitochondrial	Homo sapiens	1	1	3	3	2	2	537554	0.680372829528107	11.8338057338698	3.12492514702746	0.0123045979358083	0.0333208705714864	-3.66582627495132	0.345095787290891	0.849616610722788	1	GFP_WT - GFP	limma	0.0123045979358083	0.0333208705714864	FALSE	enriched candidate	537554
MTREX	P42285	Exosome RNA helicase MTR4	Homo sapiens	1	1	3	3	8	8	1531626	0.679075898691723	15.7467617624262	5.46915272332478	0.000403536415015884	0.00261571363243717	-0.079256744308041	0.0984501401603992	0.617116119135961	1	GFP_WT - GFP	limma	0.000403536415015884	0.00261571363243717	FALSE	enriched candidate	1531626
EXOSC10	Q01780	Exosome component 10	Homo sapiens	1	1	3	3	7	7	1336975	0.667076090468772	15.8186309081101	5.59100825207879	0.000345082710307931	0.00236009025992388	0.0871257609075871	0.0911751993225423	0.598821751800895	1	GFP_WT - GFP	limma	0.000345082710307931	0.00236009025992388	FALSE	enriched candidate	1336975
TNPO2	O14787	Transportin-2	Homo sapiens	1	1	3	3	4	4	6502804	0.666277064784644	17.0140064364592	5.65784294955963	0.000316975817949691	0.0022209438977675	0.177486634518156	0.0873724662582347	0.588545408605831	1	GFP_WT - GFP	limma	0.000316975817949691	0.0022209438977675	FALSE	enriched candidate	6502804
GALNT1	Q10472	Polypeptide N-acetylgalactosaminyltransferase 1	Homo sapiens	1	1	3	3	3	3	1359781	0.666150314636031	14.0293249500966	3.79597629238548	0.00428718325228368	0.0145971775350419	-2.57426400602624	0.251426435445223	0.804541687324352	1	GFP_WT - GFP	limma	0.00428718325228368	0.0145971775350419	FALSE	enriched candidate	1359781
XPO4	Q9C0E2	Exportin-4	Homo sapiens	1	1	3	3	2	2	498591	0.664488643560075	12.535940684599	4.38773258841462	0.00177512610992353	0.00757584777752601	-1.64866387428698	0.184945393217816	0.751725422511903	1	GFP_WT - GFP	limma	0.00177512610992353	0.00757584777752601	FALSE	enriched candidate	498591
RPL18A	Q02543	60S ribosomal protein L18a	Homo sapiens	1	1	3	3	9	9	13817967	0.658406259080728	16.6403856008952	4.56627540197971	0.00137386807644225	0.00630539453423932	-1.37820440530149	0.167702217750819	0.733013321189599	1	GFP_WT - GFP	limma	0.00137386807644225	0.00630539453423932	FALSE	enriched candidate	13817967
HNRNPM	P52272	Heterogeneous nuclear ribonucleoprotein M	Homo sapiens	1	1	3	3	53	53	78279014	0.655327049214666	20.2528666087311	6.66094286135977	9.5029048719613e-05	0.00091628926792948	1.45966642740993	0.0441678959802927	0.41964604146711	1	GFP_WT - GFP	limma	9.5029048719613e-05	0.00091628926792948	FALSE	enriched candidate	78279014
VPS45	Q9NRW7	Vacuolar protein sorting-associated protein 45	Homo sapiens	1	1	3	3	3	3	1175259	0.654567669164093	13.1524374671659	3.62914083421285	0.00554456745070255	0.0177934057730943	-2.84235257070384	0.272866586497144	0.817090475141661	1	GFP_WT - GFP	limma	0.00554456745070255	0.0177934057730943	FALSE	enriched candidate	1175259
RARS1	P54136	Arginine--tRNA ligase, cytoplasmic	Homo sapiens	1	1	3	3	45	46	53405683	0.650746697273092	20.0250500678853	6.07850941009815	0.000188271004668198	0.00147387545484709	0.731850561172374	0.0662805983119754	0.520406766961775	1	GFP_WT - GFP	limma	0.000188271004668198	0.00147387545484709	FALSE	enriched candidate	53405683
GLG1	Q92896	Golgi apparatus protein 1	Homo sapiens	1	1	3	3	8	8	8969526	0.648079168724985	15.9623368175045	5.11188190024412	0.000646165010642598	0.00367469000186287	-0.579320918395368	0.122474336505507	0.667228550923721	1	GFP_WT - GFP	limma	0.000646165010642598	0.00367469000186287	FALSE	enriched candidate	8969526
RPP30	P78346	Ribonuclease P protein subunit p30	Homo sapiens	1	1	3	3	6	6	14803838	0.643691296962301	16.1691561785703	6.1719655322062	0.000168225566014052	0.00137058193706022	0.85169091451256	0.062215402812039	0.504594325604163	1	GFP_WT - GFP	limma	0.000168225566014052	0.00137058193706022	FALSE	enriched candidate	14803838
DHX30	Q7L2E3	ATP-dependent RNA helicase DHX30	Homo sapiens	1	1	3	3	16	16	2421923	0.643662387521553	16.5097350849821	4.93499584048329	0.000821295138338412	0.0043595009615842	-0.833683290700996	0.135954267666032	0.689994540997044	1	GFP_WT - GFP	limma	0.000821295138338412	0.0043595009615842	FALSE	enriched candidate	2421923
BTAF1	O14981	TATA-binding protein-associated factor 172	Homo sapiens	1	1	3	3	4	4	857490	0.642832754156323	13.4843527705681	6.58610083908575	0.000103512899617335	0.000967040511091725	1.36864609888436	0.0466039744667954	0.43277478676447	1	GFP_WT - GFP	limma	0.000103512899617335	0.000967040511091725	FALSE	enriched candidate	857490
IGF2BP3	O00425	Insulin-like growth factor 2 mRNA-binding protein 3	Homo sapiens	1	1	3	3	9	9	6762872	0.642543875197354	16.9035550223141	5.07542529489862	0.000678656746485149	0.00380409728296475	-0.631378538893394	0.125163547379127	0.67203344636024	1	GFP_WT - GFP	limma	0.000678656746485149	0.00380409728296475	FALSE	enriched candidate	6762872
LAMP1	P11279	Lysosome-associated membrane glycoprotein 1	Homo sapiens	1	1	3	3	3	3	4281091	0.641336627697111	15.4640109622765	5.07232577659022	0.000681499400156412	0.00380987164661909	-0.635813244759996	0.125394289023167	0.672439263929815	1	GFP_WT - GFP	limma	0.000681499400156412	0.00380987164661909	FALSE	enriched candidate	4281091
FANCD2	Q9BXW9	Fanconi anemia group D2 protein	Homo sapiens	1	1	3	3	2	2	464624	0.640387270231679	13.2634166363958	5.18941897885994	0.000582508684750785	0.00341067759149346	-0.469237693753046	0.116905106800669	0.656816134740313	1	GFP_WT - GFP	limma	0.000582508684750785	0.00341067759149346	FALSE	enriched candidate	464624
HSDL1	Q3SXM5	Inactive hydroxysteroid dehydrogenase-like protein 1	Homo sapiens	1	1	3	3	3	3	1001305	0.639920084898815	15.3026419721865	4.57338816784003	0.00136004532411624	0.0062864171864553	-1.3675201672721	0.167041184755374	0.732239674937888	1	GFP_WT - GFP	limma	0.00136004532411624	0.0062864171864553	FALSE	enriched candidate	1001305
MRPS9	P82933	28S ribosomal protein S9, mitochondrial	Homo sapiens	1	1	3	3	5	5	2457560	0.639207706153703	15.3000904821408	6.01004038984452	0.000204604208546685	0.00156962790644209	0.643293651687247	0.0693957644930043	0.531857049996308	1	GFP_WT - GFP	limma	0.000204604208546685	0.00156962790644209	FALSE	enriched candidate	2457560
RAB10	P61026	Ras-related protein Rab-10	Homo sapiens	1	1	3	3	8	9	24026174	0.638037300513027	18.6850968290585	5.57078094957223	0.000354113463053647	0.00237380841737437	0.0596534728776064	0.0923519595852973	0.601898575219557	1	GFP_WT - GFP	limma	0.000354113463053647	0.00237380841737437	FALSE	enriched candidate	24026174
SYNCRIP	O60506	Heterogeneous nuclear ribonucleoprotein Q	Homo sapiens	1	1	3	3	2	2	3062706	0.634535520403595	16.5696722220582	4.72894886552253	0.00109220821229726	0.0053144019959464	-1.13560918842439	0.153069247914845	0.714770141978296	1	GFP_WT - GFP	limma	0.00109220821229726	0.0053144019959464	FALSE	enriched candidate	3062706
RADX	Q6NSI4	RPA-related protein RADX	Homo sapiens	1	1	3	3	2	2	755615	0.633664784309973	14.0555427152901	4.83427430453685	0.000943375500220665	0.00479843081351294	-0.980519911041982	0.144126295586483	0.702339887752566	1	GFP_WT - GFP	limma	0.000943375500220665	0.00479843081351294	FALSE	enriched candidate	755615
UFL1	O94874	E3 UFM1-protein ligase 1	Homo sapiens	1	1	3	3	11	11	1567388	0.633275438009985	16.2526138092501	4.70753303330661	0.00112545267619256	0.00543839431116498	-1.16733508893994	0.154938193503056	0.717237864725345	1	GFP_WT - GFP	limma	0.00112545267619256	0.00543839431116498	FALSE	enriched candidate	1567388
PRORP	O15091	Mitochondrial ribonuclease P catalytic subunit	Homo sapiens	1	1	3	3	3	3	892167	0.632265172336826	14.6011532092341	6.78161638347114	8.29059982069349e-05	0.000818161540990503	1.60491224407108	0.0404666677872849	0.398493497439938	1	GFP_WT - GFP	limma	8.29059982069349e-05	0.000818161540990503	FALSE	enriched candidate	892167
RFT1	Q96AA3	Protein RFT1 homolog	Homo sapiens	1	1	3	3	4	4	3886267	0.631086033741793	14.9193741597856	4.06480120711714	0.00285477433393491	0.0110975139098033	-2.14851769738767	0.219404707516329	0.782227251599765	1	GFP_WT - GFP	limma	0.00285477433393491	0.0110975139098033	FALSE	enriched candidate	3886267
SLC5A6	Q9Y289	Sodium-dependent multivitamin transporter	Homo sapiens	1	1	3	3	4	4	1663011	0.62811300327971	14.3598141235244	3.9207929693985	0.00354522953753662	0.0128484008412103	-2.37557204743231	0.236174500671521	0.794512931692447	1	GFP_WT - GFP	limma	0.00354522953753662	0.0128484008412103	FALSE	enriched candidate	1663011
GOLGA4	Q13439	Golgin subfamily A member 4	Homo sapiens	1	1	3	3	16	16	2468365	0.627902912779724	16.6502625635531	6.15462458500057	0.000171761975090071	0.0013802469468832	0.829544150531952	0.0629537190993767	0.507543191618667	1	GFP_WT - GFP	limma	0.000171761975090071	0.0013802469468832	FALSE	enriched candidate	2468365
ZNF281	Q9Y2X9	Zinc finger protein 281	Homo sapiens	1	1	3	3	2	2	322485	0.623184060815372	12.9104836152099	4.35064058024125	0.00187326854946398	0.00795476866863288	-1.70539082857838	0.188686663861382	0.755444306445471	1	GFP_WT - GFP	limma	0.00187326854946398	0.00795476866863288	FALSE	enriched candidate	322485
PFKM	P08237	ATP-dependent 6-phosphofructokinase, muscle type	Homo sapiens	1	1	3	3	5	5	7716994	0.622068670147902	14.7951415696459	6.24949682424531	0.000153355834762762	0.00127049484351812	0.950211209373203	0.059001481020714	0.491335308154508	1	GFP_WT - GFP	limma	0.000153355834762762	0.00127049484351812	FALSE	enriched candidate	7716994
MRPS27	Q92552	28S ribosomal protein S27, mitochondrial	Homo sapiens	1	1	3	3	8	8	4540027	0.618920685740296	16.6339277199316	4.38707077770626	0.00177682823706961	0.00757584777752601	-1.64967441366771	0.185011662031761	0.751792278483637	1	GFP_WT - GFP	limma	0.00177682823706961	0.00757584777752601	FALSE	enriched candidate	4540027
HNRNPAB	Q99729	Heterogeneous nuclear ribonucleoprotein A/B	Homo sapiens	1	1	3	3	4	4	5253477	0.618915973981199	15.5501049607884	5.62856785444265	0.00032896916048145	0.00225978161873205	0.137984427302655	0.0890220960238164	0.593067241595189	1	GFP_WT - GFP	limma	0.00032896916048145	0.00225978161873205	FALSE	enriched candidate	5253477
RAB13	P51153	Ras-related protein Rab-13	Homo sapiens	1	1	3	3	4	5	34790192	0.616059659102618	18.1609362161238	6.29134167350205	0.0001459304124733	0.00122698290807551	1.00304765063143	0.0573249342216033	0.484133053987791	1	GFP_WT - GFP	limma	0.0001459304124733	0.00122698290807551	FALSE	enriched candidate	34790192
DHX36	Q9H2U1	ATP-dependent DNA/RNA helicase DHX36	Homo sapiens	1	1	3	3	5	5	1432266	0.615663581255609	14.2315125862112	4.82970825959573	0.000949353912118413	0.00479843081351294	-0.987210721383549	0.144505494810879	0.702888910592188	1	GFP_WT - GFP	limma	0.000949353912118413	0.00479843081351294	FALSE	enriched candidate	1432266
POLRMT	O00411	DNA-directed RNA polymerase, mitochondrial	Homo sapiens	1	1	3	3	3	3	1496565	0.6140737177303	14.4355549757434	4.78232643136066	0.00101385451889187	0.00502623160073283	-1.0568158097531	0.148485699227747	0.708531766190582	1	GFP_WT - GFP	limma	0.00101385451889187	0.00502623160073283	FALSE	enriched candidate	1496565
B4GAT1	O43505	Beta-1,4-glucuronyltransferase 1	Homo sapiens	1	1	3	3	6	6	3965178	0.613780725855079	16.4515893965314	5.31033310059001	0.000496370176566233	0.00307778793847263	-0.299292912130332	0.108619416038293	0.640060189435485	1	GFP_WT - GFP	limma	0.000496370176566233	0.00307778793847263	FALSE	enriched candidate	3965178
CD63	P08962	CD63 antigen	Homo sapiens	1	1	3	3	2	2	11703618	0.61040128950709	16.3200434304731	4.12896444100565	0.00259454408634136	0.0103530140821336	-2.04815062397977	0.212214789514261	0.776498075046041	1	GFP_WT - GFP	limma	0.00259454408634136	0.0103530140821336	FALSE	enriched candidate	11703618
EXOSC8	Q96B26	Exosome complex component RRP43	Homo sapiens	1	1	3	3	3	3	3206682	0.610138517833452	15.0394009340675	5.93552099749914	0.000224151208902796	0.00167314174760693	0.546177587523519	0.0729218210674376	0.544175302010744	1	GFP_WT - GFP	limma	0.000224151208902796	0.00167314174760693	FALSE	enriched candidate	3206682
ATP2A2	P16615	Sarcoplasmic/endoplasmic reticulum calcium ATPase 2	Homo sapiens	1	1	3	3	18	36	18623054	0.609201628177825	18.9335656805961	4.96618226935638	0.000787033916675494	0.00426377652796879	-0.788511751429837	0.133497877890672	0.686081020025468	1	GFP_WT - GFP	limma	0.000787033916675494	0.00426377652796879	FALSE	enriched candidate	18623054
STAU1	O95793	Double-stranded RNA-binding protein Staufen homolog 1	Homo sapiens	1	1	3	3	11	14	3736228	0.606855350088694	17.300864549884	5.08667955554114	0.000668442233077961	0.00375800328199045	-0.615287842656974	0.124328513012492	0.670556385232862	1	GFP_WT - GFP	limma	0.000668442233077961	0.00375800328199045	FALSE	enriched candidate	3736228
SLC25A1	P53007	Tricarboxylate transport protein, mitochondrial	Homo sapiens	1	1	3	3	5	5	4581584	0.60658053983515	16.0996216668289	5.68814077695508	0.000305061267314825	0.00216634724289109	0.218241263084821	0.0856912699269239	0.583832467525046	1	GFP_WT - GFP	limma	0.000305061267314825	0.00216634724289109	FALSE	enriched candidate	4581584
PCID2	Q5JVF3	PCI domain-containing protein 2	Homo sapiens	1	1	3	3	2	2	638948	0.606024326887557	13.7801024836801	4.83671423863825	0.000940197463297877	0.00479843081351294	-0.976945790947168	0.143923977808463	0.702046131455701	1	GFP_WT - GFP	limma	0.000940197463297877	0.00479843081351294	FALSE	enriched candidate	638948
SON	P18583	Protein SON	Homo sapiens	1	1	3	3	2	2	982239	0.602701141408911	12.1778673583381	3.83751628376727	0.00402351554862713	0.0140722623680769	-2.50795054817202	0.24627598509072	0.801266363850436	1	GFP_WT - GFP	limma	0.00402351554862713	0.0140722623680769	FALSE	enriched candidate	982239
LRPPRC	P42704	Leucine-rich PPR motif-containing protein, mitochondrial	Homo sapiens	1	1	3	3	44	44	22141381	0.602480573894816	19.0568055883243	4.03766663283578	0.00297304837666616	0.0113481655333338	-2.19111330533404	0.222497356386847	0.78460222542131	1	GFP_WT - GFP	limma	0.00297304837666616	0.0113481655333338	FALSE	enriched candidate	22141381
RPL30	P62888	60S ribosomal protein L30	Homo sapiens	1	1	3	3	10	10	82096122	0.601600624864101	18.7447195724168	5.71886936823391	0.000293472089272245	0.00209822561785802	0.259443004045681	0.0840129730769141	0.579018720905722	1	GFP_WT - GFP	limma	0.000293472089272245	0.00209822561785802	FALSE	enriched candidate	82096122
TMX2	Q9Y320	Thioredoxin-related transmembrane protein 2	Homo sapiens	1	1	3	3	4	4	2877903	0.60154164892097	16.1674675299094	5.80956853752624	0.000261964847580303	0.00192535003361467	0.380280401945342	0.0792139506764324	0.564618505292503	1	GFP_WT - GFP	limma	0.000261964847580303	0.00192535003361467	FALSE	enriched candidate	2877903
SCARB1	Q8WTV0	Scavenger receptor class B member 1	Homo sapiens	1	1	3	3	4	4	6087374	0.600602738572444	16.5466158766602	4.52725013166042	0.0014524372830017	0.006551551864527	-1.43694917847461	0.171364075989592	0.737219309280427	1	GFP_WT - GFP	limma	0.0014524372830017	0.006551551864527	FALSE	enriched candidate	6087374
CYB5R3	P00387	NADH-cytochrome b5 reductase 3	Homo sapiens	1	1	3	3	10	10	3772208	0.599513398450105	16.263443076702	4.8308716704749	0.000947826775603096	0.00479843081351294	-0.985505647255707	0.144408803779606	0.702749109138512	1	GFP_WT - GFP	limma	0.000947826775603096	0.00479843081351294	FALSE	enriched candidate	3772208
COLEC12	Q5KU26	Collectin-12	Homo sapiens	1	1	3	3	2	2	250234	0.59818642460621	12.6368566358441	4.8900550480013	0.000873522968551603	0.00452105740753981	-0.899021481183135	0.139555209894343	0.69555836028999	1	GFP_WT - GFP	limma	0.000873522968551603	0.00452105740753981	FALSE	enriched candidate	250234
MSH6	P52701	DNA mismatch repair protein Msh6	Homo sapiens	1	1	3	3	15	16	5216591	0.597754150900862	17.3749685348197	6.10626593271055	0.000182058772422323	0.00143867496102152	0.767567508374714	0.0650510025203745	0.51573151424845	1	GFP_WT - GFP	limma	0.000182058772422323	0.00143867496102152	FALSE	enriched candidate	5216591
SRP68	Q9UHB9	Signal recognition particle subunit SRP68	Homo sapiens	1	1	3	3	18	18	4886016	0.595032804725406	17.3095581200763	5.4740989733592	0.00040096529198201	0.00261571363243717	-0.0724618981077629	0.0981460767928362	0.616384962753607	1	GFP_WT - GFP	limma	0.00040096529198201	0.00261571363243717	FALSE	enriched candidate	4886016
TBRG4	Q969Z0	FAST kinase domain-containing protein 4	Homo sapiens	1	1	3	3	5	5	2772955	0.591137962258422	16.1901923731135	4.12534265183543	0.00260853994531306	0.0103530140821336	-2.05380251936833	0.212616046458857	0.776825741061134	1	GFP_WT - GFP	limma	0.00260853994531306	0.0103530140821336	FALSE	enriched candidate	2772955
PTDSS1	P48651	Phosphatidylserine synthase 1	Homo sapiens	1	1	3	3	3	3	1140538	0.590920684725962	15.2431613648899	6.10183989290282	0.00018303423427652	0.00144096614400466	0.761879157415855	0.0652458027537031	0.516478264109981	1	GFP_WT - GFP	limma	0.00018303423427652	0.00144096614400466	FALSE	enriched candidate	1140538
UBXN4	Q92575	UBX domain-containing protein 4	Homo sapiens	1	1	3	3	6	6	5393673	0.590678679350667	15.7671321995993	5.4045785211658	0.000438792475654871	0.00276979514662624	-0.16828537192478	0.10248915016582	0.626570521447624	1	GFP_WT - GFP	limma	0.000438792475654871	0.00276979514662624	FALSE	enriched candidate	5393673
SLC39A14	Q15043	Metal cation symporter ZIP14	Homo sapiens	1	1	3	3	3	3	1542265	0.589697153596761	14.8485158912807	3.76818295685947	0.004473744779301	0.0150702107789915	-2.61873344742012	0.25491414738263	0.806698996202688	1	GFP_WT - GFP	limma	0.004473744779301	0.0150702107789915	FALSE	enriched candidate	1542265
TRAM1	Q15629	Translocating chain-associated membrane protein 1	Homo sapiens	1	1	3	3	2	2	1793933	0.589284181694172	13.7417303959578	5.40061691285193	0.000441061443306082	0.00277183471326824	-0.173766663339784	0.102741172270673	0.627144995843624	1	GFP_WT - GFP	limma	0.000441061443306082	0.00277183471326824	FALSE	enriched candidate	1793933
RAB8B	Q92930	Ras-related protein Rab-8B	Homo sapiens	1	1	3	3	5	5	32093271	0.587503992039775	18.9028576615355	6.16353669510353	0.000169934486524072	0.00137385496412923	0.840931233457061	0.0625733732565512	0.50602847215683	1	GFP_WT - GFP	limma	0.000169934486524072	0.00137385496412923	FALSE	enriched candidate	32093271
MAEA	Q7L5Y9	E3 ubiquitin-protein transferase MAEA	Homo sapiens	1	1	3	3	2	2	574203	0.586662675483053	13.2875159667955	4.87297418350861	0.000894302000543192	0.00459614377785278	-0.923930425429715	0.140942931196336	0.697649583291707	1	GFP_WT - GFP	limma	0.000894302000543192	0.00459614377785278	FALSE	enriched candidate	574203
DDX21	Q9NR30	Nucleolar RNA helicase 2	Homo sapiens	1	1	3	3	10	11	3825248	0.586549590568239	16.8639850803728	3.87755172187993	0.00378557869308751	0.0134118489268326	-2.44421404259178	0.241382494903996	0.798051111713261	1	GFP_WT - GFP	limma	0.00378557869308751	0.0134118489268326	FALSE	enriched candidate	3825248
ACSL4	O60488	Long-chain-fatty-acid--CoA ligase 4	Homo sapiens	1	1	3	3	3	3	774211	0.582903544827911	13.8884117273862	4.91346234062572	0.000845887771478605	0.00445628094147375	-0.864954290231371	0.137670613956622	0.692671615139205	1	GFP_WT - GFP	limma	0.000845887771478605	0.00445628094147375	FALSE	no hit	774211
MAP7D3	Q8IWC1	MAP7 domain-containing protein 3	Homo sapiens	1	1	3	3	9	9	2110862	0.580726513259297	16.2606582804501	5.29623738093609	0.000505662815344279	0.00310790420425051	-0.318996380370972	0.109560720999691	0.642045695824017	1	GFP_WT - GFP	limma	0.000505662815344279	0.00310790420425051	FALSE	no hit	2110862
FASTKD5	Q7L8L6	FAST kinase domain-containing protein 5, mitochondrial	Homo sapiens	1	1	3	3	4	4	2491893	0.580715857404401	14.9407375475749	5.11111683924049	0.000646829353325053	0.00367469000186287	-0.58041141488097	0.122530303462849	0.667329982899186	1	GFP_WT - GFP	limma	0.000646829353325053	0.00367469000186287	FALSE	no hit	2491893
BCS1L	Q9Y276	Mitochondrial chaperone BCS1	Homo sapiens	1	1	3	3	6	6	3204984	0.579723006908162	16.1475495749972	5.19315632837687	0.000579616592590961	0.00340322368052011	-0.463953407384837	0.116641774158948	0.656307641830622	1	GFP_WT - GFP	limma	0.000579616592590961	0.00340322368052011	FALSE	no hit	3204984
ATP1A1	P05023	Sodium/potassium-transporting ATPase subunit alpha-1	Homo sapiens	1	1	3	3	23	45	34097924	0.578533586504314	19.9397413029255	4.7379784430367	0.00107850890459661	0.00527215283130716	-1.1222519145698	0.152286401689671	0.713723639156514	1	GFP_WT - GFP	limma	0.00107850890459661	0.00527215283130716	FALSE	no hit	34097924
ATL3	Q6DD88	Atlastin-3	Homo sapiens	1	1	3	3	6	6	2772860	0.578023755952852	14.9573374280827	4.32055925704678	0.00195711754975266	0.00821129958000019	-1.75152984490908	0.191761559729728	0.758418406000289	1	GFP_WT - GFP	limma	0.00195711754975266	0.00821129958000019	FALSE	no hit	2772860
HADHA	P40939	Trifunctional enzyme subunit alpha, mitochondrial	Homo sapiens	1	1	3	3	31	31	15033470	0.57741049180165	18.861661717444	5.08645358849722	0.000668645683855579	0.00375800328199045	-0.615610738541212	0.124345236269119	0.670586096921963	1	GFP_WT - GFP	limma	0.000668645683855579	0.00375800328199045	FALSE	no hit	15033470
QARS1	P47897	Glutamine--tRNA ligase	Homo sapiens	1	1	3	3	36	36	18837479	0.577308931906845	19.0021977253006	4.57666404110752	0.00135372929674843	0.00628632481785417	-1.36260175883889	0.166737397131823	0.731882628483577	1	GFP_WT - GFP	limma	0.00135372929674843	0.00628632481785417	FALSE	no hit	18837479
DDX41	Q9UJV9	Probable ATP-dependent RNA helicase DDX41	Homo sapiens	1	1	3	3	3	3	1253777	0.575403234935132	12.91536824568	4.10648779151962	0.00268271069981128	0.0105313229288697	-2.08325219543612	0.214713823459897	0.778523261487441	1	GFP_WT - GFP	limma	0.00268271069981128	0.0105313229288697	FALSE	no hit	1253777
LONP1	P36776	Lon protease homolog, mitochondrial	Homo sapiens	1	1	3	3	2	2	1185791	0.573780313903423	13.5705218567388	5.06857415354361	0.000684957314483079	0.00381904582239637	-0.64118280835213	0.125674019512785	0.672929896032466	1	GFP_WT - GFP	limma	0.000684957314483079	0.00381904582239637	FALSE	no hit	1185791
COG7	P83436	Conserved oligomeric Golgi complex subunit 7	Homo sapiens	1	1	3	3	2	2	490869	0.572725352375006	13.1450268458901	3.45719901634843	0.00725358981593497	0.0219066749900795	-3.12127269375695	0.296237651496131	0.829053950569012	1	GFP_WT - GFP	limma	0.00725358981593497	0.0219066749900795	FALSE	no hit	490869
VCP	P55072	Transitional endoplasmic reticulum ATPase	Homo sapiens	1	1	3	3	27	28	11169676	0.570307537278008	18.5984373784187	5.63699894130348	0.000325465440916363	0.00225693378161636	0.149373309610426	0.0885444581786028	0.591768234130642	1	GFP_WT - GFP	limma	0.000325465440916363	0.00225693378161636	FALSE	no hit	11169676
INTS13	Q9NVM9	Integrator complex subunit 13	Homo sapiens	1	1	3	3	2	2	349603	0.567365315300517	12.9415257815947	2.93889006843098	0.0166146553240442	0.0413301840131844	-3.97238738301863	0.374574576005853	0.859792321831878	1	GFP_WT - GFP	limma	0.0166146553240442	0.0413301840131844	FALSE	no hit	349603
NAT10	Q9H0A0	RNA cytidine acetyltransferase	Homo sapiens	1	1	3	3	2	2	604439	0.566318016806237	13.5025205393427	4.59065575329206	0.00132710451558886	0.00623568534398066	-1.34161125981769	0.165444551409353	0.730352416293578	1	GFP_WT - GFP	limma	0.00132710451558886	0.00623568534398066	FALSE	no hit	604439
EIF4ENIF1	Q9NRA8	Eukaryotic translation initiation factor 4E transporter	Homo sapiens	1	1	3	3	4	4	1139330	0.564148969286666	14.3938275083228	5.05510144489602	0.000697532175142583	0.00386863491332377	-0.660482460898889	0.126682588484917	0.674686733943348	1	GFP_WT - GFP	limma	0.000697532175142583	0.00386863491332377	FALSE	no hit	1139330
TECR	Q9NZ01	Very-long-chain enoyl-CoA reductase	Homo sapiens	1	1	3	3	7	7	2610296	0.563677607639518	15.9475380212714	5.39941398989621	0.000441752915768249	0.00277183471326824	-0.175431475131266	0.102817795035415	0.627319304181075	1	GFP_WT - GFP	limma	0.000441752915768249	0.00277183471326824	FALSE	no hit	2610296
SACM1L	Q9NTJ5	Phosphatidylinositol-3-phosphatase SAC1	Homo sapiens	1	1	3	3	14	14	6952456	0.562798568651697	16.9565295945341	5.00054531290697	0.000751057769286117	0.00411125893499848	-0.738900215027559	0.13083120361213	0.681719060349963	1	GFP_WT - GFP	limma	0.000751057769286117	0.00411125893499848	FALSE	no hit	6952456
MLST8	Q9BVC4	Target of rapamycin complex subunit LST8	Homo sapiens	1	1	3	3	2	2	926148	0.559964305620825	13.9757665252391	4.89429739326434	0.000868443098956224	0.00452105740753981	-0.892841334830106	0.139212179700418	0.695036965039685	1	GFP_WT - GFP	limma	0.000868443098956224	0.00452105740753981	FALSE	no hit	926148
DRG1	Q9Y295	Developmentally-regulated GTP-binding protein 1	Homo sapiens	1	1	3	3	7	8	3421398	0.559606505018792	15.6377840113389	4.05666074064896	0.00288972302098692	0.011168357170187	-2.16128722966571	0.22032925505088	0.782942720237396	1	GFP_WT - GFP	limma	0.00288972302098692	0.011168357170187	FALSE	no hit	3421398
ESYT1	Q9BSJ8	Extended synaptotagmin-1	Homo sapiens	1	1	3	3	18	18	9471538	0.559010176384849	17.6866996646495	3.69118025215572	0.00503676635141812	0.0164722253970988	-2.7423453130752	0.264752224430372	0.81253542261608	1	GFP_WT - GFP	limma	0.00503676635141812	0.0164722253970988	FALSE	no hit	9471538
DPM1	O60762	Dolichol-phosphate mannosyltransferase subunit 1	Homo sapiens	1	1	3	3	9	9	4068078	0.557802767384665	17.0283371809151	5.73589334965368	0.000287257991086362	0.00206786403172443	0.282211959864362	0.0830946930683769	0.576337445268991	1	GFP_WT - GFP	limma	0.000287257991086362	0.00206786403172443	FALSE	no hit	4068078
SLC35B2	Q8TB61	Adenosine 3'-phospho 5'-phosphosulfate transporter 1	Homo sapiens	1	1	3	3	4	4	2609482	0.557245501223557	14.2893781202461	2.81654718150356	0.0202689851132862	0.0479250919101548	-4.17396341417969	0.394784220055894	0.866008058541782	1	GFP_WT - GFP	limma	0.0202689851132862	0.0479250919101548	FALSE	no hit	2609482
ADAR	P55265	Double-stranded RNA-specific adenosine deaminase	Homo sapiens	1	1	3	3	17	17	4210153	0.554563880177906	17.3293930999263	5.11645887786959	0.000642205932631441	0.00367469000186287	-0.572798778256081	0.122139931273252	0.666621198777041	1	GFP_WT - GFP	limma	0.000642205932631441	0.00367469000186287	FALSE	no hit	4210153
FDFT1	P37268	Squalene synthase	Homo sapiens	1	1	3	3	9	9	5861378	0.553718651209204	15.8868803072326	4.52823709583648	0.00145039194776383	0.006551551864527	-1.43546091937471	0.171270734254366	0.737113744106035	1	GFP_WT - GFP	limma	0.00145039194776383	0.006551551864527	FALSE	no hit	5861378
ATL2	Q8NHH9	Atlastin-2	Homo sapiens	1	1	3	3	6	7	3061411	0.550723816203952	16.0357178869699	4.74618521931774	0.00106621800654934	0.00522421969642593	-1.11012176185783	0.151577537752818	0.712769388292886	1	GFP_WT - GFP	limma	0.00106621800654934	0.00522421969642593	FALSE	no hit	3061411
IRS4	O14654	Insulin receptor substrate 4	Homo sapiens	1	1	3	3	20	20	6036269	0.549869541899234	17.0806996132491	5.66111049626843	0.000315666893164396	0.00221916993120923	0.181888161480027	0.087189882637889	0.588038740493043	1	GFP_WT - GFP	limma	0.000315666893164396	0.00221916993120923	FALSE	no hit	6036269
STX4	Q12846	Syntaxin-4	Homo sapiens	1	1	3	3	9	9	4499171	0.547281550972421	16.7338679085669	3.27367943760121	0.00969868273317484	0.0273646055102463	-3.4213345718471	0.322619989719555	0.840807736547944	1	GFP_WT - GFP	limma	0.00969868273317484	0.0273646055102463	FALSE	no hit	4499171
TARS3	A2RTX5	Threonine--tRNA ligase 2, cytoplasmic	Homo sapiens	1	1	3	3	3	3	1045693	0.54648956728369	13.6726103176696	3.7144446695135	0.00485918298528018	0.01603454102835	-2.70493736705788	0.261752698700473	0.81079365191632	1	GFP_WT - GFP	limma	0.00485918298528018	0.01603454102835	FALSE	no hit	1045693
EXOC1	Q9NV70	Exocyst complex component 1	Homo sapiens	1	1	3	3	6	6	2416845	0.545031799804736	15.3577131793364	5.0874678911337	0.000667732973327005	0.00375800328199045	-0.614161406931236	0.124270184001581	0.670452711934198	1	GFP_WT - GFP	limma	0.000667732973327005	0.00375800328199045	FALSE	no hit	2416845
EIF2B5	Q13144	Translation initiation factor eIF-2B subunit epsilon	Homo sapiens	1	1	3	3	8	8	4283096	0.54492673685178	15.7836584869437	4.04022603512332	0.00296167328072681	0.0113481655333338	-2.18709180550606	0.222204323706864	0.784379417332865	1	GFP_WT - GFP	limma	0.00296167328072681	0.0113481655333338	FALSE	no hit	4283096
RFC3	P40938	Replication factor C subunit 3	Homo sapiens	1	1	3	3	10	10	19727070	0.544715907306411	16.7704389710486	5.63472319688322	0.000326407169177627	0.00225693378161636	0.146300179850368	0.0886731796481739	0.592119127040861	1	GFP_WT - GFP	limma	0.000326407169177627	0.00225693378161636	FALSE	no hit	19727070
MBOAT7	Q96N66	Lysophospholipid acyltransferase 7	Homo sapiens	1	1	3	3	4	4	3594665	0.544458451644699	15.5580291258179	3.13882013952311	0.0120330401536162	0.0327211518795618	-3.64295443838318	0.342955024374494	0.848819815390497	1	GFP_WT - GFP	limma	0.0120330401536162	0.0327211518795618	FALSE	no hit	3594665
SNRNP200	O75643	U5 small nuclear ribonucleoprotein 200 kDa helicase	Homo sapiens	1	1	3	3	15	15	3204516	0.544327197619634	16.7403171690545	5.56111429646886	0.000358519485628799	0.00238483531263208	0.0465039067151434	0.0929186264329485	0.60336344070916	1	GFP_WT - GFP	limma	0.000358519485628799	0.00238483531263208	FALSE	no hit	3204516
CTNNA1	P35221	Catenin alpha-1	Homo sapiens	1	1	3	3	6	9	2489894	0.543685941484455	16.1468470380266	4.40647725620638	0.00172763294407946	0.0073960986730245	-1.62006638970407	0.183075727390239	0.749824235027513	1	GFP_WT - GFP	limma	0.00172763294407946	0.0073960986730245	FALSE	no hit	2489894
NPC1	O15118	NPC intracellular cholesterol transporter 1	Homo sapiens	1	1	3	3	4	5	1865806	0.541737291687957	15.6661555344988	4.82948910891387	0.000949641873654321	0.00479843081351294	-0.987531926207293	0.144523713967201	0.70291523817386	1	GFP_WT - GFP	limma	0.000949641873654321	0.00479843081351294	FALSE	no hit	1865806
SPATA7	Q9P0W8	Spermatogenesis-associated protein 7	Homo sapiens	1	1	3	3	2	2	22737148	0.540003800980159	13.3808526278626	3.12178652374645	0.0123668105778512	0.0333269690187733	-3.67099336496827	0.345580523542015	0.849795865493908	1	GFP_WT - GFP	limma	0.0123668105778512	0.0333269690187733	FALSE	no hit	22737148
TAGLN2	P37802	Transgelin-2	Homo sapiens	1	1	3	3	2	2	737436	0.539862463726624	14.1754079362612	2.3796931936061	0.0413970513440328	0.0843184127181754	-4.88683080096873	0.472150152441647	0.885448751416509	1	GFP_WT - GFP	limma	0.0413970513440328	0.0843184127181754	FALSE	no hit	737436
ALDH3A2	P51648	Aldehyde dehydrogenase family 3 member A2	Homo sapiens	1	1	3	3	7	8	4819519	0.53816442849433	16.54175478403	5.30710606862165	0.000498481183330774	0.00308178660988614	-0.303801249534703	0.108834348860821	0.64051548799689	1	GFP_WT - GFP	limma	0.000498481183330774	0.00308178660988614	FALSE	no hit	4819519
CANX	P27824	Calnexin	Homo sapiens	1	1	3	3	19	20	153512142	0.537167482070085	19.7495311795994	4.56901466798428	0.00136852691320005	0.00629462488303394	-1.37408886782151	0.167447408703944	0.732715633097343	1	GFP_WT - GFP	limma	0.00136852691320005	0.00629462488303394	FALSE	no hit	153512142
RTCB	Q9Y3I0	RNA-splicing ligase RtcB homolog	Homo sapiens	1	1	3	3	10	10	3811987	0.533903037454394	16.8389050778191	3.07430124423663	0.013348734148992	0.035383403759371	-3.749198058792	0.352967153867454	0.852475501878358	1	GFP_WT - GFP	limma	0.013348734148992	0.035383403759371	FALSE	no hit	3811987
MRPL28	Q13084	39S ribosomal protein L28, mitochondrial	Homo sapiens	1	1	3	3	2	2	431665	0.530139620909292	13.8608883436673	3.71623843518875	0.00484576751685168	0.0160154140258211	-2.70205527583742	0.261522404200103	0.810658585195389	1	GFP_WT - GFP	limma	0.00484576751685168	0.0160154140258211	FALSE	no hit	431665
TMEM109	Q9BVC6	Transmembrane protein 109	Homo sapiens	1	1	3	3	6	6	12598507	0.528613033966515	16.4189608747107	5.12330034757647	0.000636336816523402	0.00366460270775943	-0.563055371629516	0.121641407858671	0.665711645259486	1	GFP_WT - GFP	limma	0.000636336816523402	0.00366460270775943	FALSE	no hit	12598507
EXOC4	Q96A65	Exocyst complex component 4	Homo sapiens	1	1	3	3	5	5	923006	0.528478756209914	14.7301332461041	4.88191404283008	0.000883360999093583	0.00455104122572233	-0.910888286003588	0.140215302036046	0.696556680043822	1	GFP_WT - GFP	limma	0.000883360999093583	0.00455104122572233	FALSE	no hit	923006
MRPS34	P82930	28S ribosomal protein S34, mitochondrial	Homo sapiens	1	1	3	3	6	6	1911448	0.527849514044695	14.8533680536377	3.02798336751186	0.0143841643798761	0.0372817676035754	-3.82552263430799	0.36026765701119	0.855031578201553	1	GFP_WT - GFP	limma	0.0143841643798761	0.0372817676035754	FALSE	no hit	1911448
MTARC2	Q969Z3	Mitochondrial amidoxime reducing component 2	Homo sapiens	1	1	3	3	2	2	448133	0.52616441543478	13.3294086449341	2.73638990671544	0.0230987267730497	0.053296952444512	-4.30580753897932	0.40837591843749	0.869887375922752	1	GFP_WT - GFP	limma	0.0230987267730497	0.053296952444512	FALSE	no hit	448133
KIF14	Q15058	Kinesin-like protein KIF14	Homo sapiens	1	1	3	3	2	2	706379	0.525252420802266	12.3464061554088	3.38936968108876	0.00807228454717365	0.0238648974938945	-3.23192847644306	0.305815390888578	0.833516437061884	1	GFP_WT - GFP	limma	0.00807228454717365	0.0238648974938945	FALSE	no hit	706379
DNAJC1	Q96KC8	DnaJ homolog subfamily C member 1	Homo sapiens	1	1	3	3	4	4	989825	0.523992032870686	14.4887371617116	5.21288734928794	0.000564602989485682	0.0033336951794913	-0.436088718242774	0.115259246718008	0.65361307727998	1	GFP_WT - GFP	limma	0.000564602989485682	0.0033336951794913	FALSE	no hit	989825
EXOSC1	Q9Y3B2	Exosome complex component CSL4	Homo sapiens	1	1	3	3	2	2	2937367	0.520917721499545	14.5320503436406	4.89344901607742	0.000869456412774286	0.00452105740753981	-0.894077025024409	0.139280726329639	0.695141296520358	1	GFP_WT - GFP	limma	0.000869456412774286	0.00452105740753981	FALSE	no hit	2937367
SMU1	Q2TAY7	WD40 repeat-containing protein SMU1	Homo sapiens	1	1	3	3	3	3	1651966	0.520229727199901	14.7033836803941	3.35297590763142	0.00855080351900218	0.0247572851197556	-3.29142680445018	0.311038036271703	0.835853004426463	1	GFP_WT - GFP	limma	0.00855080351900218	0.0247572851197556	FALSE	no hit	1651966
DPYSL5	Q9BPU6	Dihydropyrimidinase-related protein 5	Homo sapiens	1	1	3	3	2	2	3079118	0.518341367219181	13.8120891473999	4.7157049840084	0.00111264058733014	0.00540131758560727	-1.15522136420205	0.154222998372593	0.71629859406253	1	GFP_WT - GFP	limma	0.00111264058733014	0.00540131758560727	FALSE	no hit	3079118
DHX15	O43143	ATP-dependent RNA helicase DHX15	Homo sapiens	1	1	3	3	14	14	4085023	0.51684708794464	17.2278905413746	5.57376448073376	0.000352765464532846	0.00237380841737437	0.0637092942797928	0.0921776242125842	0.601445729588972	1	GFP_WT - GFP	limma	0.000352765464532846	0.00237380841737437	FALSE	no hit	4085023
RPL22	P35268	60S ribosomal protein L22	Homo sapiens	1	1	3	3	4	4	10442844	0.51656653663834	16.0958198148654	4.1485173392425	0.00252035236819517	0.0101490051301652	-2.0176659605254	0.210057977403149	0.774720207974198	1	GFP_WT - GFP	limma	0.00252035236819517	0.0101490051301652	FALSE	no hit	10442844
RBM25	P49756	RNA-binding protein 25	Homo sapiens	1	1	3	3	3	3	1110421	0.515810193818163	13.7848067597521	3.40353905067214	0.00789361711273964	0.0234355694505349	-3.20878673847223	0.303797849702276	0.832595895628057	1	GFP_WT - GFP	limma	0.00789361711273964	0.0234355694505349	FALSE	no hit	1110421
SYVN1	Q86TM6	E3 ubiquitin-protein ligase synoviolin	Homo sapiens	1	1	3	3	3	3	1783099	0.515558011894782	13.813468747725	2.60471003527816	0.0286449341994765	0.0629574126405102	-4.52165295836134	0.431299346365307	0.875944925798552	1	GFP_WT - GFP	limma	0.0286449341994765	0.0629574126405102	FALSE	no hit	1783099
HACD3	Q9P035	Very-long-chain (3R)-3-hydroxyacyl-CoA dehydratase 3	Homo sapiens	1	1	3	3	10	10	6479526	0.515291770204705	17.0747540070624	4.55899377917769	0.00138817511062768	0.0063571766504126	-1.3891495215069	0.168380976879038	0.733803075088723	1	GFP_WT - GFP	limma	0.00138817511062768	0.0063571766504126	FALSE	no hit	6479526
CMAS	Q8NFW8	N-acylneuraminate cytidylyltransferase	Homo sapiens	1	1	3	3	2	2	211424	0.51286478703453	14.3922504875655	4.94065755912261	0.000814957741994343	0.00434782023774647	-0.825472325815305	0.135505750006996	0.689287260934192	1	GFP_WT - GFP	limma	0.000814957741994343	0.00434782023774647	FALSE	no hit	211424
SLC25A10	Q9UBX3	Mitochondrial dicarboxylate carrier	Homo sapiens	1	1	3	3	5	5	2775357	0.512212925462279	16.0132337643378	4.00655815142331	0.00311507769409118	0.0117556432908073	-2.24005527939894	0.226081182528274	0.787290407545852	1	GFP_WT - GFP	limma	0.00311507769409118	0.0117556432908073	FALSE	no hit	2775357
LMF2	Q9BU23	Lipase maturation factor 2	Homo sapiens	1	1	3	3	6	6	2619209	0.510505980197658	15.8900658333487	4.34684058035827	0.00188364564913941	0.00798270797276419	-1.71121270733133	0.189073078826225	0.755822071333321	1	GFP_WT - GFP	limma	0.00188364564913941	0.00798270797276419	FALSE	no hit	2619209
SRP14	P37108	Signal recognition particle 14 kDa protein	Homo sapiens	1	1	3	3	4	4	4848133	0.510266945631958	16.1600530181594	3.9008393336992	0.00365406631130975	0.0131521359355704	-2.40722094360944	0.238567765670058	0.796154128538794	1	GFP_WT - GFP	limma	0.00365406631130975	0.0131521359355704	FALSE	no hit	4848133
SURF4	O15260	Surfeit locus protein 4	Homo sapiens	1	1	3	3	3	3	12293825	0.509334984181885	15.9645077015182	2.71549851957173	0.0239001063247524	0.0549049437099777	-4.34012317070818	0.411963581610729	0.870874172612709	1	GFP_WT - GFP	limma	0.0239001063247524	0.0549049437099777	FALSE	no hit	12293825
PABPC4	Q13310	Polyadenylate-binding protein 4	Homo sapiens	1	1	3	3	11	13	28375117	0.509306374248162	18.583296973995	3.99253060118298	0.00318146214033576	0.0119632082629441	-2.26216176241606	0.227710620428803	0.788490564658856	1	GFP_WT - GFP	limma	0.00318146214033576	0.0119632082629441	FALSE	no hit	28375117
ABCB7	O75027	Iron-sulfur clusters transporter ABCB7, mitochondrial	Homo sapiens	1	1	3	3	6	6	3145912	0.508231762888299	15.8369344097506	4.20542493227748	0.00231699009908881	0.009420334987011	-1.92921485130213	0.203871086008414	0.769459732624701	1	GFP_WT - GFP	limma	0.00231699009908881	0.009420334987011	FALSE	no hit	3145912
SLC25A6	P12236	ADP/ATP translocase 3	Homo sapiens	1	1	3	3	4	5	334984560	0.505420238648522	20.2117037732639	5.45340502926532	0.000411841922304581	0.00264737529261232	-0.100913195916681	0.0994232188830413	0.619437383755788	1	GFP_WT - GFP	limma	0.000411841922304581	0.00264737529261232	FALSE	no hit	334984560
PLA2G4A	P47712	Cytosolic phospholipase A2	Homo sapiens	1	1	3	3	6	6	1401848	0.504928256070588	14.4778617169314	3.23916576597677	0.010247330591914	0.0286054301516642	-3.47797935012629	0.327747772419312	0.842907118907522	1	GFP_WT - GFP	limma	0.010247330591914	0.0286054301516642	FALSE	no hit	1401848
ARV1	Q9H2C2	Protein ARV1	Homo sapiens	1	1	3	3	3	3	1759345	0.503839521557541	13.8368005429148	3.48415849367421	0.00695275105489581	0.0212475518073495	-3.07738286522557	0.292487231571276	0.827240674482318	1	GFP_WT - GFP	limma	0.00695275105489581	0.0212475518073495	FALSE	no hit	1759345
SLC25A3	Q00325	Phosphate carrier protein, mitochondrial	Homo sapiens	1	1	3	3	11	11	76411092	0.502344462282309	19.7072325174274	4.36070791501137	0.00184607062268507	0.00785514260907694	-1.689976184237	0.187665751106938	0.754440600634425	1	GFP_WT - GFP	limma	0.00184607062268507	0.00785514260907694	FALSE	no hit	76411092
INTS7	Q9NVH2	Integrator complex subunit 7	Homo sapiens	1	1	3	3	3	3	1383502	0.502000623181832	13.4911101860313	2.88053581142384	0.0182652332365474	0.0443343190106498	-4.06856632263431	0.384133012587106	0.862802473718446	1	GFP_WT - GFP	limma	0.0182652332365474	0.0443343190106498	FALSE	no hit	1383502
THUMPD3	Q9BV44	tRNA (guanine(6)-N2)-methyltransferase THUMP3	Homo sapiens	1	1	3	3	8	8	2287196	0.500396869352155	16.3645915644711	4.44523978476337	0.00163367672304225	0.00709501750379094	-1.56107871677275	0.179253899557511	0.745845941037856	1	GFP_WT - GFP	limma	0.00163367672304225	0.00709501750379094	FALSE	no hit	2287196
SRSF1	Q07955	Serine/arginine-rich splicing factor 1	Homo sapiens	1	1	3	3	4	4	1682455	0.500056281838372	15.5333638223986	5.00166966709729	0.000749910997348869	0.00411125893499848	-0.737279788726848	0.130744653568271	0.681575455890072	1	GFP_WT - GFP	limma	0.000749910997348869	0.00411125893499848	FALSE	no hit	1682455
ENDOD1	O94919	Endonuclease domain-containing 1 protein	Homo sapiens	1	1	3	3	4	4	1702166	0.499991619750926	14.9674232774186	3.02409392699693	0.0144747960404426	0.0374704695529684	-3.83193318103684	0.360884984871859	0.855243663390617	1	GFP_WT - GFP	limma	0.0144747960404426	0.0374704695529684	FALSE	no hit	1702166
SAMM50	Q9Y512	Sorting and assembly machinery component 50 homolog	Homo sapiens	1	1	3	3	16	16	10057950	0.498752559701714	17.8545594241494	4.52238712373131	0.00146256035913451	0.0065749064909474	-1.44428413736235	0.171824549186299	0.737738844798947	1	GFP_WT - GFP	limma	0.00146256035913451	0.0065749064909474	FALSE	no hit	10057950
CLCC1	Q96S66	Chloride channel CLIC-like protein 1	Homo sapiens	1	1	3	3	5	5	2706883	0.498031282478784	14.6822692536341	3.977284833396	0.00325531729597223	0.0121527405606293	-2.28621418159834	0.229491037873736	0.789786536552197	1	GFP_WT - GFP	limma	0.00325531729597223	0.0121527405606293	FALSE	no hit	2706883
TFIP11	Q9UBB9	Tuftelin-interacting protein 11	Homo sapiens	1	1	3	3	6	6	2000358	0.496586770623191	14.5731534421271	4.43847028321168	0.0016496830357863	0.00714976029118102	-1.57136574709998	0.179917034612613	0.746545272233335	1	GFP_WT - GFP	limma	0.0016496830357863	0.00714976029118102	FALSE	no hit	2000358
NKRF	O15226	NF-kappa-B-repressing factor	Homo sapiens	1	1	3	3	12	12	4494785	0.494793535494622	16.7332410169556	4.10433576949671	0.00269131781228207	0.0105347300585045	-2.08661625349084	0.214954201110906	0.778716127382887	1	GFP_WT - GFP	limma	0.00269131781228207	0.0105347300585045	FALSE	no hit	4494785
HK2	P52789	Hexokinase-2	Homo sapiens	1	1	3	3	7	7	1412443	0.494640715035986	14.3887489975523	4.16285189546848	0.00246739719478364	0.00995483474747641	-1.99534744559349	0.208486893125567	0.773407248867681	1	GFP_WT - GFP	limma	0.00246739719478364	0.00995483474747641	FALSE	no hit	1412443
RFC4	P35249	Replication factor C subunit 4	Homo sapiens	1	1	3	3	10	10	3969075	0.494549054079222	16.7260896040955	3.87677895458291	0.0037900277176682	0.0134118489268326	-2.44544263481847	0.241476296897729	0.798113721728052	1	GFP_WT - GFP	limma	0.0037900277176682	0.0134118489268326	FALSE	no hit	3969075
ATAD3A	Q9NVI7	ATPase family AAA domain-containing protein 3A	Homo sapiens	1	1	3	3	8	37	44937678	0.493775242085302	19.222636922288	4.65829966365394	0.00120607236113551	0.00572271806570392	-1.24051464647431	0.159300410764931	0.722834805419874	1	GFP_WT - GFP	limma	0.00120607236113551	0.00572271806570392	FALSE	no hit	44937678
COMT	P21964	Catechol O-methyltransferase	Homo sapiens	1	1	3	3	9	9	5845013	0.493683570135964	16.7694178911501	3.57601094676246	0.00602224259015362	0.0189502304259026	-2.92827560723574	0.27994955148175	0.820889361198379	1	GFP_WT - GFP	limma	0.00602224259015362	0.0189502304259026	FALSE	no hit	5845013
STXBP3	O00186	Syntaxin-binding protein 3	Homo sapiens	1	1	3	3	9	9	2697436	0.493541635893234	16.2368383560737	3.86646984933551	0.003849912115649	0.0135780457501581	-2.46183894311996	0.242730117638562	0.798946897245356	1	GFP_WT - GFP	limma	0.003849912115649	0.0135780457501581	FALSE	no hit	2697436
HADHB	P55084	Trifunctional enzyme subunit beta, mitochondrial	Homo sapiens	1	1	3	3	12	12	11176797	0.49146655360099	16.7354738976977	3.59068064338711	0.00588617865237541	0.0186617609763094	-2.90452663817361	0.277981503500926	0.819849739276931	1	GFP_WT - GFP	limma	0.00588617865237541	0.0186617609763094	FALSE	no hit	11176797
YME1L1	Q96TA2	ATP-dependent zinc metalloprotease YME1L1	Homo sapiens	1	1	3	3	10	10	1890556	0.491425254311217	15.8703261987478	4.74626568897827	0.00106609823877958	0.00522421969642593	-1.11000286944754	0.151570599613592	0.71276001694426	1	GFP_WT - GFP	limma	0.00106609823877958	0.00522421969642593	FALSE	no hit	1890556
TMEM106B	Q9NUM4	Transmembrane protein 106B	Homo sapiens	1	1	3	3	3	3	2268506	0.491056868863925	14.2817538931019	4.88899609518474	0.000874795963457045	0.00452105740753981	-0.900564538264022	0.139640936743627	0.695688384107643	1	GFP_WT - GFP	limma	0.000874795963457045	0.00452105740753981	FALSE	no hit	2268506
XPO1	O14980	Exportin-1	Homo sapiens	1	1	3	3	27	27	15117806	0.491019616945348	18.9806672638874	4.10580528420206	0.00268543724542062	0.0105313229288697	-2.08431903472619	0.214790037517956	0.778584447872648	1	GFP_WT - GFP	limma	0.00268543724542062	0.0105313229288697	FALSE	no hit	15117806
IARS1	P41252	Isoleucine--tRNA ligase, cytoplasmic	Homo sapiens	1	1	3	3	52	52	35994846	0.489216352619195	19.6120279555163	4.04953377559744	0.00292069380941351	0.0112647676832793	-2.1724734885133	0.22114098642084	0.783567020607227	1	GFP_WT - GFP	limma	0.00292069380941351	0.0112647676832793	FALSE	no hit	35994846
AKAP8L	Q9ULX6	A-kinase anchor protein 8-like	Homo sapiens	1	1	3	3	3	3	1049521	0.489193105015609	12.9593825052847	2.85687559610064	0.0189814389610536	0.0454948514209061	-4.10754864343367	0.388050711628702	0.863999220360853	1	GFP_WT - GFP	limma	0.0189814389610536	0.0454948514209061	FALSE	no hit	1049521
ATR	Q13535	Serine/threonine-protein kinase ATR	Homo sapiens	1	1	3	3	6	6	1077199	0.48877931438348	14.2421675951558	2.8947104711629	0.0178494547001725	0.0435261644776827	-4.04520756301432	0.381797583786406	0.862078993269283	1	GFP_WT - GFP	limma	0.0178494547001725	0.0435261644776827	FALSE	no hit	1077199
PELP1	Q8IZL8	Proline-, glutamic acid- and leucine-rich protein 1	Homo sapiens	1	1	3	3	6	6	4100672	0.48752743657862	15.2975226861606	4.03729376678883	0.00297470942381871	0.0113481655333338	-2.19169924212138	0.222540069876446	0.784634664277812	1	GFP_WT - GFP	limma	0.00297470942381871	0.0113481655333338	FALSE	no hit	4100672
STT3A	P46977	Dolichyl-diphosphooligosaccharide--protein glycosyltransferase subunit STT3A	Homo sapiens	1	1	3	3	14	14	20809001	0.487422986675309	18.0078483660744	3.95054368641476	0.00338928634194909	0.0124332982387033	-2.32846731640476	0.232637776770257	0.792038634961755	1	GFP_WT - GFP	limma	0.00338928634194909	0.0124332982387033	FALSE	no hit	20809001
ARFGEF2	Q9Y6D5	Brefeldin A-inhibited guanine nucleotide-exchange protein 2	Homo sapiens	1	1	3	3	2	6	1300436	0.487163199023607	15.2711335554174	2.9734900879758	0.0157089821154916	0.0398795657086514	-3.91534893910343	0.368977162330609	0.857967457717167	1	GFP_WT - GFP	limma	0.0157089821154916	0.0398795657086514	FALSE	no hit	1300436
ITGB1	P05556	Integrin beta-1	Homo sapiens	1	1	3	3	9	10	4218596	0.486402793444441	17.3895871849538	4.97292115837266	0.000779834892127766	0.00423569235982575	-0.778769178820447	0.132971631362018	0.685229717325023	1	GFP_WT - GFP	limma	0.000779834892127766	0.00423569235982575	FALSE	no hit	4218596
NPLOC4	Q8TAT6	Nuclear protein localization protein 4 homolog	Homo sapiens	1	1	3	3	2	2	446514	0.485562858994756	13.0465430170132	3.88733510011768	0.00372972871278804	0.0133105089206799	-2.42866552620625	0.240197161826655	0.797256578401035	1	GFP_WT - GFP	limma	0.00372972871278804	0.0133105089206799	FALSE	no hit	446514
DNAJB12	Q9NXW2	DnaJ homolog subfamily B member 12	Homo sapiens	1	1	3	3	5	5	1689809	0.484082211840667	15.3105316424152	3.32690924975083	0.00891165744572348	0.0255556670544485	-3.33409163836976	0.314814656109478	0.837502181210102	1	GFP_WT - GFP	limma	0.00891165744572348	0.0255556670544485	FALSE	no hit	1689809
SLC38A1	Q9H2H9	Sodium-coupled neutral amino acid symporter 1	Homo sapiens	1	1	3	3	4	4	2205086	0.482113052927886	15.5538574725493	4.5729205465916	0.00136094949210267	0.0062864171864553	-1.36822237654237	0.167084583445634	0.732290604498736	1	GFP_WT - GFP	limma	0.00136094949210267	0.0062864171864553	FALSE	no hit	2205086
NCAPD3	P42695	Condensin-2 complex subunit D3	Homo sapiens	1	1	3	3	2	2	537012	0.480721582257713	13.7200897638278	2.29571993347923	0.0474857812380711	0.093899447001341	-5.02137158816755	0.487924386229707	0.888740073159677	1	GFP_WT - GFP	limma	0.0474857812380711	0.093899447001341	FALSE	no hit	537012
YIPF5	Q969M3	Protein YIPF5	Homo sapiens	1	1	3	3	2	2	3118849	0.48070335546495	13.1740823651398	2.10626328844262	0.0646311314050091	0.119485169932567	-5.32002484729263	0.52453354120975	0.895695367899318	1	GFP_WT - GFP	limma	0.0646311314050091	0.119485169932567	FALSE	no hit	3118849
EIF2B2	P49770	Translation initiation factor eIF-2B subunit beta	Homo sapiens	1	1	3	3	4	4	1572353	0.479496408489927	14.5768937438107	4.54184913050749	0.00142249564425749	0.00645806877803291	-1.41494875885642	0.169987262013835	0.735653547562864	1	GFP_WT - GFP	limma	0.00142249564425749	0.00645806877803291	FALSE	no hit	1572353
NUP160	Q12769	Nuclear pore complex protein Nup160	Homo sapiens	1	1	3	3	6	6	9017840	0.476445712004656	15.6038516579611	4.19131662469084	0.00236572185577878	0.00959989834140345	-1.95110518210081	0.205392409262337	0.770775902770143	1	GFP_WT - GFP	limma	0.00236572185577878	0.00959989834140345	FALSE	no hit	9017840
PIGT	Q969N2	GPI transamidase component PIG-T	Homo sapiens	1	1	3	3	3	3	0	0.47607489750934	15.460950005682	3.14094525831488	0.0119920575812119	0.0327211518795618	-3.63945689222024	0.342628363071359	0.848697488434969	1	GFP_WT - GFP	limma	0.0119920575812119	0.0327211518795618	FALSE	no hit	0
WNK1	Q9H4A3	Serine/threonine-protein kinase WNK1	Homo sapiens	1	1	3	3	2	3	582156	0.476043076400742	14.1899196534529	4.12509028592741	0.00260951816428324	0.0103530140821336	-2.05419640341427	0.212644026409082	0.776848553631079	1	GFP_WT - GFP	limma	0.00260951816428324	0.0103530140821336	FALSE	no hit	582156
AGK	Q53H12	Acylglycerol kinase, mitochondrial	Homo sapiens	1	1	3	3	16	16	9464336	0.473774698395594	17.2704175210658	4.46412903716629	0.00158988598594869	0.00696051552700729	-1.53240713393141	0.177413135892634	0.743884321780885	1	GFP_WT - GFP	limma	0.00158988598594869	0.00696051552700729	FALSE	no hit	9464336
TELO2	Q9Y4R8	Telomere length regulation protein TEL2 homolog	Homo sapiens	1	1	3	3	10	10	2384556	0.473034791984041	15.6000438328156	3.58268353106284	0.00595994818023328	0.0188319416822983	-2.9174709689381	0.279053204238932	0.820417357397228	1	GFP_WT - GFP	limma	0.00595994818023328	0.0188319416822983	FALSE	no hit	2384556
SNRPA1	P09661	U2 small nuclear ribonucleoprotein A'	Homo sapiens	1	1	3	3	14	14	39478754	0.472964252526001	18.2088266731025	3.26090317794485	0.00989813285129843	0.0278525773138277	-3.44229664568053	0.32451205778286	0.84158887471862	1	GFP_WT - GFP	limma	0.00989813285129843	0.0278525773138277	FALSE	no hit	39478754
SLC25A24	Q6NUK1	Calcium-binding mitochondrial carrier protein SCaMC-1	Homo sapiens	1	1	3	3	7	7	3808798	0.472080128489889	16.3746745262104	2.87044152955399	0.0185673517043883	0.0447575381681471	-4.08519888043692	0.385801472081931	0.863314706309654	1	GFP_WT - GFP	limma	0.0185673517043883	0.0447575381681471	FALSE	no hit	3808798
ATAD1	Q8NBU5	Outer mitochondrial transmembrane helix translocase	Homo sapiens	1	1	3	3	7	7	5079556	0.471583941956627	15.1967449286088	2.75744928456261	0.0223184861253024	0.0518380749562273	-4.27119431661402	0.404778305573059	0.868882580320613	1	GFP_WT - GFP	limma	0.0223184861253024	0.0518380749562273	FALSE	no hit	5079556
RPS27	P42677	40S ribosomal protein S27	Homo sapiens	1	1	3	3	1	3	8088338	0.471458086047145	15.447146075535	4.12358970828797	0.00261534275814128	0.0103530140821336	-2.05653861624866	0.212810451211036	0.776984146534406	1	GFP_WT - GFP	limma	0.00261534275814128	0.0103530140821336	FALSE	no hit	8088338
STOM	P27105	Stomatin	Homo sapiens	1	1	3	3	3	3	1786486	0.470609182356103	14.5696279456567	2.97253693521427	0.0157332397606749	0.0398929674028211	-3.9169202338223	0.369130658207369	0.858018133553387	1	GFP_WT - GFP	limma	0.0157332397606749	0.0398929674028211	FALSE	no hit	1786486
ITPR2	Q14571	Inositol 1,4,5-trisphosphate receptor type 2	Homo sapiens	1	1	3	3	1	3	221251	0.469843168295236	14.1603020296167	3.75168424406723	0.00458852878133318	0.0153961270959899	-2.64516890476179	0.257000369555898	0.807966806975731	1	GFP_WT - GFP	limma	0.00458852878133318	0.0153961270959899	FALSE	no hit	221251
TMEM43	Q9BTV4	Transmembrane protein 43	Homo sapiens	1	1	3	3	12	12	4244347	0.469453980113	15.1830653715348	3.54227746599862	0.00634780699999958	0.0198248669037532	-2.98295655327925	0.284510996007709	0.823253419963344	1	GFP_WT - GFP	limma	0.00634780699999958	0.0198248669037532	FALSE	no hit	4244347
ZW10	O43264	Centromere/kinetochore protein zw10 homolog	Homo sapiens	1	1	3	3	13	13	2988874	0.469014168805316	16.6499551890181	3.93359551748337	0.00347721073911604	0.0126674124326203	-2.35528926242657	0.234647917726349	0.793452191654519	1	GFP_WT - GFP	limma	0.00347721073911604	0.0126674124326203	FALSE	no hit	2988874
MYBBP1A	Q9BQG0	Myb-binding protein 1A	Homo sapiens	1	1	3	3	25	25	5853559	0.468914133815467	17.9484607019168	4.26540015797028	0.00212145772910412	0.00874373362073896	-1.83644183676246	0.197495361248254	0.763775326769889	1	GFP_WT - GFP	limma	0.00212145772910412	0.00874373362073896	FALSE	no hit	5853559
PSMD7	P51665	26S proteasome non-ATPase regulatory subunit 7	Homo sapiens	1	1	3	3	5	5	3653882	0.468271011084754	15.0258279030479	4.04485523833161	0.00294121633879505	0.0113231442200498	-2.17982009011981	0.221675016290739	0.783975786722386	1	GFP_WT - GFP	limma	0.00294121633879505	0.0113231442200498	FALSE	no hit	3653882
TFAM	Q00059	Transcription factor A, mitochondrial	Homo sapiens	1	1	3	3	7	7	5870911	0.468092254305992	16.1736290560953	3.14037854149115	0.0120029724827153	0.0327211518795618	-3.64038958819231	0.342715456137171	0.848730122084164	1	GFP_WT - GFP	limma	0.0120029724827153	0.0327211518795618	FALSE	no hit	5870911
SLC7A1	P30825	High affinity cationic amino acid transporter 1	Homo sapiens	1	1	3	3	2	2	363029	0.467668697904564	12.7650473632423	3.69665209718921	0.00499439214047321	0.0163778662703193	-2.73354216309449	0.264044607269174	0.812127418593291	1	GFP_WT - GFP	limma	0.00499439214047321	0.0163778662703193	FALSE	no hit	363029
ZFR	Q96KR1	Zinc finger RNA-binding protein	Homo sapiens	1	1	3	3	4	4	1080186	0.467598424010585	14.5140076452345	2.82877898693798	0.0198693171603277	0.047139170057572	-4.15382410645382	0.39273448642909	0.865402863453243	1	GFP_WT - GFP	limma	0.0198693171603277	0.047139170057572	FALSE	no hit	1080186
NDUFA2	O43678	NADH dehydrogenase [ubiquinone] 1 alpha subcomplex subunit 2	Homo sapiens	1	1	3	3	6	6	3515314	0.466487260509497	15.3907333322214	2.38159714738809	0.0412683520749882	0.0841378041334872	-4.88376745540464	0.471795785234043	0.885372574154032	1	GFP_WT - GFP	limma	0.0412683520749882	0.0841378041334872	FALSE	no hit	3515314
NELFB	Q8WX92	Negative elongation factor B	Homo sapiens	1	1	3	3	2	2	472288	0.466225072247825	15.1096034085064	3.71031594525768	0.00489021044659919	0.0161116337911465	-2.71157229565086	0.262283301745027	0.811104116027486	1	GFP_WT - GFP	limma	0.00489021044659919	0.0161116337911465	FALSE	no hit	472288
HUWE1	Q7Z6Z7	E3 ubiquitin-protein ligase HUWE1	Homo sapiens	1	1	3	3	62	62	4331632	0.465468172846499	18.889599396901	4.79544646902232	0.000995535250827632	0.0049730662148186	-1.03751029513306	0.147375290139268	0.7069791783261	1	GFP_WT - GFP	limma	0.000995535250827632	0.0049730662148186	FALSE	no hit	4331632
ADPGK	Q9BRR6	ADP-dependent glucokinase	Homo sapiens	1	1	3	3	3	3	1605744	0.464770909999235	14.9398620797531	3.79907731075949	0.00426688319608973	0.0145772217501475	-2.56930733237556	0.251039371215801	0.804299298253189	1	GFP_WT - GFP	limma	0.00426688319608973	0.0145772217501475	FALSE	no hit	1605744
HM13	Q8TCT9	Minor histocompatibility antigen H13	Homo sapiens	1	1	3	3	7	7	5932068	0.46426902672016	17.1690715408759	3.49225102358402	0.00686501880662111	0.0210660869073249	-3.06421898637052	0.291367703235926	0.826691919000457	1	GFP_WT - GFP	limma	0.00686501880662111	0.0210660869073249	FALSE	no hit	5932068
ARL8B	Q9NVJ2	ADP-ribosylation factor-like protein 8B	Homo sapiens	1	1	3	3	2	4	8474600	0.463609255460863	16.5095491587467	3.96160997314219	0.00333315021934717	0.012320866004471	-2.3109717022269	0.231331868773573	0.791109889749002	1	GFP_WT - GFP	limma	0.00333315021934717	0.012320866004471	FALSE	no hit	8474600
NOM1	Q5C9Z4	Nucleolar MIF4G domain-containing protein 1	Homo sapiens	1	1	3	3	3	3	454070	0.461938818520821	13.2739958903528	3.21871913750617	0.0105874778665924	0.0292827348362859	-3.51156278722108	0.330810390737021	0.844134790022662	1	GFP_WT - GFP	limma	0.0105874778665924	0.0292827348362859	FALSE	no hit	454070
NUP133	Q8WUM0	Nuclear pore complex protein Nup133	Homo sapiens	1	1	3	3	9	9	2707787	0.46178508757162	15.888841616689	4.49448716858227	0.00152211807885467	0.00675784396993969	-1.48642870197273	0.174484277045699	0.740699972946845	1	GFP_WT - GFP	limma	0.00152211807885467	0.00675784396993969	FALSE	no hit	2707787
CCT4	P50991	T-complex protein 1 subunit delta	Homo sapiens	1	1	3	3	37	38	25935803	0.461464493427105	19.4673923246391	4.6831891277351	0.0011645675021036	0.00558886047813191	-1.2034769575767	0.157083658891171	0.720018573171488	1	GFP_WT - GFP	limma	0.0011645675021036	0.00558886047813191	FALSE	no hit	25935803
POLR3C	Q9BUI4	DNA-directed RNA polymerase III subunit RPC3	Homo sapiens	1	1	3	3	2	2	566108	0.45973758213152	13.8361423213026	3.31959344607329	0.00901576000922478	0.025783846992368	-3.34607295081555	0.315879986964485	0.837961415122719	1	GFP_WT - GFP	limma	0.00901576000922478	0.025783846992368	FALSE	no hit	566108
FAR1	Q8WVX9	Fatty acyl-CoA reductase 1	Homo sapiens	1	1	3	3	9	9	4543017	0.457789407395659	16.622087641223	3.67515208613084	0.00516308263824536	0.0167740335480552	-2.76814805673929	0.266832498055888	0.813724687101888	1	GFP_WT - GFP	limma	0.00516308263824536	0.0167740335480552	FALSE	no hit	4543017
PSMD1	Q99460	26S proteasome non-ATPase regulatory subunit 1	Homo sapiens	1	1	3	3	21	21	9006339	0.45565185753459	17.3912456661418	4.20642594696895	0.00231357335189754	0.009420334987011	-1.9276626463305	0.2037634572594	0.769366045092461	1	GFP_WT - GFP	limma	0.00231357335189754	0.009420334987011	FALSE	no hit	9006339
ERMP1	Q7Z2K6	Endoplasmic reticulum metallopeptidase 1	Homo sapiens	1	1	3	3	2	2	602670	0.454500670616204	13.2454434840729	2.80853624915145	0.0205351704615813	0.0484999194497123	-4.18715071516989	0.396130144073978	0.866402498611774	1	GFP_WT - GFP	limma	0.0205351704615813	0.0484999194497123	FALSE	no hit	602670
NDUFV1	P49821	NADH dehydrogenase [ubiquinone] flavoprotein 1, mitochondrial	Homo sapiens	1	1	3	3	12	12	8178771	0.45443953771052	17.5383737425551	3.98139726911547	0.00323521797045564	0.0121219753545414	-2.27972354785142	0.229009810518337	0.789437818303701	1	GFP_WT - GFP	limma	0.00323521797045564	0.0121219753545414	FALSE	no hit	8178771
RPS27A	P62979	Ubiquitin-40S ribosomal protein S27a	Homo sapiens	1	1	3	3	4	12	163033474	0.452125948276425	19.8508253698434	4.49771962753433	0.00151508663000041	0.00674727139038317	-1.4815404279613	0.17417455859381	0.740358601612465	1	GFP_WT - GFP	limma	0.00151508663000041	0.00674727139038317	FALSE	no hit	163033474
PUM1	Q14671	Pumilio homolog 1	Homo sapiens	1	1	3	3	8	10	3623736	0.451659246733545	15.8906422541206	3.89111920613134	0.00370836104047736	0.013279343964367	-2.42265436341958	0.239739789633657	0.796948325926595	1	GFP_WT - GFP	limma	0.00370836104047736	0.013279343964367	FALSE	no hit	3623736
NCEH1	Q6PIU2	Neutral cholesterol ester hydrolase 1	Homo sapiens	1	1	3	3	2	2	0	0.45135992140446	12.7015895266671	2.53349701206219	0.0321853987696055	0.0691755707706655	-4.63782624153189	0.444001069389423	0.879064633916375	1	GFP_WT - GFP	limma	0.0321853987696055	0.0691755707706655	FALSE	no hit	0
PDIA4	P13667	Protein disulfide-isomerase A4	Homo sapiens	1	1	3	3	2	2	903513	0.450825111511541	14.2707018243158	2.69473401708488	0.0247245553981135	0.0562456877130245	-4.37420701846823	0.415547913005351	0.871845218063197	1	GFP_WT - GFP	limma	0.0247245553981135	0.0562456877130245	FALSE	no hit	903513
LRBA	P50851	Lipopolysaccharide-responsive and beige-like anchor protein	Homo sapiens	1	1	3	3	2	2	244992	0.449632721038864	12.9488643500546	4.02603760802692	0.00302532026424861	0.0115126027151118	-2.20939543064728	0.223832278240556	0.785611436796421	1	GFP_WT - GFP	limma	0.00302532026424861	0.0115126027151118	FALSE	no hit	244992
B3GAT3	O94766	Galactosylgalactosylxylosylprotein 3-beta-glucuronosyltransferase 3	Homo sapiens	1	1	3	3	2	2	738959	0.449201615131788	14.1810505747254	2.99224704208408	0.0152393597550642	0.039112495976978	-3.88442812499921	0.365964621546294	0.856965510055953	1	GFP_WT - GFP	limma	0.0152393597550642	0.039112495976978	FALSE	no hit	738959
COA3	Q9Y2R0	Cytochrome c oxidase assembly factor 3 homolog, mitochondrial	Homo sapiens	1	1	3	3	2	2	1551439	0.448433749139394	14.2647206645151	3.92996575557897	0.0034963537633471	0.0126931530406832	-2.36103792647722	0.235080020992143	0.793753546443638	1	GFP_WT - GFP	limma	0.0034963537633471	0.0126931530406832	FALSE	no hit	1551439
SEC22B	O75396	Vesicle-trafficking protein SEC22b	Homo sapiens	1	1	3	3	11	11	12382715	0.448324312804878	17.5737893363269	2.78952468963326	0.0211812279825332	0.0497463030383069	-4.21843829377806	0.39933536513972	0.867332544106932	1	GFP_WT - GFP	limma	0.0211812279825332	0.0497463030383069	FALSE	no hit	12382715
SLC25A4	P12235	ADP/ATP translocase 1	Homo sapiens	1	1	3	3	2	2	288605936	0.445668941841642	19.8847768372113	4.81085367267596	0.000974475743099787	0.00488865873984666	-1.01487045281106	0.146079424861244	0.705146237360099	1	GFP_WT - GFP	limma	0.000974475743099787	0.00488865873984666	FALSE	no hit	288605936
RBM4	Q9BWF3	RNA-binding protein 4	Homo sapiens	1	1	3	3	4	12	11951793	0.445480557333035	17.3291891643399	4.81684529140481	0.000966415869677194	0.00485982334464465	-1.0060752635559	0.14557784487216	0.704430605270557	1	GFP_WT - GFP	limma	0.000966415869677194	0.00485982334464465	FALSE	no hit	11951793
NOC4L	Q9BVI4	Nucleolar complex protein 4 homolog	Homo sapiens	1	1	3	3	2	2	1134235	0.444491235797022	13.559509180129	3.84638821753646	0.00396945686240276	0.0139063305412843	-2.4938114235922	0.24518562581206	0.800558842979131	1	GFP_WT - GFP	limma	0.00396945686240276	0.0139063305412843	FALSE	no hit	1134235
HNRNPC	P07910	Heterogeneous nuclear ribonucleoproteins C1/C2	Homo sapiens	1	1	3	3	9	14	6409746	0.444434053499144	17.8001815821123	3.44396116703641	0.0074062671819965	0.0222082362575701	-3.14284341213346	0.298090940704385	0.829936010505656	1	GFP_WT - GFP	limma	0.0074062671819965	0.0222082362575701	FALSE	no hit	6409746
SYMPK	Q92797	Symplekin	Homo sapiens	1	1	3	3	5	5	2243334	0.443661670189739	15.579565741646	2.88887585972922	0.0180194133631936	0.0438643897330677	-4.05482293454345	0.382757842534957	0.862377388552556	1	GFP_WT - GFP	limma	0.0180194133631936	0.0438643897330677	FALSE	no hit	2243334
TSPAN6	O43657	Tetraspanin-6	Homo sapiens	1	1	3	3	3	3	3890296	0.442462672659579	15.2263781162229	3.798306968709	0.00427191655475303	0.0145772217501475	-2.57053855480917	0.251135485255111	0.804359543300348	1	GFP_WT - GFP	limma	0.00427191655475303	0.0145772217501475	FALSE	no hit	3890296
FAM91A1	Q658Y4	Protein FAM91A1	Homo sapiens	1	1	3	3	4	4	1046208	0.441441746630257	13.329634047636	3.64256323790234	0.00543030863344784	0.0175069152569131	-2.82068542471016	0.271096758015911	0.816115945528336	1	GFP_WT - GFP	limma	0.00543030863344784	0.0175069152569131	FALSE	no hit	1046208
PTK7	Q13308	Inactive tyrosine-protein kinase 7	Homo sapiens	1	1	3	3	8	8	1587229	0.441405597393196	16.1292805851609	3.87800177697544	0.00378299015462264	0.0134118489268326	-2.44349854802566	0.241327876999812	0.798014638009761	1	GFP_WT - GFP	limma	0.00378299015462264	0.0134118489268326	FALSE	no hit	1587229
PDIA3	P30101	Protein disulfide-isomerase A3	Homo sapiens	1	1	3	3	3	3	604902	0.441180914357799	14.4650950039247	2.91807596925675	0.017185110840714	0.0422987154416636	-4.00669709086632	0.377966927743878	0.860875648154862	1	GFP_WT - GFP	limma	0.017185110840714	0.0422987154416636	FALSE	no hit	604902
RIOK3	O14730	Serine/threonine-protein kinase RIO3	Homo sapiens	1	1	3	3	3	3	1715642	0.440216549137833	14.8429041248087	3.85102389721938	0.00394151663019012	0.0138436512337814	-2.48642695596223	0.244617250599583	0.800188030036159	1	GFP_WT - GFP	limma	0.00394151663019012	0.0138436512337814	FALSE	no hit	1715642
SERBP1	Q8NC51	Plasminogen activator inhibitor 1 RNA-binding protein	Homo sapiens	1	1	3	3	9	9	6613234	0.440118378237475	16.8614902910048	4.02407355693389	0.00303424448343099	0.0115126027151118	-2.21248472707397	0.224058300216899	0.785781375764208	1	GFP_WT - GFP	limma	0.00303424448343099	0.0115126027151118	FALSE	no hit	6613234
NNT	Q13423	NAD(P) transhydrogenase, mitochondrial	Homo sapiens	1	1	3	3	16	16	4024284	0.439828499731565	17.8027219710984	3.80904044943773	0.00420234630234424	0.014410003144417	-2.55338904692875	0.249798602981721	0.803518230373316	1	GFP_WT - GFP	limma	0.00420234630234424	0.014410003144417	FALSE	no hit	4024284
SKIC2	Q15477	SKI2 subunit of superkiller complex protein	Homo sapiens	1	1	3	3	2	2	250351	0.439670527732059	12.8931647436447	1.7347184102294	0.117006154481292	0.190952590620866	-5.87739531943589	0.600197490983464	0.907629950842486	1	GFP_WT - GFP	limma	0.117006154481292	0.190952590620866	FALSE	no hit	250351
LARP4B	Q92615	La-related protein 4B	Homo sapiens	1	1	3	3	4	4	1359984	0.439516085567679	14.304457535754	3.35910922782778	0.00846813212622731	0.0246196593766664	-3.28139395127013	0.310153783156656	0.835462020264337	1	GFP_WT - GFP	limma	0.00846813212622731	0.0246196593766664	FALSE	no hit	1359984
EPHX1	P07099	Epoxide hydrolase 1	Homo sapiens	1	1	3	3	11	11	3898224	0.438043876659858	16.6026595255571	3.39469860974253	0.00800459944477846	0.0236981239900343	-3.22322359333107	0.30505557815267	0.833170948973629	1	GFP_WT - GFP	limma	0.00800459944477846	0.0236981239900343	FALSE	no hit	3898224
SLC25A11	Q02978	Mitochondrial 2-oxoglutarate/malate carrier protein	Homo sapiens	1	1	3	3	8	8	9757334	0.436576030717514	16.3801457602926	3.60748954275121	0.00573423424293041	0.0182903799372378	-2.87733751956925	0.275738070929341	0.818649827384735	1	GFP_WT - GFP	limma	0.00573423424293041	0.0182903799372378	FALSE	no hit	9757334
TARS1	P26639	Threonine--tRNA ligase 1, cytoplasmic	Homo sapiens	1	1	3	3	5	5	1922499	0.435143297638835	13.3027237959648	3.65525051881622	0.00532458341713757	0.0172454150120542	-2.8002201546786	0.269431105843731	0.815189245674533	1	GFP_WT - GFP	limma	0.00532458341713757	0.0172454150120542	FALSE	no hit	1922499
CEP170	Q5SW79	Centrosomal protein of 170 kDa	Homo sapiens	1	1	3	3	5	6	2024514	0.433997126317863	15.3201748316945	4.54903566633148	0.00140800004501599	0.00641147973689094	-1.40412954493814	0.169312561543413	0.734879422005496	1	GFP_WT - GFP	limma	0.00140800004501599	0.00641147973689094	FALSE	no hit	2024514
ASPH	Q12797	Aspartyl/asparaginyl beta-hydroxylase	Homo sapiens	1	1	3	3	3	3	918903	0.433835727870644	13.944919796964	2.52732915828133	0.0325119764364446	0.0696244141733376	-4.64786531264351	0.445111142442277	0.879329842899494	1	GFP_WT - GFP	limma	0.0325119764364446	0.0696244141733376	FALSE	no hit	918903
BCAP31	P51572	B-cell receptor-associated protein 31	Homo sapiens	1	1	3	3	22	23	50943555	0.433609625683744	19.8033422712901	3.88975138856382	0.00371606968834132	0.0132843171511793	-2.42482699845838	0.239905042242214	0.797059808358153	1	GFP_WT - GFP	limma	0.00371606968834132	0.0132843171511793	FALSE	no hit	50943555
ALYREF	Q86V81	THO complex subunit 4	Homo sapiens	1	1	3	3	3	3	2127131	0.433601804270968	14.0498111744979	2.93594597050293	0.0166941510349045	0.0414788480796326	-3.97724057754471	0.37505326863706	0.859946210581877	1	GFP_WT - GFP	limma	0.0166941510349045	0.0414788480796326	FALSE	no hit	2127131
GTF3C4	Q9UKN8	General transcription factor 3C polypeptide 4	Homo sapiens	1	1	3	3	2	3	1539926	0.432977767665562	14.9183660758028	3.9627983385078	0.00332718086000586	0.012320866004471	-2.30909375418522	0.231191942640867	0.791009883779099	1	GFP_WT - GFP	limma	0.00332718086000586	0.012320866004471	FALSE	no hit	1539926
STX6	O43752	Syntaxin-6	Homo sapiens	1	1	3	3	2	2	900939	0.431401930979217	13.6116877562115	3.62491098885483	0.00558109597818651	0.0178570393549547	-2.84918400083789	0.273425952390288	0.817396336953846	1	GFP_WT - GFP	limma	0.00558109597818651	0.0178570393549547	FALSE	no hit	900939
TIMM44	O43615	Mitochondrial import inner membrane translocase subunit TIM44	Homo sapiens	1	1	3	3	14	14	7510594	0.431148581504122	17.1752309280515	4.14437775183683	0.00253586911766587	0.0101919634518808	-2.02411596489264	0.210513271711263	0.775097859735288	1	GFP_WT - GFP	limma	0.00253586911766587	0.0101919634518808	FALSE	no hit	7510594
SLC26A2	P50443	Sulfate transporter	Homo sapiens	1	1	3	3	2	2	725232	0.430365118543548	13.3780418876398	3.42492680805539	0.00763171416652583	0.0228191510356149	-3.17388132660881	0.300769283972816	0.831194784981284	1	GFP_WT - GFP	limma	0.00763171416652583	0.0228191510356149	FALSE	no hit	725232
LAS1L	Q9Y4W2	Ribosomal biogenesis protein LAS1L	Homo sapiens	1	1	3	3	7	7	2552559	0.42997189126806	15.3728907708279	3.8306575311839	0.0040658407718628	0.0141731298548186	-2.51888707353941	0.247121250721142	0.801811401776503	1	GFP_WT - GFP	limma	0.0040658407718628	0.0141731298548186	FALSE	no hit	2552559
PRPF8	Q6P2Q9	Pre-mRNA-processing-splicing factor 8	Homo sapiens	1	1	3	3	17	17	2695018	0.428309774617219	17.1666315881319	4.61068685855435	0.00128996028321368	0.00607958859936132	-1.31160762525013	0.163606811344462	0.728146960905451	1	GFP_WT - GFP	limma	0.00128996028321368	0.00607958859936132	FALSE	no hit	2695018
NCAPG	Q9BPX3	Condensin complex subunit 3	Homo sapiens	1	1	3	3	6	6	1577186	0.427226825419048	14.3170761676917	3.96252822000702	0.00332853671455812	0.012320866004471	-2.30952060230283	0.231223742928774	0.791032620025403	1	GFP_WT - GFP	limma	0.00332853671455812	0.012320866004471	FALSE	no hit	1577186
BZW2	Q9Y6E2	eIF5-mimic protein 1	Homo sapiens	1	1	3	3	11	11	6663708	0.426915957499865	17.5605177291182	3.50498489115091	0.00672930961600107	0.0208014835482857	-3.04351541373746	0.289611927847945	0.825824240268799	1	GFP_WT - GFP	limma	0.00672930961600107	0.0208014835482857	FALSE	no hit	6663708
ZC3HAV1	Q7Z2W4	Zinc finger CCCH-type antiviral protein 1	Homo sapiens	1	1	3	3	25	25	15793070	0.42550228115903	18.6238179501382	4.27762471482019	0.00208380617575332	0.00860542353916205	-1.81758912514202	0.196213916786883	0.762598828286377	1	GFP_WT - GFP	limma	0.00208380617575332	0.00860542353916205	FALSE	no hit	15793070
AIFM1	O95831	Apoptosis-inducing factor 1, mitochondrial	Homo sapiens	1	1	3	3	17	17	11942903	0.425267265718045	17.6408962172947	4.57612843201709	0.0013547598204034	0.00628632481785417	-1.36340582289805	0.166787038342436	0.731941037664725	1	GFP_WT - GFP	limma	0.0013547598204034	0.00628632481785417	FALSE	no hit	11942903
MTOR	P42345	Serine/threonine-protein kinase mTOR	Homo sapiens	1	1	3	3	16	16	10474315	0.42452040356935	16.7234996060368	3.62122880812096	0.00561310096760922	0.0179312131214507	-2.85513223710872	0.273913531536045	0.817662112484978	1	GFP_WT - GFP	limma	0.00561310096760922	0.0179312131214507	FALSE	no hit	10474315
COPA	P53621	Coatomer subunit alpha	Homo sapiens	1	1	3	3	25	25	5993872	0.423394011594883	17.7227162894678	3.37824691011215	0.00821549212226384	0.0241523978195785	-3.25010363321797	0.307405344658185	0.834234781506055	1	GFP_WT - GFP	limma	0.00821549212226384	0.0241523978195785	FALSE	no hit	5993872
ZNF318	Q5VUA4	Zinc finger protein 318	Homo sapiens	1	1	3	3	2	2	332696	0.422705569548105	12.6004009421933	3.98815805488583	0.003202460535185	0.012020664365998	-2.26905731811675	0.228220241457886	0.788863148996672	1	GFP_WT - GFP	limma	0.003202460535185	0.012020664365998	FALSE	no hit	332696
MRPL11	Q9Y3B7	39S ribosomal protein L11, mitochondrial	Homo sapiens	1	1	3	3	7	7	2026035	0.420408113923385	16.1258425874623	4.4834681110645	0.00154635120750958	0.00681431915762084	-1.50310293979181	0.175543159597626	0.741860321825419	1	GFP_WT - GFP	limma	0.00154635120750958	0.00681431915762084	FALSE	no hit	2026035
MRPL19	P49406	39S ribosomal protein L19, mitochondrial	Homo sapiens	1	1	3	3	3	3	1085968	0.419955299451193	14.8749554748286	3.74461571318953	0.00463865268828445	0.0155261910044171	-2.65650305635458	0.257897784434197	0.808507070664829	1	GFP_WT - GFP	limma	0.00463865268828445	0.0155261910044171	FALSE	no hit	1085968
SLMAP	Q14BN4	Sarcolemmal membrane-associated protein	Homo sapiens	1	1	3	3	4	4	1625832	0.419894915539047	14.7946384477541	3.51169682535088	0.00665891238403638	0.020614188263983	-3.03260780281536	0.288689343995115	0.825364821468177	1	GFP_WT - GFP	limma	0.00665891238403638	0.020614188263983	FALSE	no hit	1625832
STIM1	Q13586	Stromal interaction molecule 1	Homo sapiens	1	1	3	3	5	5	1562851	0.418883765885733	14.6888665771771	3.38604342773033	0.00811483544823713	0.0239570001575765	-3.23736290031167	0.306290292420192	0.833731649807338	1	GFP_WT - GFP	limma	0.00811483544823713	0.0239570001575765	FALSE	no hit	1562851
LETM1	O95202	Mitochondrial proton/calcium exchanger protein	Homo sapiens	1	1	3	3	15	15	5547868	0.413142829855797	16.8939020805239	2.69793970166722	0.024595418555744	0.0560125349991051	-4.368946662638	0.414993354148674	0.871695936442546	1	GFP_WT - GFP	limma	0.024595418555744	0.0560125349991051	FALSE	no hit	5547868
MFN2	O95140	Mitofusin-2	Homo sapiens	1	1	3	3	4	5	1478608	0.412560142942898	14.9737376274147	3.7323703948466	0.0047268577164206	0.0157337036475377	-2.67614986859671	0.259457578759628	0.809438903031455	1	GFP_WT - GFP	limma	0.0047268577164206	0.0157337036475377	FALSE	no hit	1478608
VTI1B	Q9UEU0	Vesicle transport through interaction with t-SNAREs homolog 1B	Homo sapiens	1	1	3	3	3	3	1053801	0.41174936722506	13.233203941275	3.01616592496452	0.0146613592407242	0.0377673739264734	-3.84500054605709	0.362145362350405	0.855674749477481	1	GFP_WT - GFP	limma	0.0146613592407242	0.0377673739264734	FALSE	no hit	1053801
STRN4	Q9NRL3	Striatin-4	Homo sapiens	1	1	3	3	2	2	680540	0.411019023829923	13.9062767381109	3.57370944174835	0.00604388743208926	0.0189772785524878	-2.93200322390679	0.280259172510761	0.821051827228679	1	GFP_WT - GFP	limma	0.00604388743208926	0.0189772785524878	FALSE	no hit	680540
PSMD3	O43242	26S proteasome non-ATPase regulatory subunit 3	Homo sapiens	1	1	3	3	17	17	4859596	0.409191126098968	17.5619353699139	3.06466338831482	0.0135576675547509	0.0357120516291809	-3.76507684691121	0.354478486296682	0.853012026205705	1	GFP_WT - GFP	limma	0.0135576675547509	0.0357120516291809	FALSE	no hit	4859596
PWP1	Q13610	Periodic tryptophan protein 1 homolog	Homo sapiens	1	1	3	3	7	7	5108552	0.407210823132175	16.5552453762225	4.17259397818657	0.00243208458410166	0.00985017687048493	-1.98019399361967	0.207424021638308	0.772510291105738	1	GFP_WT - GFP	limma	0.00243208458410166	0.00985017687048493	FALSE	no hit	5108552
DNPEP	Q9ULA0	Aspartyl aminopeptidase	Homo sapiens	1	1	3	3	10	10	5297382	0.406950239748713	16.4707758804903	4.11996642631876	0.00262946386574933	0.0103776333103273	-2.06219525139931	0.213212686791636	0.777311184441499	1	GFP_WT - GFP	limma	0.00262946386574933	0.0103776333103273	FALSE	no hit	5297382
HNRNPUL1	Q9BUJ2	Heterogeneous nuclear ribonucleoprotein U-like protein 1	Homo sapiens	1	1	3	3	9	9	2677381	0.406764187024368	15.9956460574629	3.58195321804221	0.00596673318763591	0.0188319416822983	-2.91865334784937	0.279151214030693	0.82046908907066	1	GFP_WT - GFP	limma	0.00596673318763591	0.0188319416822983	FALSE	no hit	2677381
XPO7	Q9UIA9	Exportin-7	Homo sapiens	1	1	3	3	10	10	2643019	0.406124651720129	16.0312247745283	3.79529550082186	0.00429165352838055	0.0145971775350419	-2.57535231891074	0.251511466480177	0.804594855415977	1	GFP_WT - GFP	limma	0.00429165352838055	0.0145971775350419	FALSE	no hit	2643019
RDH11	Q8TC12	Retinol dehydrogenase 11	Homo sapiens	1	1	3	3	6	6	7668992	0.406019556188502	14.9748939648819	3.09269869883024	0.0129590811796108	0.0346564740961093	-3.71889261457638	0.350093545458884	0.851444489292871	1	GFP_WT - GFP	limma	0.0129590811796108	0.0346564740961093	FALSE	no hit	7668992
COG1	Q8WTW3	Conserved oligomeric Golgi complex subunit 1	Homo sapiens	1	1	3	3	2	2	286261	0.404944971245303	12.8894936436151	3.06826246898637	0.0134792533176472	0.0355932578789807	-3.7591470019479	0.353913629429055	0.852811958859956	1	GFP_WT - GFP	limma	0.0134792533176472	0.0355932578789807	FALSE	no hit	286261
ATP5IF1	Q9UII2	ATPase inhibitor, mitochondrial	Homo sapiens	1	1	3	3	2	2	1272116	0.404820199476386	14.9398075605056	1.80635278309654	0.104523835704522	0.17374995852329	-5.77359180663665	0.585231145844241	0.905490986073686	1	GFP_WT - GFP	limma	0.104523835704522	0.17374995852329	FALSE	no hit	1272116
ATP5MK	Q96IX5	ATP synthase membrane subunit K, mitochondrial	Homo sapiens	1	1	3	3	2	2	2525441	0.404173889659797	15.7175063118907	2.21358155538916	0.0542911036844638	0.104219086707528	-5.15177079913184	0.503624900314338	0.891833424098217	1	GFP_WT - GFP	limma	0.0542911036844638	0.104219086707528	FALSE	no hit	2525441
DNAJC11	Q9NVH1	DnaJ homolog subfamily C member 11	Homo sapiens	1	1	3	3	6	6	1817855	0.403514039823602	15.9622909409552	3.70769530626747	0.00491001288963927	0.0161515603975301	-2.71578456994739	0.262620478398805	0.811300874456814	1	GFP_WT - GFP	limma	0.00491001288963927	0.0161515603975301	FALSE	no hit	1817855
ILF3	Q12906	Interleukin enhancer-binding factor 3	Homo sapiens	1	1	3	3	8	9	2626454	0.403140426321785	14.846882396111	3.23313061408664	0.010346533828913	0.0287133264939545	-3.48789012437537	0.328649833556795	0.84327072075607	1	GFP_WT - GFP	limma	0.010346533828913	0.0287133264939545	FALSE	no hit	2626454
UFD1	Q92890	Ubiquitin recognition factor in ER-associated degradation protein 1	Homo sapiens	1	1	3	3	3	3	1268144	0.401690396051578	14.0130337757068	2.45755796646756	0.0364452924616994	0.0763788681500421	-4.76113736309383	0.457778049360141	0.882275755365477	1	GFP_WT - GFP	limma	0.0364452924616994	0.0763788681500421	FALSE	no hit	1268144
PLRG1	O43660	Pleiotropic regulator 1	Homo sapiens	1	1	3	3	5	5	1417926	0.39987733023901	14.24103409921	3.95494584575331	0.00336683631081015	0.0123942030215813	-2.32150589085386	0.232117662563779	0.791669727681747	1	GFP_WT - GFP	limma	0.00336683631081015	0.0123942030215813	FALSE	no hit	1417926
RBM26	Q5T8P6	RNA-binding protein 26	Homo sapiens	1	1	3	3	3	4	1716288	0.398320030971044	14.9257383863927	3.50222138155442	0.00675852058385469	0.0208305135883615	-3.04800744023397	0.289992360368643	0.826012981013354	1	GFP_WT - GFP	limma	0.00675852058385469	0.0208305135883615	FALSE	no hit	1716288
TCF25	Q9BQ70	Transcription factor 25	Homo sapiens	1	1	3	3	2	2	781666	0.397898988599291	13.6552757863742	2.77717852395244	0.0216118253187244	0.050475618688843	-4.23874953275516	0.401425177958512	0.86793199398876	1	GFP_WT - GFP	limma	0.0216118253187244	0.050475618688843	FALSE	no hit	781666
ALG5	Q9Y673	Dolichyl-phosphate beta-glucosyltransferase	Homo sapiens	1	1	3	3	2	2	1015893	0.397130039909326	15.6920039756179	4.08134070116288	0.00278514278609723	0.010881728878023	-2.12259773862399	0.217534831650746	0.780765719899921	1	GFP_WT - GFP	limma	0.00278514278609723	0.010881728878023	FALSE	no hit	1015893
PSMD11	O00231	26S proteasome non-ATPase regulatory subunit 11	Homo sapiens	1	1	3	3	18	18	12396039	0.396735371105308	17.8026161063203	3.82362300677425	0.0041097399437641	0.014231751831618	-2.53010909245889	0.24799028668413	0.802368658992445	1	GFP_WT - GFP	limma	0.0041097399437641	0.014231751831618	FALSE	no hit	12396039
SELENOS	Q9BQE4	Selenoprotein S	Homo sapiens	1	1	3	3	2	2	309858	0.396171838749405	13.1334662108812	2.9131987005895	0.0173216618819071	0.0425653229698092	-4.01473619997716	0.378764570030959	0.861127943744417	1	GFP_WT - GFP	limma	0.0173216618819071	0.0425653229698092	FALSE	no hit	309858
MTHFD1L	Q6UB35	Monofunctional C1-tetrahydrofolate synthase, mitochondrial	Homo sapiens	1	1	3	3	21	21	14925104	0.39590221602003	18.4793622936231	3.68912839814217	0.00505275349178489	0.0164920618629376	-2.74564709498887	0.265017906124461	0.812688154447777	1	GFP_WT - GFP	limma	0.00505275349178489	0.0164920618629376	FALSE	no hit	14925104
DHCR24	Q15392	Delta(24)-sterol reductase	Homo sapiens	1	1	3	3	6	6	3466889	0.395297642069385	15.7131938089048	3.00615848941765	0.0149003951572209	0.0383361451903039	-3.86149617019617	0.363740256241173	0.856216583637	1	GFP_WT - GFP	limma	0.0149003951572209	0.0383361451903039	FALSE	no hit	3466889
PSMC1	P62191	26S proteasome regulatory subunit 4	Homo sapiens	1	1	3	3	9	9	8830491	0.394812546223203	16.5169296853324	3.20642592538574	0.0107976075366645	0.0298246662839275	-3.53176291416355	0.332660625168898	0.844867214763108	1	GFP_WT - GFP	limma	0.0107976075366645	0.0298246662839275	FALSE	no hit	8830491
DNAJA1	P31689	DnaJ homolog subfamily A member 1	Homo sapiens	1	1	3	3	21	21	27930427	0.394539204888371	18.987297796346	4.12559139996537	0.00260757613132631	0.0103530140821336	-2.05341428954134	0.212588470215798	0.776803253076878	1	GFP_WT - GFP	limma	0.00260757613132631	0.0103530140821336	FALSE	no hit	27930427
RANBP2	P49792	E3 SUMO-protein ligase RanBP2	Homo sapiens	1	1	3	3	43	64	8310018	0.394462348772439	19.3700858294657	3.80754839991243	0.00421194512715905	0.01441939520731	-2.5557722577406	0.249984143412856	0.803635424927932	1	GFP_WT - GFP	limma	0.00421194512715905	0.01441939520731	FALSE	no hit	8310018
SLC25A5	P05141	ADP/ATP translocase 2	Homo sapiens	1	1	3	3	8	22	334984560	0.394311924695781	20.453390087117	4.13546515619669	0.00256962306974515	0.0103079154439014	-2.03801017004677	0.211495950004312	0.775908659276911	1	GFP_WT - GFP	limma	0.00256962306974515	0.0103079154439014	FALSE	no hit	334984560
SEL1L	Q9UBV2	Protein sel-1 homolog 1	Homo sapiens	1	1	3	3	2	2	734804	0.393274084481511	13.1517728475574	3.25699939364583	0.00995992160001376	0.0279889775444237	-3.44870319576718	0.325091616907707	0.841826613650906	1	GFP_WT - GFP	limma	0.00995992160001376	0.0279889775444237	FALSE	no hit	734804
EMC3	Q9P0I2	ER membrane protein complex subunit 3	Homo sapiens	1	1	3	3	3	3	1358267	0.393143249088441	13.7026880153782	2.40646735079894	0.0396232247970105	0.0813359555891758	-4.84370444712474	0.467180389309708	0.884371082277374	1	GFP_WT - GFP	limma	0.0396232247970105	0.0813359555891758	FALSE	no hit	1358267
PDXDC1	Q6P996	Pyridoxal-dependent decarboxylase domain-containing protein 1	Homo sapiens	1	1	3	3	3	6	1636655	0.393073849027795	15.152794196835	3.47902963378729	0.00700896097474062	0.0213519361868185	-3.08572841460709	0.293198256646509	0.827587394487241	1	GFP_WT - GFP	limma	0.00700896097474062	0.0213519361868185	FALSE	no hit	1636655
TMEM38B	Q9NVV0	Trimeric intracellular cation channel type B	Homo sapiens	1	1	3	3	2	2	1171314	0.392256150923229	14.4262349281659	3.24011324050698	0.0102318463537879	0.0286001875474231	-3.4764235806767	0.327606301506847	0.842849941866838	1	GFP_WT - GFP	limma	0.0102318463537879	0.0286001875474231	FALSE	no hit	1171314
RPS29	P62273	40S ribosomal protein S29	Homo sapiens	1	1	3	3	3	3	10610605	0.391939480434596	16.3082258125534	3.68557778222998	0.00508054472987834	0.0165570620499291	-2.75136159264884	0.265478086951714	0.812952109540901	1	GFP_WT - GFP	limma	0.00508054472987834	0.0165570620499291	FALSE	no hit	10610605
ACSL1	P33121	Long-chain-fatty-acid--CoA ligase 1	Homo sapiens	1	1	3	3	2	2	750076	0.390216478454388	13.1873836789082	1.56430305778936	0.152374874701578	0.233633377653573	-6.11558150629931	0.63647835560282	0.912434213302543	1	GFP_WT - GFP	limma	0.152374874701578	0.233633377653573	FALSE	no hit	750076
DDHD2	O94830	Phospholipase DDHD2	Homo sapiens	1	1	3	3	3	3	528564	0.39018132370769	13.3355028091152	2.94502090995056	0.0164503557166396	0.0411650568052101	-3.96228086451841	0.373578951072939	0.859471165510992	1	GFP_WT - GFP	limma	0.0164503557166396	0.0411650568052101	FALSE	no hit	528564
ANKLE2	Q86XL3	Ankyrin repeat and LEM domain-containing protein 2	Homo sapiens	1	1	3	3	15	15	2129318	0.389318903185586	16.6194811435004	3.85924748574377	0.00389246186065714	0.0137051169700189	-2.47333280768937	0.243611243007625	0.799528310601147	1	GFP_WT - GFP	limma	0.00389246186065714	0.0137051169700189	FALSE	no hit	2129318
PABPC1	P11940	Polyadenylate-binding protein 1	Homo sapiens	1	1	3	3	7	34	43054102	0.386460535447725	19.7312164194922	3.14133484785614	0.0119845600879474	0.0327211518795618	-3.63881571595951	0.342568499141478	0.848675049338272	1	GFP_WT - GFP	limma	0.0119845600879474	0.0327211518795618	FALSE	no hit	43054102
SLC25A12	O75746	Electrogenic aspartate/glutamate antiporter SLC25A12, mitochondrial	Homo sapiens	1	1	3	3	4	4	8521501	0.38379574579157	17.746469730507	3.64138816274472	0.00544021187085983	0.0175119836945595	-2.82258163500664	0.271251384204612	0.81620150193751	1	GFP_WT - GFP	limma	0.00544021187085983	0.0175119836945595	FALSE	no hit	8521501
TBL2	Q9Y4P3	Transducin beta-like protein 2	Homo sapiens	1	1	3	3	11	11	3846462	0.383777490143391	16.9876786266642	3.12535022104582	0.0122961971891217	0.0333208705714864	-3.66512650010982	0.345030171227374	0.849592313113648	1	GFP_WT - GFP	limma	0.0122961971891217	0.0333208705714864	FALSE	no hit	3846462
SPAG5	Q96R06	Sperm-associated antigen 5	Homo sapiens	1	1	3	3	4	4	1046840	0.383698695869718	13.4974835769313	2.0446157805373	0.0714072653467119	0.129506533010171	-5.41542607502622	0.536742186816197	0.897825454525059	1	GFP_WT - GFP	limma	0.0714072653467119	0.129506533010171	FALSE	no hit	1046840
MDN1	Q9NU22	Midasin	Homo sapiens	1	1	3	3	26	26	3236297	0.383493799388578	17.2198988095723	3.31578348787543	0.00907047588721514	0.025905081949628	-3.35231383352357	0.316435731191841	0.838199951992837	1	GFP_WT - GFP	limma	0.00907047588721514	0.025905081949628	FALSE	no hit	3236297
XRN1	Q8IZH2	5'-3' exoribonuclease 1	Homo sapiens	1	1	3	3	5	5	1760094	0.382180384193401	15.0792929025294	3.04672311300166	0.0139556131922628	0.0365313809839805	-3.79463853700035	0.357302604113758	0.854004201571337	1	GFP_WT - GFP	limma	0.0139556131922628	0.0365313809839805	FALSE	no hit	1760094
ELOVL1	Q9BW60	Elongation of very long chain fatty acids protein 1	Homo sapiens	1	1	3	3	2	2	923669	0.382069026477037	14.4202930167249	2.25003373827655	0.0511604814634209	0.0995734555889915	-5.09406006653095	0.496624424849878	0.890475690351544	1	GFP_WT - GFP	limma	0.0511604814634209	0.0995734555889915	FALSE	no hit	923669
CKB	P12277	Creatine kinase B-type	Homo sapiens	1	1	3	3	4	4	1679461	0.38132865012979	14.4499533294999	1.52801740383603	0.161046555227789	0.243714801359836	-6.16453210925342	0.644321405641038	0.913407815629468	1	GFP_WT - GFP	limma	0.161046555227789	0.243714801359836	FALSE	no hit	1679461
MIEF1	Q9NQG6	Mitochondrial dynamics protein MID51	Homo sapiens	1	1	3	3	3	3	1892298	0.380256122301438	14.3515691655722	3.78218686291619	0.00437869549959302	0.014821284927769	-2.59631717311375	0.253152651333685	0.805615415977947	1	GFP_WT - GFP	limma	0.00437869549959302	0.014821284927769	FALSE	no hit	1892298
SLC1A5	Q15758	Neutral amino acid transporter B(0)	Homo sapiens	1	1	3	3	10	10	7178370	0.379032396354333	17.8171972691486	2.70863835565737	0.024169360249587	0.0554101435992327	-4.35138645565283	0.413145737641046	0.871196057468385	1	GFP_WT - GFP	limma	0.024169360249587	0.0554101435992327	FALSE	no hit	7178370
WDR18	Q9BV38	WD repeat-containing protein 18	Homo sapiens	1	1	3	3	4	4	1334080	0.377752589121064	14.8283744013557	3.33024643724825	0.00886458654015812	0.0255251519279621	-3.32862724266216	0.314329478499308	0.837292171098735	1	GFP_WT - GFP	limma	0.00886458654015812	0.0255251519279621	FALSE	no hit	1334080
EIF3D	O15371	Eukaryotic translation initiation factor 3 subunit D	Homo sapiens	1	1	3	3	5	5	2064432	0.376585279932421	15.8817250098872	2.88528078043046	0.0181249593666823	0.0440446989465505	-4.06074732663128	0.383350255973764	0.862560834732946	1	GFP_WT - GFP	limma	0.0181249593666823	0.0440446989465505	FALSE	no hit	2064432
TTF2	Q9UNY4	Transcription termination factor 2	Homo sapiens	1	1	3	3	3	3	1042299	0.375216077131601	13.7194640485037	2.98501222236379	0.0154187664161986	0.0393489364753788	-3.89635457828245	0.367124777835126	0.857353038214498	1	GFP_WT - GFP	limma	0.0154187664161986	0.0393489364753788	FALSE	no hit	1042299
STX5	Q13190	Syntaxin-5	Homo sapiens	1	1	3	3	6	6	11612558	0.375004534868355	15.4275462800355	3.50257983112313	0.00675472419739008	0.0208305135883615	-3.04742475432848	0.289942996212288	0.825988513493365	1	GFP_WT - GFP	limma	0.00675472419739008	0.0208305135883615	FALSE	no hit	11612558
CPT2	P23786	Carnitine O-palmitoyltransferase 2, mitochondrial	Homo sapiens	1	1	3	3	8	8	3537935	0.37433570327334	16.1194439167162	3.5731782510323	0.00604889468609269	0.0189772785524878	-2.93286362753961	0.280330666525999	0.821089300079989	1	GFP_WT - GFP	limma	0.00604889468609269	0.0189772785524878	FALSE	no hit	3537935
SLC19A1	P41440	Reduced folate transporter	Homo sapiens	1	1	3	3	2	2	979589	0.374331255481289	14.3814589531548	2.4251271043921	0.0384318109471517	0.0792773960852924	-4.81358870118166	0.463734029292113	0.883611771383516	1	GFP_WT - GFP	limma	0.0384318109471517	0.0792773960852924	FALSE	no hit	979589
RPS16	P62249	40S ribosomal protein S16	Homo sapiens	1	1	3	3	13	13	19102154	0.373767598005379	18.0906899546901	3.62487744071344	0.00558138670609195	0.0178570393549547	-2.84923818936977	0.273430392016229	0.81739876045402	1	GFP_WT - GFP	limma	0.00558138670609195	0.0178570393549547	FALSE	no hit	19102154
CPVL	Q9H3G5	Probable serine carboxypeptidase CPVL	Homo sapiens	1	1	3	3	2	2	490516	0.37365561194642	13.2377605939036	2.87976269955173	0.0182881934451831	0.0443388496214244	-4.06984025913341	0.384260642037763	0.862841792717128	1	GFP_WT - GFP	limma	0.0182881934451831	0.0443388496214244	FALSE	no hit	490516
TRMT61B	Q9BVS5	tRNA (adenine(58)-N(1))-methyltransferase, mitochondrial	Homo sapiens	1	1	3	3	3	3	785732	0.372482506916336	14.3351384030594	3.49968039110234	0.00678549672632362	0.0208830367770604	-3.05213829276669	0.290342457009958	0.826186310415253	1	GFP_WT - GFP	limma	0.00678549672632362	0.0208830367770604	FALSE	no hit	785732
NOC2L	Q9Y3T9	Nucleolar complex protein 2 homolog	Homo sapiens	1	1	3	3	4	4	1434834	0.369002151590326	14.9400379152863	2.63694276095138	0.0271738772767117	0.0605720997196691	-4.46892717967479	0.42562021518344	0.874497378715762	1	GFP_WT - GFP	limma	0.0271738772767117	0.0605720997196691	FALSE	no hit	1434834
METTL13	Q8N6R0	eEF1A lysine and N-terminal methyltransferase	Homo sapiens	1	1	3	3	4	4	1063700	0.368179500712987	13.6619875204094	3.06051105965636	0.0136487203938477	0.0358739458181278	-3.77191851040992	0.355130879482564	0.85324242235838	1	GFP_WT - GFP	limma	0.0136487203938477	0.0358739458181278	FALSE	no hit	1063700
MRPS18B	Q9Y676	28S ribosomal protein S18b, mitochondrial	Homo sapiens	1	1	3	3	3	3	14886131	0.367277148854821	14.9497605526548	2.82392020539328	0.0200271044172589	0.0474599475592765	-4.16182447131621	0.393547918874531	0.865643686949865	1	GFP_WT - GFP	limma	0.0200271044172589	0.0474599475592765	FALSE	no hit	14886131
PCYOX1	Q9UHG3	Prenylcysteine oxidase 1	Homo sapiens	1	1	3	3	10	10	3571363	0.366758212783161	16.8425978107122	3.3280857482457	0.00889503332660677	0.0255428416018134	-3.33216513661797	0.314643554514706	0.837428181447671	1	GFP_WT - GFP	limma	0.00889503332660677	0.0255428416018134	FALSE	no hit	3571363
CLASP1	Q7Z460	CLIP-associating protein 1	Homo sapiens	1	1	3	3	3	3	1008413	0.366739144489221	15.1479543534231	3.12307804560489	0.0123411712182185	0.0333208705714864	-3.66886710999885	0.345381005391336	0.849722135740648	1	GFP_WT - GFP	limma	0.0123411712182185	0.0333208705714864	FALSE	no hit	1008413
RPN1	P04843	Dolichyl-diphosphooligosaccharide--protein glycosyltransferase subunit 1	Homo sapiens	1	1	3	3	26	26	24752234	0.366277502451133	19.1972904178639	2.76235093337712	0.0221407554254782	0.0515391671144576	-4.26313507536422	0.403943674823812	0.868647250257157	1	GFP_WT - GFP	limma	0.0221407554254782	0.0515391671144576	FALSE	no hit	24752234
DERL1	Q9BUN8	Derlin-1	Homo sapiens	1	1	3	3	2	2	761730	0.364396984425575	13.4512242318692	2.46936108418958	0.0357479810062574	0.0751422560751531	-4.74201492074487	0.455621090517977	0.881784320094146	1	GFP_WT - GFP	limma	0.0357479810062574	0.0751422560751531	FALSE	no hit	761730
UBE2J1	Q9Y385	Ubiquitin-conjugating enzyme E2 J1	Homo sapiens	1	1	3	3	4	4	2406669	0.364117963328246	14.2263992394882	3.93106906358613	0.00349052323515793	0.0126931530406832	-2.35929039561422	0.234948618668871	0.793661997734879	1	GFP_WT - GFP	limma	0.00349052323515793	0.0126931530406832	FALSE	no hit	2406669
ABCD1	P33897	ATP-binding cassette sub-family D member 1	Homo sapiens	1	1	3	3	6	7	1639930	0.363437242821725	15.3514080136414	2.45594340224153	0.0365417270871382	0.0764285674996662	-4.76375181486293	0.458073547570695	0.882342762783294	1	GFP_WT - GFP	limma	0.0365417270871382	0.0764285674996662	FALSE	no hit	1639930
NUP214	P35658	Nuclear pore complex protein Nup214	Homo sapiens	1	1	3	3	12	12	2970763	0.36259614330967	16.3066092034934	2.62778132646734	0.0275840713785698	0.0612267349923483	-4.48392148060961	0.427229925522193	0.874911095165092	1	GFP_WT - GFP	limma	0.0275840713785698	0.0612267349923483	FALSE	no hit	2970763
CDC7	O00311	Cell division cycle 7-related protein kinase	Homo sapiens	1	1	3	3	5	5	1624522	0.361761859011038	15.9130798889446	2.5258090868046	0.0325929702885653	0.0696244141733376	-4.65033884551886	0.445384963501446	0.879395083087866	1	GFP_WT - GFP	limma	0.0325929702885653	0.0696244141733376	FALSE	no hit	1624522
PRKAR1A	P10644	cAMP-dependent protein kinase type I-alpha regulatory subunit	Homo sapiens	1	1	3	3	6	7	3466913	0.36131751082209	15.8828018531294	3.87788290381916	0.00378367368378975	0.0134118489268326	-2.44368752960489	0.241342302393846	0.798024272533059	1	GFP_WT - GFP	limma	0.00378367368378975	0.0134118489268326	FALSE	no hit	3466913
GRSF1	Q12849	G-rich sequence factor 1	Homo sapiens	1	1	3	3	8	8	4560782	0.360688673757606	15.0840910712585	3.47317497952479	0.00707370730987923	0.0214868970597777	-3.09525738690797	0.294011316922358	0.827982168625854	1	GFP_WT - GFP	limma	0.00707370730987923	0.0214868970597777	FALSE	no hit	4560782
TMEM30A	Q9NV96	Cell cycle control protein 50A	Homo sapiens	1	1	3	3	4	5	2210654	0.359784952051996	13.9751503156779	3.37333798197274	0.00827953647753127	0.0242632726177062	-3.25812758764595	0.308108793006354	0.8345506266612	1	GFP_WT - GFP	limma	0.00827953647753127	0.0242632726177062	FALSE	no hit	2210654
CCT6A	P40227	T-complex protein 1 subunit zeta	Homo sapiens	1	1	3	3	19	21	18794170	0.359702473644028	18.8988885968459	3.57971274587088	0.00598759906549267	0.0188694651209379	-2.92228096541647	0.279452036926881	0.820627683893776	1	GFP_WT - GFP	limma	0.00598759906549267	0.0188694651209379	FALSE	no hit	18794170
MTPAP	Q9NVV4	Poly(A) RNA polymerase, mitochondrial	Homo sapiens	1	1	3	3	10	10	3354870	0.359276725705172	15.8432640492554	2.92894851464218	0.0168846632609672	0.0418039601584842	-3.98877531263057	0.37619252906412	0.860311101653398	1	GFP_WT - GFP	limma	0.0168846632609672	0.0418039601584842	FALSE	no hit	3354870
MCU	Q8NE86	Calcium uniporter protein, mitochondrial	Homo sapiens	1	1	3	3	3	3	1921669	0.358563766953791	14.7830829961738	3.28203931009932	0.00957044260935927	0.027075464824863	-3.40762290770085	0.321385857785546	0.840294061961204	1	GFP_WT - GFP	limma	0.00957044260935927	0.027075464824863	FALSE	no hit	1921669
OBI1	Q5W0B1	ORC ubiquitin ligase 1	Homo sapiens	1	1	3	3	5	5	1217877	0.358476627052619	15.8447615059624	3.10066159231871	0.0127940888987912	0.0342588214844065	-3.70577795071193	0.348854388903851	0.850995435896988	1	GFP_WT - GFP	limma	0.0127940888987912	0.0342588214844065	FALSE	no hit	1217877
ATP1B1	P05026	Sodium/potassium-transporting ATPase subunit beta-1	Homo sapiens	1	1	3	3	6	6	2311747	0.358365284808839	15.856294161384	3.36062520749335	0.00844782692077792	0.0246196593766664	-3.27891447511202	0.309935477403383	0.835365206650173	1	GFP_WT - GFP	limma	0.00844782692077792	0.0246196593766664	FALSE	no hit	2311747
ALCAM	Q13740	CD166 antigen	Homo sapiens	1	1	3	3	9	9	3914214	0.358186489092329	16.3112178021931	3.10903589986824	0.0126229115069381	0.0339301278613605	-3.69198734078561	0.347554219242511	0.850521344307407	1	GFP_WT - GFP	limma	0.0126229115069381	0.0339301278613605	FALSE	no hit	3914214
G3BP2	Q9UN86	Ras GTPase-activating protein-binding protein 2	Homo sapiens	1	1	3	3	2	2	2532080	0.357455979129583	11.8358431829833	1.74654483252555	0.114854734679459	0.18787910684531	-5.8603977097558	0.597714730359393	0.907281842617918	1	GFP_WT - GFP	limma	0.114854734679459	0.18787910684531	FALSE	no hit	2532080
NCAPG2	Q86XI2	Condensin-2 complex subunit G2	Homo sapiens	1	1	3	3	8	8	2244035	0.357235206662329	16.1993992298205	3.13705732505812	0.0120671456870425	0.0327714990105469	-3.64585580323446	0.343226145271133	0.848921193660696	1	GFP_WT - GFP	limma	0.0120671456870425	0.0327714990105469	FALSE	no hit	2244035
GLDC	P23378	Glycine dehydrogenase (decarboxylating), mitochondrial	Homo sapiens	1	1	3	3	6	6	1941719	0.357225547206101	15.2498243632832	3.18989463732578	0.0110870209177481	0.0305838818492212	-3.55893664430876	0.335159241052101	0.84584544910459	1	GFP_WT - GFP	limma	0.0110870209177481	0.0305838818492212	FALSE	no hit	1941719
WDCP	Q9H6R7	WD repeat and coiled-coil-containing protein	Homo sapiens	1	1	3	3	4	4	7597783	0.355929361688935	14.2334877431985	3.75857483077763	0.00454021648490571	0.0152696560820349	-2.63412493551542	0.256127634890637	0.80743846936538	1	GFP_WT - GFP	limma	0.00454021648490571	0.0152696560820349	FALSE	no hit	7597783
CKAP4	Q07065	Cytoskeleton-associated protein 4	Homo sapiens	1	1	3	3	34	37	8539986	0.355747107187295	19.1721579678386	3.10302425963838	0.0127455526550464	0.0341723873480964	-3.70188699205603	0.348487255825837	0.850861870103642	1	GFP_WT - GFP	limma	0.0127455526550464	0.0341723873480964	FALSE	no hit	8539986
NCBP1	Q09161	Nuclear cap-binding protein subunit 1	Homo sapiens	1	1	3	3	4	4	565596	0.35535095728666	14.3641656903638	2.68690695814827	0.0250427497920767	0.056846501147889	-4.38704823255399	0.416903771918194	0.872208742765535	1	GFP_WT - GFP	limma	0.0250427497920767	0.056846501147889	FALSE	no hit	565596
EIF2S3	P41091	Eukaryotic translation initiation factor 2 subunit 3	Homo sapiens	1	1	3	3	3	8	2304681	0.354010932444389	15.5878669636643	3.47753901151681	0.0070253865938337	0.0213710023447734	-3.08815429045471	0.293405122255331	0.827688007993097	1	GFP_WT - GFP	limma	0.0070253865938337	0.0213710023447734	FALSE	no hit	2304681
ERCC6L	Q2NKX8	DNA excision repair protein ERCC-6-like	Homo sapiens	1	1	3	3	5	5	582508	0.353975060649518	14.0341919782564	3.02231111476274	0.014516535414541	0.037532296975849	-3.83487165371987	0.36116817260086	0.855340746058797	1	GFP_WT - GFP	limma	0.014516535414541	0.037532296975849	FALSE	no hit	582508
RAB21	Q9UL25	Ras-related protein Rab-21	Homo sapiens	1	1	3	3	8	8	8571137	0.353117420274579	17.1205868507603	3.39649911224653	0.00798186462233983	0.0236641458902092	-3.22028286801661	0.304799141102227	0.833054022761868	1	GFP_WT - GFP	limma	0.00798186462233983	0.0236641458902092	FALSE	no hit	8571137
PTER	Q96BW5	Phosphotriesterase-related protein	Homo sapiens	1	1	3	3	2	2	795717	0.351463131422756	14.7329567587758	2.75221151807951	0.0225100068415876	0.0521101700231467	-4.2798050280445	0.405671307733528	0.869133436653666	1	GFP_WT - GFP	limma	0.0225100068415876	0.0521101700231467	FALSE	no hit	795717
NDUFS2	O75306	NADH dehydrogenase [ubiquinone] iron-sulfur protein 2, mitochondrial	Homo sapiens	1	1	3	3	13	13	8132058	0.351402952094222	17.6883509849049	3.35964038749037	0.00846101192554822	0.0246196593766664	-3.28052519150444	0.310077282973345	0.835428107142587	1	GFP_WT - GFP	limma	0.00846101192554822	0.0246196593766664	FALSE	no hit	8132058
HAUS8	Q9BT25	HAUS augmin-like complex subunit 8	Homo sapiens	1	1	3	3	2	2	686402	0.350915807867821	13.677665067773	2.62689668709539	0.0276240093437192	0.0612507042621283	-4.48536901373698	0.427385548694603	0.874950947789599	1	GFP_WT - GFP	limma	0.0276240093437192	0.0612507042621283	FALSE	no hit	686402
RPN2	P04844	Dolichyl-diphosphooligosaccharide--protein glycosyltransferase subunit 2	Homo sapiens	1	1	3	3	16	16	8807516	0.350840868393924	17.7947541575567	2.69379692042478	0.0247624346302299	0.0562709595597224	-4.37574462928028	0.415710106185084	0.87188881318816	1	GFP_WT - GFP	limma	0.0247624346302299	0.0562709595597224	FALSE	no hit	8807516
EI24	O14681	Etoposide-induced protein 2.4 homolog	Homo sapiens	1	1	3	3	2	2	1381986	0.350555435667397	14.0191352631985	2.45643334490024	0.0365124369666614	0.0764285674996662	-4.76295848863479	0.457983866755597	0.882322434751294	1	GFP_WT - GFP	limma	0.0365124369666614	0.0764285674996662	FALSE	no hit	1381986
IMMT	Q16891	MICOS complex subunit MIC60	Homo sapiens	1	1	3	3	47	47	52884542	0.350037720970807	19.9352828384678	2.98740111486694	0.0153592886042806	0.039276429009973	-3.89241651342434	0.366741448223639	0.857225226740741	1	GFP_WT - GFP	limma	0.0153592886042806	0.039276429009973	FALSE	no hit	52884542
NCSTN	Q92542	Nicastrin	Homo sapiens	1	1	3	3	3	3	1918068	0.349792810853431	16.0666357404344	3.15831146942895	0.0116625188114313	0.0320034132397239	-3.61088067558311	0.339966384856431	0.847693211791194	1	GFP_WT - GFP	limma	0.0116625188114313	0.0320034132397239	FALSE	no hit	1918068
SRP72	O76094	Signal recognition particle subunit SRP72	Homo sapiens	1	1	3	3	13	13	2712155	0.34978608380111	16.9237819196114	2.58516271094203	0.0295758517887645	0.0644232543626767	-4.55358712012005	0.43476471388758	0.876811919594709	1	GFP_WT - GFP	limma	0.0295758517887645	0.0644232543626767	FALSE	no hit	2712155
GALNT7	Q86SF2	N-acetylgalactosaminyltransferase 7	Homo sapiens	1	1	3	3	2	2	280443	0.34977321629729	13.6731411097845	3.75112552172972	0.00459246988067824	0.0153961270959899	-2.64606461401586	0.257071225493744	0.808009574645996	1	GFP_WT - GFP	limma	0.00459246988067824	0.0153961270959899	FALSE	no hit	280443
RAB24	Q969Q5	Ras-related protein Rab-24	Homo sapiens	1	1	3	3	2	2	0	0.349527745529407	13.0165280704651	2.2114069321344	0.0544836736775697	0.104493323056799	-5.15520519444684	0.50404416728357	0.89191367278961	1	GFP_WT - GFP	limma	0.0544836736775697	0.104493323056799	FALSE	no hit	0
NDUFS5	O43920	NADH dehydrogenase [ubiquinone] iron-sulfur protein 5	Homo sapiens	1	1	3	3	5	5	8459460	0.348482100508626	15.5956619906055	2.12986080544283	0.0622052376631589	0.115840235343537	-5.28325477147277	0.519898233576631	0.894863181802183	1	GFP_WT - GFP	limma	0.0622052376631589	0.115840235343537	FALSE	no hit	8459460
EXOC8	Q8IYI6	Exocyst complex component 8	Homo sapiens	1	1	3	3	3	3	936782	0.3475316015197	13.2970746464709	2.15018677170149	0.0601865662285821	0.113058232540196	-5.25147666936986	0.515922567248543	0.894138770597858	1	GFP_WT - GFP	limma	0.0601865662285821	0.113058232540196	FALSE	no hit	936782
SRPRA	P08240	Signal recognition particle receptor subunit alpha	Homo sapiens	1	1	3	3	3	4	2057177	0.34594765644411	15.8797651160692	3.59126753523723	0.00588080277087972	0.0186617609763094	-2.9035768985534	0.277902964071656	0.819808000318313	1	GFP_WT - GFP	limma	0.00588080277087972	0.0186617609763094	FALSE	no hit	2057177
EXOC5	O00471	Exocyst complex component 5	Homo sapiens	1	1	3	3	11	11	1926995	0.345000591096003	16.6253346400734	3.37270479039215	0.00828783527093867	0.0242632726177062	-3.25916269077896	0.308199606706669	0.834591313905698	1	GFP_WT - GFP	limma	0.00828783527093867	0.0242632726177062	FALSE	no hit	1926995
PTBP3	O95758	Polypyrimidine tract-binding protein 3	Homo sapiens	1	1	3	3	2	2	9879116	0.344962037051285	17.7118859185765	0.741151377302084	0.477597392335875	0.577956084450207	-7.01710101607422	0.822814375411003	0.930894127942774	1	GFP_WT - GFP	limma	0.477597392335875	0.577956084450207	FALSE	no hit	9879116
LEMD3	Q9Y2U8	Inner nuclear membrane protein Man1	Homo sapiens	1	1	3	3	3	3	1053945	0.343192477993922	14.0259301008194	2.4452275109408	0.0371882405325179	0.0774724297317667	-4.78109568873065	0.460037484169119	0.882786175774974	1	GFP_WT - GFP	limma	0.0371882405325179	0.0774724297317667	FALSE	no hit	1053945
MRPL38	Q96DV4	39S ribosomal protein L38, mitochondrial	Homo sapiens	1	1	3	3	6	6	3301275	0.342160162679503	15.4153811245793	2.42878710144148	0.038202333720752	0.0790367179931306	-4.80767614489959	0.463059711761406	0.883462036012291	1	GFP_WT - GFP	limma	0.038202333720752	0.0790367179931306	FALSE	no hit	3301275
EIF4G3	O43432	Eukaryotic translation initiation factor 4 gamma 3	Homo sapiens	1	1	3	3	2	2	880540	0.342067442899079	15.4322957872042	2.25255579087513	0.0509505399340226	0.0992567515674842	-5.09005753601426	0.496142002293506	0.890380868604015	1	GFP_WT - GFP	limma	0.0509505399340226	0.0992567515674842	FALSE	no hit	880540
VDAC2	P45880	Voltage-dependent anion-selective channel protein 2	Homo sapiens	1	1	3	3	16	16	69698433	0.34098024916447	19.2179347115373	2.61103565320124	0.0283500452747967	0.0624651940960406	-4.5113120702721	0.430181374169067	0.875662612887195	1	GFP_WT - GFP	limma	0.0283500452747967	0.0624651940960406	FALSE	no hit	69698433
ERGIC3	Q9Y282	Endoplasmic reticulum-Golgi intermediate compartment protein 3	Homo sapiens	1	1	3	3	2	2	728280	0.340621889774875	14.4962638985673	3.15165749445495	0.0117876618647168	0.0322625849474409	-3.6218286950567	0.340984768142286	0.848078984806019	1	GFP_WT - GFP	limma	0.0117876618647168	0.0322625849474409	FALSE	no hit	728280
RPL7A	P62424	60S ribosomal protein L7a	Homo sapiens	1	1	3	3	9	9	7790583	0.339483583036047	15.829037378228	2.77912764860705	0.0215432581953534	0.0503714446347417	-4.23554332857082	0.401094817495155	0.867837592879877	1	GFP_WT - GFP	limma	0.0215432581953534	0.0503714446347417	FALSE	no hit	7790583
VDAC1	P21796	Voltage-dependent anion-selective channel protein 1	Homo sapiens	1	1	3	3	18	19	48614441	0.339146393822329	20.0333069192966	3.01993986168356	0.0145722435097471	0.0375838722177772	-3.8387800594316	0.36154504608746	0.855469744376209	1	GFP_WT - GFP	limma	0.0145722435097471	0.0375838722177772	FALSE	no hit	48614441
SQLE	Q14534	Squalene monooxygenase	Homo sapiens	1	1	3	3	3	3	1239264	0.338489349874596	14.773806888275	2.94702344533442	0.0163970518906961	0.0411293950923476	-3.95897970642595	0.373254102285543	0.859366061254848	1	GFP_WT - GFP	limma	0.0163970518906961	0.0411293950923476	FALSE	no hit	1239264
TRIM9	Q9C026	E3 ubiquitin-protein ligase TRIM9	Homo sapiens	1	1	3	3	2	2	0	0.338238324121342	12.8533094925902	1.39153763393774	0.197677044279436	0.288954900608745	-6.3424055305435	0.6741712647838	0.91692328846977	1	GFP_WT - GFP	limma	0.197677044279436	0.288954900608745	FALSE	no hit	0
ACAD9	Q9H845	Complex I assembly factor ACAD9, mitochondrial	Homo sapiens	1	1	3	3	6	6	3977276	0.337972096639104	15.9480606904322	2.47511473995624	0.0354129037484096	0.074722749512784	-4.7326872030255	0.454571716693286	0.881543747157186	1	GFP_WT - GFP	limma	0.0354129037484096	0.074722749512784	FALSE	no hit	3977276
GALNT2	Q10471	Polypeptide N-acetylgalactosaminyltransferase 2	Homo sapiens	1	1	3	3	7	8	7102969	0.33782053805831	16.5531730440492	2.95986432085868	0.0160594371217523	0.04061198396368	-3.93781137755159	0.371175230353098	0.858689705568519	1	GFP_WT - GFP	limma	0.0160594371217523	0.04061198396368	FALSE	no hit	7102969
EXOC2	Q96KP1	Exocyst complex component 2	Homo sapiens	1	1	3	3	6	6	1498356	0.337792807661502	15.4633620828873	2.62387864802099	0.0277607010982718	0.0614889290922734	-4.49030697262082	0.427916721739254	0.875086781729691	1	GFP_WT - GFP	limma	0.0277607010982718	0.0614889290922734	FALSE	no hit	1498356
TMTC3	Q6ZXV5	Protein O-mannosyl-transferase TMTC3	Homo sapiens	1	1	3	3	3	3	942708	0.333099121072582	13.4840831582138	1.61183426658982	0.141647532520581	0.221041658023951	-6.05048144388653	0.626266043976794	0.911133200651617	1	GFP_WT - GFP	limma	0.141647532520581	0.221041658023951	FALSE	no hit	942708
TMX3	Q96JJ7	Protein disulfide-isomerase TMX3	Homo sapiens	1	1	3	3	2	2	1294047	0.33299888462909	13.889169962018	2.36411882121606	0.0424648480986259	0.0859933629126317	-4.91186862786723	0.475054380850917	0.886069270216981	1	GFP_WT - GFP	limma	0.0424648480986259	0.0859933629126317	FALSE	no hit	1294047
MRPS30	Q9NP92	39S ribosomal protein S30, mitochondrial	Homo sapiens	1	1	3	3	3	3	1484047	0.332638219924052	13.9302514130037	2.02471393988613	0.0737370314281484	0.132815115734334	-5.44600983624691	0.540713833225524	0.898499771017293	1	GFP_WT - GFP	limma	0.0737370314281484	0.132815115734334	FALSE	no hit	1484047
KTN1	Q86UP2	Kinectin	Homo sapiens	1	1	3	3	41	41	9946927	0.331350212076082	18.8816140894461	3.23405315392147	0.0103313051754933	0.0287133264939545	-3.4863750469449	0.328511839389217	0.843215207299221	1	GFP_WT - GFP	limma	0.0103313051754933	0.0287133264939545	FALSE	no hit	9946927
MOV10	Q9HCE1	Helicase MOV-10	Homo sapiens	1	1	3	3	7	7	1730288	0.33121116001241	14.6636596657522	2.932093932045	0.0167987520769164	0.0416894650126073	-3.98359038832991	0.375680157546279	0.860147230915128	1	GFP_WT - GFP	limma	0.0167987520769164	0.0416894650126073	FALSE	no hit	1730288
NUP88	Q99567	Nuclear pore complex protein Nup88	Homo sapiens	1	1	3	3	6	6	1971172	0.330595018005935	15.2703419495958	2.32959401136109	0.0449300008770907	0.0899552393725003	-4.96723731313829	0.481527204456541	0.887428356800003	1	GFP_WT - GFP	limma	0.0449300008770907	0.0899552393725003	FALSE	no hit	1971172
DNMT1	P26358	DNA (cytosine-5)-methyltransferase 1	Homo sapiens	1	1	3	3	4	4	979102	0.33039070045549	13.9557893972561	2.12982789020295	0.0622085592598074	0.115840235343537	-5.28330615353764	0.519904684438146	0.894864349165452	1	GFP_WT - GFP	limma	0.0622085592598074	0.115840235343537	FALSE	no hit	979102
KHDRBS1	Q07666	KH domain-containing, RNA-binding, signal transduction-associated protein 1	Homo sapiens	1	1	3	3	1	2	1390760	0.328245627393551	15.2509149859694	2.90903781633863	0.0174390343329033	0.0427734541047406	-4.0215943125369	0.379445871110264	0.861342716949128	1	GFP_WT - GFP	limma	0.0174390343329033	0.0427734541047406	FALSE	no hit	1390760
TM9SF3	Q9HD45	Transmembrane 9 superfamily member 3	Homo sapiens	1	1	3	3	7	7	3553260	0.327999470658664	16.5551195361098	2.60403448307691	0.028676609211874	0.0629574126405102	-4.52275713309601	0.431418841069622	0.875975025057835	1	GFP_WT - GFP	limma	0.028676609211874	0.0629574126405102	FALSE	no hit	3553260
SAAL1	Q96ER3	Protein SAAL1	Homo sapiens	1	1	3	3	5	5	1599488	0.326881477025713	15.6076059018269	3.3051980354246	0.00922431917489306	0.0262730608477306	-3.36965751860317	0.317983157039348	0.83886045393237	1	GFP_WT - GFP	limma	0.00922431917489306	0.0262730608477306	FALSE	no hit	1599488
VPS35	Q96QK1	Vacuolar protein sorting-associated protein 35	Homo sapiens	1	1	3	3	2	2	285732	0.326660500785072	14.0732281414749	2.24068635213684	0.0519459970814582	0.100822239949423	-5.10888378672545	0.498414587783246	0.890826123583681	1	GFP_WT - GFP	limma	0.0519459970814582	0.100822239949423	FALSE	no hit	285732
GOLIM4	O00461	Golgi integral membrane protein 4	Homo sapiens	1	1	3	3	6	6	1804368	0.326467612030241	14.9284641561974	3.05030810461894	0.0138751402445295	0.0363660159526196	-3.7887308349108	0.356737133013937	0.853806612933218	1	GFP_WT - GFP	limma	0.0138751402445295	0.0363660159526196	FALSE	no hit	1804368
SMC1A	Q14683	Structural maintenance of chromosomes protein 1A	Homo sapiens	1	1	3	3	16	16	4814082	0.325713549600497	17.170214251563	2.36282127650671	0.0425550299478877	0.0860930442256592	-4.91395293768141	0.475296781950711	0.886120757918127	1	GFP_WT - GFP	limma	0.0425550299478877	0.0860930442256592	FALSE	no hit	4814082
TUFM	P49411	Elongation factor Tu, mitochondrial	Homo sapiens	1	1	3	3	20	20	24533975	0.324979861556386	18.689083177051	2.69896679430941	0.0245541880894585	0.0559792878134943	-4.367261131758	0.414815767561618	0.87164805838932	1	GFP_WT - GFP	limma	0.0245541880894585	0.0559792878134943	FALSE	no hit	24533975
DCAF8	Q5TAQ9	DDB1- and CUL4-associated factor 8	Homo sapiens	1	1	3	3	1	2	847869	0.32472715105326	14.1262182282825	2.43851209199992	0.0375991898404066	0.078019246835671	-4.79195726580918	0.46127063887538	0.883062890470094	1	GFP_WT - GFP	limma	0.0375991898404066	0.078019246835671	FALSE	no hit	847869
AUP1	Q9Y679	Lipid droplet-regulating VLDL assembly factor AUP1	Homo sapiens	1	1	3	3	5	5	2655853	0.323232785962622	15.9764842659529	2.64780816462427	0.0266953586893283	0.0598226481502858	-4.45113602794978	0.423715705755862	0.874004346890465	1	GFP_WT - GFP	limma	0.0266953586893283	0.0598226481502858	FALSE	no hit	2655853
PSMD2	Q13200	26S proteasome non-ATPase regulatory subunit 2	Homo sapiens	1	1	3	3	17	17	9514806	0.323070878775042	17.513793748695	2.91853984478884	0.0171721810778101	0.0422987154416636	-4.00593248167774	0.377891118156081	0.860851621743595	1	GFP_WT - GFP	limma	0.0171721810778101	0.0422987154416636	FALSE	no hit	9514806
PRRC2C	Q9Y520	Protein PRRC2C	Homo sapiens	1	1	3	3	15	15	2994976	0.322841458443904	16.5483854040029	2.85712941025052	0.0189736055472196	0.0454948514209061	-4.10713052220212	0.388008555889773	0.86398645409937	1	GFP_WT - GFP	limma	0.0189736055472196	0.0454948514209061	FALSE	no hit	2994976
FHL1	Q13642	Four and a half LIM domains protein 1	Homo sapiens	1	1	3	3	3	3	1157713	0.322124222460005	14.7119736171192	2.95742895989744	0.0161229153876186	0.0406359330273072	-3.94182612525488	0.37156894972034	0.858818300086495	1	GFP_WT - GFP	limma	0.0161229153876186	0.0406359330273072	FALSE	no hit	1157713
EIF4G1	Q04637	Eukaryotic translation initiation factor 4 gamma 1	Homo sapiens	1	1	3	3	11	13	2805063	0.320642875044964	16.6003381001963	1.68786564959329	0.12589838982113	0.201706109301841	-5.94416556114435	0.610078964619492	0.908989910115562	1	GFP_WT - GFP	limma	0.12589838982113	0.201706109301841	FALSE	no hit	2805063
NDC1	Q9BTX1	Nucleoporin NDC1	Homo sapiens	1	1	3	3	5	5	1767772	0.320509506652025	15.7853452134771	3.41483487276776	0.00775414437400685	0.0231522890257989	-3.19034775508472	0.302195814493413	0.83185765366079	1	GFP_WT - GFP	limma	0.00775414437400685	0.0231522890257989	FALSE	no hit	1767772
DDX20	Q9UHI6	Probable ATP-dependent RNA helicase DDX20	Homo sapiens	1	1	3	3	11	11	2971972	0.319061346065073	15.8035496979556	3.45885885547422	0.00723467987497233	0.0219066749900795	-3.11856892975197	0.296005820413788	0.828942967908302	1	GFP_WT - GFP	limma	0.00723467987497233	0.0219066749900795	FALSE	no hit	2971972
RALA	P11233	Ras-related protein Ral-A	Homo sapiens	1	1	3	3	3	4	2074833	0.318269720774792	15.4778806182242	2.13017476315777	0.0621735636806544	0.115840235343537	-5.28276465747842	0.519836704951811	0.894852046132691	1	GFP_WT - GFP	limma	0.0621735636806544	0.115840235343537	FALSE	no hit	2074833
USP10	Q14694	Ubiquitin carboxyl-terminal hydrolase 10	Homo sapiens	1	1	3	3	9	9	2097845	0.316730727349594	16.6356830945324	2.75544978639239	0.0223914023359393	0.0519139245230869	-4.27448156867617	0.405119067069507	0.868978418204831	1	GFP_WT - GFP	limma	0.0223914023359393	0.0519139245230869	FALSE	no hit	2097845
IDH2	P48735	Isocitrate dehydrogenase [NADP], mitochondrial	Homo sapiens	1	1	3	3	3	4	1878058	0.316458799459323	14.9241173701677	3.06030469662411	0.0136532619669373	0.0358739458181278	-3.77225853621549	0.355163321967396	0.853253860745682	1	GFP_WT - GFP	limma	0.0136532619669373	0.0358739458181278	FALSE	no hit	1878058
NSUN6	Q8TEA1	tRNA (cytosine(72)-C(5))-methyltransferase NSUN6	Homo sapiens	1	1	3	3	4	4	462379	0.315997749019941	13.3156907119244	1.82947657845686	0.100766284277339	0.168504955887801	-5.73966505829472	0.58043724858437	0.90478474666186	1	GFP_WT - GFP	limma	0.100766284277339	0.168504955887801	FALSE	no hit	462379
EIF2S1	P05198	Eukaryotic translation initiation factor 2 subunit 1	Homo sapiens	1	1	3	3	4	4	1249688	0.315901556998005	14.0009048604076	2.60367997912354	0.0286932451520498	0.0629574126405102	-4.52333654672189	0.43148155499707	0.875990816088068	1	GFP_WT - GFP	limma	0.0286932451520498	0.0629574126405102	FALSE	no hit	1249688
SF3B1	O75533	Splicing factor 3B subunit 1	Homo sapiens	1	1	3	3	8	8	1583425	0.315742675937882	16.1611759569567	2.78418007659025	0.0213665502617144	0.0500616438543657	-4.22723167193185	0.4002392332859	0.867592479611178	1	GFP_WT - GFP	limma	0.0213665502617144	0.0500616438543657	FALSE	no hit	1583425
STEEP1	Q9H5V9	STING ER exit protein	Homo sapiens	1	1	3	3	3	3	1126035	0.315021535948542	14.4133232514774	2.57381209402351	0.0301303139818276	0.0652822405556314	-4.5721152384906	0.436784317719107	0.87731163383444	1	GFP_WT - GFP	limma	0.0301303139818276	0.0652822405556314	FALSE	no hit	1126035
CLPX	O76031	ATP-dependent Clp protease ATP-binding subunit clpX-like, mitochondrial	Homo sapiens	1	1	3	3	5	5	752985	0.314098922796186	14.7479746103779	3.10752431114947	0.012653633639959	0.0339692693629551	-3.69447646032155	0.347788675688639	0.850607058927926	1	GFP_WT - GFP	limma	0.012653633639959	0.0339692693629551	FALSE	no hit	752985
PHB2	Q99623	Prohibitin-2	Homo sapiens	1	1	3	3	26	26	147605636	0.31341590841939	20.4848791975485	2.19312766920921	0.0561289327171436	0.107062628467728	-5.18403485883273	0.507575673383343	0.892584915317008	1	GFP_WT - GFP	limma	0.0561289327171436	0.107062628467728	FALSE	no hit	147605636
ZMPSTE24	O75844	CAAX prenyl protease 1 homolog	Homo sapiens	1	1	3	3	8	8	4950294	0.312705856938813	16.6680138923289	3.04172576207737	0.0140685929886769	0.0367055165421201	-3.80287397842995	0.358091791918038	0.854279070799564	1	GFP_WT - GFP	limma	0.0140685929886769	0.0367055165421201	FALSE	no hit	4950294
MRPS22	P82650	28S ribosomal protein S22, mitochondrial	Homo sapiens	1	1	3	3	11	11	3886467	0.312593372230486	15.6578795365108	2.86028020732802	0.0188766376351595	0.0453989614520656	-4.1019399340588	0.387485475500289	0.863827847091026	1	GFP_WT - GFP	limma	0.0188766376351595	0.0453989614520656	FALSE	no hit	3886467
EDC4	Q6P2E9	Enhancer of mRNA-decapping protein 4	Homo sapiens	1	1	3	3	24	24	4848198	0.312283372084558	17.2611205830801	3.03617399707147	0.014195212625093	0.0368374530098092	-3.81202347820868	0.358969818385636	0.854583668200352	1	GFP_WT - GFP	limma	0.014195212625093	0.0368374530098092	FALSE	no hit	4848198
SH3PXD2B	A1X283	SH3 and PX domain-containing protein 2B	Homo sapiens	1	1	3	3	3	4	1090820	0.312053836722418	14.6272169095422	3.37862035435994	0.00821064118989789	0.0241523978195785	-3.24949327772906	0.307351873732758	0.834210723977255	1	GFP_WT - GFP	limma	0.00821064118989789	0.0241523978195785	FALSE	no hit	1090820
CKAP2	Q8WWK9	Cytoskeleton-associated protein 2	Homo sapiens	1	1	3	3	3	3	622375	0.31198587408174	13.6111481575867	2.43916546909154	0.0375590087810702	0.078012881875306	-4.7909007436806	0.461150577965339	0.883036006732911	1	GFP_WT - GFP	limma	0.0375590087810702	0.078012881875306	FALSE	no hit	622375
GAPDH	P04406	Glyceraldehyde-3-phosphate dehydrogenase	Homo sapiens	1	1	3	3	6	10	4176146	0.311913541259539	16.6358854399557	2.05355349209078	0.0703841245583824	0.12792789890576	-5.40165617945091	0.534963347470693	0.897520524771689	1	GFP_WT - GFP	limma	0.0703841245583824	0.12792789890576	FALSE	no hit	4176146
TOMM70	O94826	Mitochondrial import receptor subunit TOM70	Homo sapiens	1	1	3	3	18	18	8924284	0.308936740585072	17.8524987469976	2.58170863404253	0.0297434842926542	0.064721329175113	-4.55922657513109	0.435378722876835	0.876964275088112	1	GFP_WT - GFP	limma	0.0297434842926542	0.064721329175113	FALSE	no hit	8924284
KIF4A	O95239	Chromosome-associated kinesin KIF4A	Homo sapiens	1	1	3	3	4	8	1794287	0.308350812176378	15.6901478248435	1.56261428131063	0.152769045748642	0.234052867466214	-6.11787432485596	0.636842486584526	0.91247989932645	1	GFP_WT - GFP	limma	0.152769045748642	0.234052867466214	FALSE	no hit	1794287
PPP5C	P53041	Serine/threonine-protein phosphatase 5	Homo sapiens	1	1	3	3	4	4	1800192	0.308312434044733	14.8946179702729	2.53735127294821	0.0319829929439938	0.0688109019122568	-4.63155090574007	0.443308193540586	0.87889850634531	1	GFP_WT - GFP	limma	0.0319829929439938	0.0688109019122568	FALSE	no hit	1800192
GRWD1	Q9BQ67	Glutamate-rich WD repeat-containing protein 1	Homo sapiens	1	1	3	3	5	5	3275098	0.307936229954329	16.4514849080523	3.03669782704833	0.0141832155832696	0.0368374530098092	-3.81116017093015	0.358886915501554	0.854554962694779	1	GFP_WT - GFP	limma	0.0141832155832696	0.0368374530098092	FALSE	no hit	3275098
KIAA2013	Q8IYS2	Uncharacterized protein KIAA2013	Homo sapiens	1	1	3	3	4	4	1216936	0.307519914877497	13.8988725103571	1.81818343592619	0.102585367990105	0.171002730781285	-5.75625877901836	0.582776182073631	0.905130633366746	1	GFP_WT - GFP	limma	0.102585367990105	0.171002730781285	FALSE	no hit	1216936
BTF3	P20290	Transcription factor BTF3	Homo sapiens	1	1	3	3	3	5	1484766	0.306362343450408	13.4288967057889	1.42541648282201	0.187967128355191	0.277657697682791	-6.2992139335304	0.666711200403799	0.916071731704808	1	GFP_WT - GFP	limma	0.187967128355191	0.277657697682791	FALSE	no hit	1484766
PGK1	P00558	Phosphoglycerate kinase 1	Homo sapiens	1	1	3	3	1	2	236259	0.306007089860216	12.0640538260001	2.75519975329765	0.0224005373655756	0.0519139245230869	-4.27489262023336	0.405161690646284	0.868990396067551	1	GFP_WT - GFP	limma	0.0224005373655756	0.0519139245230869	FALSE	no hit	236259
CUL3	Q13618	Cullin-3	Homo sapiens	1	1	3	3	14	15	3294271	0.305919549818803	16.7556561812109	3.0746047808034	0.0133422081764694	0.035383403759371	-3.74869799772216	0.352919621959481	0.852458564473585	1	GFP_WT - GFP	limma	0.0133422081764694	0.035383403759371	FALSE	no hit	3294271
CHP1	Q99653	Calcineurin B homologous protein 1	Homo sapiens	1	1	3	3	2	2	559027	0.305586462974899	13.328247052669	1.1306780386289	0.287579996435781	0.388242230255627	-6.65095480664748	0.732640116973215	0.923043058899784	1	GFP_WT - GFP	limma	0.287579996435781	0.388242230255627	FALSE	no hit	559027
MRPS25	P82663	28S ribosomal protein S25, mitochondrial	Homo sapiens	1	1	3	3	4	4	1731287	0.305210758122463	15.3804587161168	3.28480616248552	0.00952838870672182	0.0269928208376405	-3.40308556936593	0.320978079249666	0.84012360558951	1	GFP_WT - GFP	limma	0.00952838870672182	0.0269928208376405	FALSE	no hit	1731287
PRRC2A	P48634	Protein PRRC2A	Homo sapiens	1	1	3	3	7	7	1369502	0.304040679243709	14.9886323567897	3.04443215156903	0.0140072905863534	0.0366210507618343	-3.79841390859359	0.357664259512156	0.854130292513583	1	GFP_WT - GFP	limma	0.0140072905863534	0.0366210507618343	FALSE	no hit	1369502
PTPN1	P18031	Tyrosine-protein phosphatase non-receptor type 1	Homo sapiens	1	1	3	3	10	10	5225663	0.302195990604655	17.162068070454	3.08813015963516	0.0130547323929414	0.0348679129478561	-3.72641752504852	0.350805743992377	0.851701357577506	1	GFP_WT - GFP	limma	0.0130547323929414	0.0348679129478561	FALSE	no hit	5225663
PRKDC	P78527	DNA-dependent protein kinase catalytic subunit	Homo sapiens	1	1	3	3	127	127	23627524	0.302167802452185	21.0601228478425	2.52636444047166	0.0325633560182551	0.0696244141733376	-4.64943517532571	0.445284912649268	0.87937125330474	1	GFP_WT - GFP	limma	0.0325633560182551	0.0696244141733376	FALSE	no hit	23627524
XRCC5	P13010	X-ray repair cross-complementing protein 5	Homo sapiens	1	1	3	3	15	15	5648418	0.302106508607906	17.5461433876598	2.21374492367427	0.0542766637625932	0.104219086707528	-5.15151275139377	0.503593410375841	0.891827392038073	1	GFP_WT - GFP	limma	0.0542766637625932	0.104219086707528	FALSE	no hit	5648418
GCDH	Q92947	Glutaryl-CoA dehydrogenase, mitochondrial	Homo sapiens	1	1	3	3	6	6	1652807	0.301702735366607	14.9404228921922	3.07677154718056	0.0132957186785535	0.0353767096991384	-3.74512841291502	0.352580437660604	0.852337587372576	1	GFP_WT - GFP	limma	0.0132957186785535	0.0353767096991384	FALSE	no hit	1652807
XPOT	O43592	Exportin-T	Homo sapiens	1	1	3	3	7	7	10567904	0.301495805890742	16.8377740934872	2.84360484111446	0.0193956463514767	0.0462765591723088	-4.12940819262098	0.390258723736381	0.864664551551003	1	GFP_WT - GFP	limma	0.0193956463514767	0.0462765591723088	FALSE	no hit	10567904
KDM3B	Q7LBC6	Lysine-specific demethylase 3B	Homo sapiens	1	1	3	3	5	5	906634	0.301221070282258	13.7652460925567	1.9892504185575	0.0780699422283972	0.139006748032263	-5.50023210174278	0.547827214096347	0.899685513034346	1	GFP_WT - GFP	limma	0.0780699422283972	0.139006748032263	FALSE	no hit	906634
RUFY1	Q96T51	RUN and FYVE domain-containing protein 1	Homo sapiens	1	1	3	3	9	11	2218929	0.300890942780242	16.4902176900156	2.92262792690549	0.0170586626654542	0.0421354981466331	-3.99919398404911	0.377223422034881	0.860639649155792	1	GFP_WT - GFP	limma	0.0170586626654542	0.0421354981466331	FALSE	no hit	2218929
MTCH2	Q9Y6C9	Mitochondrial carrier homolog 2	Homo sapiens	1	1	3	3	4	4	5631586	0.300863586164915	16.4161548207809	2.98400949843313	0.0154438023749703	0.0393489364753788	-3.89800756463915	0.367285752617392	0.857406642947167	1	GFP_WT - GFP	limma	0.0154438023749703	0.0393489364753788	FALSE	no hit	5631586
BZW1	Q7L1Q6	eIF5-mimic protein 2	Homo sapiens	1	1	3	3	16	18	23266200	0.300838190232358	18.7338178971629	2.91276251763747	0.0173339279077815	0.0425653229698092	-4.01545514038287	0.378835955058974	0.861150478344578	1	GFP_WT - GFP	limma	0.0173339279077815	0.0425653229698092	FALSE	no hit	23266200
CARMIL1	Q5VZK9	F-actin-uncapping protein LRRC16A	Homo sapiens	1	1	3	3	6	6	982842	0.300813338300699	15.0723647447081	2.98867518162622	0.015327663813126	0.0392433000428635	-3.89031623660594	0.36653710932	0.857157001517647	1	GFP_WT - GFP	limma	0.015327663813126	0.0392433000428635	FALSE	no hit	982842
RPS14	P62263	40S ribosomal protein S14	Homo sapiens	1	1	3	3	7	7	14299526	0.299888095733102	16.8111835317811	2.42247873497278	0.038598714600114	0.0794657180112043	-4.81786590138844	0.464222305505577	0.883719955445615	1	GFP_WT - GFP	limma	0.038598714600114	0.0794657180112043	FALSE	no hit	14299526
AGPS	O00116	Alkyldihydroxyacetonephosphate synthase, peroxisomal	Homo sapiens	1	1	3	3	12	12	3361637	0.299733360799294	16.7126836740336	2.94629061845741	0.0164165378127877	0.0411293950923476	-3.9601877654603	0.373372960249599	0.85940453577442	1	GFP_WT - GFP	limma	0.0164165378127877	0.0411293950923476	FALSE	no hit	3361637
F11R	Q9Y624	Junctional adhesion molecule A	Homo sapiens	1	1	3	3	4	4	1582016	0.299453843491033	14.6128203258514	3.23721794533528	0.0102792396221875	0.0286564478592018	-3.48117783291571	0.328038733203932	0.843024583256766	1	GFP_WT - GFP	limma	0.0102792396221875	0.0286564478592018	FALSE	no hit	1582016
GAPVD1	Q14C86	GTPase-activating protein and VPS9 domain-containing protein 1	Homo sapiens	1	1	3	3	7	7	2110615	0.297318166191019	15.4446811700061	2.09601377105127	0.0657130718140991	0.121165681537927	-5.33595349735278	0.526553448749805	0.896053898937128	1	GFP_WT - GFP	limma	0.0657130718140991	0.121165681537927	FALSE	no hit	2110615
HSPD1	P10809	60 kDa heat shock protein, mitochondrial	Homo sapiens	1	1	3	3	53	53	199960976	0.296069378941574	21.3622160387716	2.94352565920379	0.0164902724521486	0.0411669271905181	-3.96474575879396	0.373821622854432	0.859549579082684	1	GFP_WT - GFP	limma	0.0164902724521486	0.0411669271905181	FALSE	no hit	199960976
RETREG3	Q86VR2	Reticulophagy regulator 3	Homo sapiens	1	1	3	3	2	2	338622	0.295835421069155	13.9228112677458	1.65776854544252	0.131931968226857	0.208910985423098	-5.98656099050615	0.616464446887873	0.909847626840117	1	GFP_WT - GFP	limma	0.131931968226857	0.208910985423098	FALSE	no hit	338622
USO1	O60763	General vesicular transport factor p115	Homo sapiens	1	1	3	3	10	10	2062199	0.295176716946637	15.5348278274607	2.11930520132486	0.0632792925941666	0.117295478865025	-5.29971929410325	0.521969077558798	0.895236599815162	1	GFP_WT - GFP	limma	0.0632792925941666	0.117295478865025	FALSE	no hit	2062199
MRPL18	Q9H0U6	39S ribosomal protein L18, mitochondrial	Homo sapiens	1	1	3	3	4	4	2312253	0.294979981246104	15.3134379163366	2.63314243777416	0.027343280962553	0.0608555867210302	-4.47514784027577	0.42628752105269	0.874669216618682	1	GFP_WT - GFP	limma	0.027343280962553	0.0608555867210302	FALSE	no hit	2312253
RAB7A	P51149	Ras-related protein Rab-7a	Homo sapiens	1	1	3	3	10	10	20912202	0.294792510962782	18.0415336363515	2.66391720715434	0.0260015166986449	0.0585173320134385	-4.4247435637001	0.420901275821294	0.87326862510132	1	GFP_WT - GFP	limma	0.0260015166986449	0.0585173320134385	FALSE	no hit	20912202
SKIC3	Q6PGP7	SKI3 subunit of superkiller complex protein	Homo sapiens	1	1	3	3	11	11	1752440	0.294273811844452	16.4488821678578	2.44610453174352	0.0371349025568403	0.0774380606889666	-4.77967676018144	0.459876572849224	0.882749971332947	1	GFP_WT - GFP	limma	0.0371349025568403	0.0774380606889666	FALSE	no hit	1752440
HNRNPD	Q14103	Heterogeneous nuclear ribonucleoprotein D0	Homo sapiens	1	1	3	3	7	7	1794526	0.294073021800495	15.1099855071763	2.84174018703402	0.019454580985467	0.0463396063265038	-4.13247930687707	0.390569578949559	0.864757697880231	1	GFP_WT - GFP	limma	0.019454580985467	0.0463396063265038	FALSE	no hit	1794526
FUNDC2	Q9BWH2	FUN14 domain-containing protein 2	Homo sapiens	1	1	3	3	3	3	2191614	0.293964149050947	15.2365138369758	2.57817633657348	0.0299159009239942	0.0649620079981776	-4.5649926495347	0.436007153765125	0.877119819375271	1	GFP_WT - GFP	limma	0.0299159009239942	0.0649620079981776	FALSE	no hit	2191614
NUP205	Q92621	Nuclear pore complex protein Nup205	Homo sapiens	1	1	3	3	22	22	4930708	0.293649712866124	18.2252107324175	2.53188339109023	0.0322705185347501	0.0692876710521396	-4.64045301906806	0.444291331607091	0.879134093330409	1	GFP_WT - GFP	limma	0.0322705185347501	0.0692876710521396	FALSE	no hit	4930708
SUCLG1	P53597	Succinate--CoA ligase [ADP/GDP-forming] subunit alpha, mitochondrial	Homo sapiens	1	1	3	3	2	2	1128663	0.292971292613176	14.4103980020593	2.29789343745296	0.0473175777783157	0.0936549420809977	-5.01790403420549	0.487512544024364	0.888656547912172	1	GFP_WT - GFP	limma	0.0473175777783157	0.0936549420809977	FALSE	no hit	1128663
GJA1	P17302	Gap junction alpha-1 protein	Homo sapiens	1	1	3	3	2	2	0	0.292599701068935	13.8555557627255	1.83379896113174	0.100078043766964	0.167754424240956	-5.73330159639935	0.579543200955448	0.904651865673099	1	GFP_WT - GFP	limma	0.100078043766964	0.167754424240956	FALSE	no hit	0
GAK	O14976	Cyclin-G-associated kinase	Homo sapiens	1	1	3	3	6	6	1303223	0.290991960725934	14.8810202868916	2.99020606308952	0.0152897529024038	0.0391939763425034	-3.88779261439094	0.366291675581125	0.857074969199525	1	GFP_WT - GFP	limma	0.0152897529024038	0.0391939763425034	FALSE	no hit	1303223
EXOC3	O60645	Exocyst complex component 3	Homo sapiens	1	1	3	3	4	4	2231904	0.290938323448186	13.9204804723339	2.78839949500188	0.021220107228126	0.0497819926266973	-4.22028964089321	0.399525553223674	0.867387323373509	1	GFP_WT - GFP	limma	0.021220107228126	0.0497819926266973	FALSE	no hit	2231904
RPL38	P63173	60S ribosomal protein L38	Homo sapiens	1	1	3	3	7	7	21048047	0.29085749071411	18.6081393323909	1.61239153067197	0.141525893411231	0.221015919725414	-6.0497118079283	0.626146732042773	0.91111777221843	1	GFP_WT - GFP	limma	0.141525893411231	0.221015919725414	FALSE	no hit	21048047
LMAN1	P49257	Protein ERGIC-53	Homo sapiens	1	1	3	3	11	11	41101686	0.287512697803983	17.5322722960672	1.98900811870692	0.0781003660447682	0.139006748032263	-5.50060132053701	0.547875973998625	0.899693545314211	1	GFP_WT - GFP	limma	0.0781003660447682	0.139006748032263	FALSE	no hit	41101686
POR	P16435	NADPH--cytochrome P450 reductase	Homo sapiens	1	1	3	3	27	27	10126360	0.286773922752676	18.3137301882122	2.18363164859587	0.0570026578527034	0.108298228224553	-5.19898386669368	0.509415393796312	0.892931303514675	1	GFP_WT - GFP	limma	0.0570026578527034	0.108298228224553	FALSE	no hit	10126360
ATP2C1	P98194	Calcium-transporting ATPase type 2C member 1	Homo sapiens	1	1	3	3	5	6	2120958	0.285768968179294	15.4172523969422	2.94354660154818	0.01648971269651	0.0411669271905181	-3.9647112357772	0.373818223342412	0.859548481216181	1	GFP_WT - GFP	limma	0.01648971269651	0.0411669271905181	FALSE	no hit	2120958
EIF3CL	B5ME19	Eukaryotic translation initiation factor 3 subunit C-like protein	Homo sapiens	1	1	3	3	0	4	1345669	0.28497611665413	13.1484948364586	1.95671481168478	0.0822578247227818	0.143968316042704	-5.54965362155544	0.554393738879964	0.900755769795132	1	GFP_WT - GFP	limma	0.0822578247227818	0.143968316042704	FALSE	no hit	1345669
EIF4A3	P38919	Eukaryotic initiation factor 4A-III	Homo sapiens	1	1	3	3	8	8	7374047	0.284698206584004	17.0721800088006	1.82642928698553	0.101254149440638	0.169186186108284	-5.74414723298666	0.581067942659685	0.904878263220829	1	GFP_WT - GFP	limma	0.101254149440638	0.169186186108284	FALSE	no hit	7374047
DARS2	Q6PI48	Aspartate--tRNA ligase, mitochondrial	Homo sapiens	1	1	3	3	4	4	1439424	0.283316433915237	14.3492734005657	2.46348848276951	0.0360932469958832	0.075716572041264	-4.75153135667589	0.456693562497119	0.882029180802753	1	GFP_WT - GFP	limma	0.0360932469958832	0.075716572041264	FALSE	no hit	1439424
FLVCR1	Q9Y5Y0	Feline leukemia virus subgroup C receptor-related protein 1	Homo sapiens	1	1	3	3	3	3	1098135	0.282986569929262	13.844681691619	2.52903479575994	0.0324213350860011	0.0695404554599737	-4.64508953305494	0.444804008394052	0.879256581573014	1	GFP_WT - GFP	limma	0.0324213350860011	0.0695404554599737	FALSE	no hit	1098135
UBR5	O95071	E3 ubiquitin-protein ligase UBR5	Homo sapiens	1	1	3	3	2	2	215188	0.282785635965789	13.0997678210893	2.65932571862513	0.0261974023810549	0.0588951227860721	-4.43226790285501	0.421702340084315	0.873478905075029	1	GFP_WT - GFP	limma	0.0261974023810549	0.0588951227860721	FALSE	no hit	215188
WDR26	Q9H7D7	WD repeat-containing protein 26	Homo sapiens	1	1	3	3	2	2	1687405	0.282090801823809	14.0550281531816	2.02644173897802	0.0735319171961688	0.132559253813333	-5.44335900224893	0.540368449135514	0.898441484358167	1	GFP_WT - GFP	limma	0.0735319171961688	0.132559253813333	FALSE	no hit	1687405
EIF2B1	Q14232	Translation initiation factor eIF-2B subunit alpha	Homo sapiens	1	1	3	3	9	9	3165622	0.281944635787518	16.6949080768083	3.05889801094232	0.0136842614101265	0.0359105087192084	-3.77457636136116	0.355384517890027	0.853331801252979	1	GFP_WT - GFP	limma	0.0136842614101265	0.0359105087192084	FALSE	no hit	3165622
SLC27A4	Q6P1M0	Long-chain fatty acid transport protein 4	Homo sapiens	1	1	3	3	9	10	1733317	0.280911353841507	16.064638713248	3.08241358791923	0.0131754474547472	0.035145673286648	-3.73583401861154	0.351698204286208	0.852021989479347	1	GFP_WT - GFP	limma	0.0131754474547472	0.035145673286648	FALSE	no hit	1733317
ATAD3B	Q5T9A4	ATPase family AAA domain-containing protein 3B	Homo sapiens	1	1	3	3	3	5	28027612	0.279873862293449	18.987781026059	2.56661877188832	0.0304870934803146	0.0658621485052633	-4.58385120390576	0.438067010785588	0.87762691317516	1	GFP_WT - GFP	limma	0.0304870934803146	0.0658621485052633	FALSE	no hit	28027612
PRPF4	O43172	U4/U6 small nuclear ribonucleoprotein Prp4	Homo sapiens	1	1	3	3	8	8	2268592	0.276924175165057	15.5910753940407	1.87338925189389	0.093975698673838	0.159819513440459	-5.67470644603901	0.571384510058498	0.903421894796736	1	GFP_WT - GFP	limma	0.093975698673838	0.159819513440459	FALSE	no hit	2268592
VAC14	Q08AM6	Protein VAC14 homolog	Homo sapiens	1	1	3	3	2	2	194223	0.276830502267879	13.21310802186	2.28164150004988	0.0485896158543183	0.0957219986183478	-5.04381165358139	0.4905965506854	0.889278982226633	1	GFP_WT - GFP	limma	0.0485896158543183	0.0957219986183478	FALSE	no hit	194223
UPF1	Q92900	Regulator of nonsense transcripts 1	Homo sapiens	1	1	3	3	19	19	3056561	0.275647553752012	17.0958306532739	2.73166244351087	0.023277649945232	0.0536508993255238	-4.31357469408898	0.409186129302692	0.870111542842966	1	GFP_WT - GFP	limma	0.023277649945232	0.0536508993255238	FALSE	no hit	3056561
NDUFB6	O95139	NADH dehydrogenase [ubiquinone] 1 beta subcomplex subunit 6	Homo sapiens	1	1	3	3	4	4	1185721	0.273699912211509	15.0506168018048	1.54793395092175	0.156234012927508	0.238146406942439	-6.13774587976507	0.640011521229165	0.912875501396749	1	GFP_WT - GFP	limma	0.156234012927508	0.238146406942439	FALSE	no hit	1185721
NDUFV2	P19404	NADH dehydrogenase [ubiquinone] flavoprotein 2, mitochondrial	Homo sapiens	1	1	3	3	3	3	816534	0.273322356928819	14.6381859113476	2.20602009524811	0.0549635723028776	0.105221702168168	-5.16370845358221	0.505083541071685	0.892112098860406	1	GFP_WT - GFP	limma	0.0549635723028776	0.105221702168168	FALSE	no hit	816534
ELP6	Q0PNE2	Elongator complex protein 6	Homo sapiens	1	1	3	3	2	2	604506	0.272434102003313	14.039574363824	1.89251020249002	0.0911551899668893	0.15654265466536	-5.64621196527877	0.567463767141358	0.902819460314549	1	GFP_WT - GFP	limma	0.0911551899668893	0.15654265466536	FALSE	no hit	604506
SMYD5	Q6GMV2	Histone-lysine N-trimethyltransferase SMYD5	Homo sapiens	1	1	3	3	3	3	14638797	0.271385597811909	14.5872752363841	2.12972779651642	0.0622186611336125	0.115840235343537	-5.28346240238968	0.519924301456317	0.894867898948524	1	GFP_WT - GFP	limma	0.0622186611336125	0.115840235343537	FALSE	no hit	14638797
MRPS7	Q9Y2R9	28S ribosomal protein S7, mitochondrial	Homo sapiens	1	1	3	3	4	4	266044	0.270452372612793	14.7443817529281	2.19164475390159	0.0562645101677115	0.107126811931639	-5.18637059424359	0.507862737357982	0.89263911210291	1	GFP_WT - GFP	limma	0.0562645101677115	0.107126811931639	FALSE	no hit	266044
SLC12A9	Q9BXP2	Solute carrier family 12 member 9	Homo sapiens	1	1	3	3	2	2	288449	0.270312426255945	13.4792337073709	1.5914375749217	0.146164958635807	0.226577244138987	-6.07855030556098	0.630639748700708	0.911695098382011	1	GFP_WT - GFP	limma	0.146164958635807	0.226577244138987	FALSE	no hit	288449
MTG1	Q9BT17	Mitochondrial ribosome-associated GTPase 1	Homo sapiens	1	1	3	3	4	4	733386	0.269662398742232	12.9136525931173	1.67418253067898	0.128609573575255	0.20480100276908	-5.96348912803326	0.612978372884945	0.909381381320082	1	GFP_WT - GFP	limma	0.128609573575255	0.20480100276908	FALSE	no hit	733386
POLR1C	O15160	DNA-directed RNA polymerases I and III subunit RPAC1	Homo sapiens	1	1	3	3	3	3	805324	0.269541593325417	12.7011278358703	2.41434223591003	0.0391160073307496	0.0804519054884889	-4.83100066460637	0.465724209321445	0.884051464995928	1	GFP_WT - GFP	limma	0.0391160073307496	0.0804519054884889	FALSE	no hit	805324
INPP5K	Q9BT40	Inositol polyphosphate 5-phosphatase K	Homo sapiens	1	1	3	3	2	2	1270643	0.269173311437715	13.8614935420949	1.83243152386555	0.100295300551721	0.167984638852364	-5.73531548620575	0.579825973697881	0.904693933856226	1	GFP_WT - GFP	limma	0.100295300551721	0.167984638852364	FALSE	no hit	1270643
AKAP12	Q02952	A-kinase anchor protein 12	Homo sapiens	1	1	3	3	7	7	2448492	0.268522139974626	15.4395438057769	2.56840467779405	0.0303981207662165	0.0657374998462831	-4.58093792631369	0.437748351049941	0.877548739625134	1	GFP_WT - GFP	limma	0.0303981207662165	0.0657374998462831	FALSE	no hit	2448492
XPO5	Q9HAV4	Exportin-5	Homo sapiens	1	1	3	3	25	25	9044992	0.268248452339744	18.014995504381	2.4780364124695	0.0352439552178628	0.0744550692140177	-4.72794913392112	0.454039372654202	0.881421330525076	1	GFP_WT - GFP	limma	0.0352439552178628	0.0744550692140177	FALSE	no hit	9044992
SRPRB	Q9Y5M8	Signal recognition particle receptor subunit beta	Homo sapiens	1	1	3	3	14	14	7833098	0.268088367380869	17.2412705530727	2.12075466635686	0.0631307502466341	0.117123421905053	-5.29746001172584	0.521684464240007	0.895185435176804	1	GFP_WT - GFP	limma	0.0631307502466341	0.117123421905053	FALSE	no hit	7833098
SMAD2	Q15796	Mothers against decapentaplegic homolog 2	Homo sapiens	1	1	3	3	1	2	608170	0.267247852349399	14.2047196218291	2.5927205800928	0.0292123612402581	0.0638299202983603	-4.54124379843936	0.43342294551457	0.876477666687066	1	GFP_WT - GFP	limma	0.0292123612402581	0.0638299202983603	FALSE	no hit	608170
AIMP1	Q12904	Aminoacyl tRNA synthase complex-interacting multifunctional protein 1	Homo sapiens	1	1	3	3	17	17	55891778	0.266426133400149	18.5646786221912	2.2759382901138	0.0490439258832965	0.0963461048660646	-5.05289202261026	0.491681286154312	0.889496259527452	1	GFP_WT - GFP	limma	0.0490439258832965	0.0963461048660646	FALSE	no hit	55891778
SLC25A13	Q9UJS0	Electrogenic aspartate/glutamate antiporter SLC25A13, mitochondrial	Homo sapiens	1	1	3	3	11	16	10108571	0.266197728447302	18.2814316293284	2.70855271146679	0.0241727410468584	0.0554101435992327	-4.3515270532259	0.413160508692328	0.871200069271953	1	GFP_WT - GFP	limma	0.0241727410468584	0.0554101435992327	FALSE	no hit	10108571
PITRM1	Q5JRX3	Presequence protease, mitochondrial	Homo sapiens	1	1	3	3	2	2	593698	0.265586384339512	13.1641682566666	1.54992418951634	0.155760196941981	0.237941812479683	-6.13505815703643	0.639581502869915	0.912822030495101	1	GFP_WT - GFP	limma	0.155760196941981	0.237941812479683	FALSE	no hit	593698
TRMT1L	Q7Z2T5	TRMT1-like protein	Homo sapiens	1	1	3	3	8	8	1236091	0.264272661833328	16.3263109898232	2.30146537610967	0.0470424247918706	0.0931980932257418	-5.01220365352652	0.486836129917455	0.88851909267183	1	GFP_WT - GFP	limma	0.0470424247918706	0.0931980932257418	FALSE	no hit	1236091
PPP2R2A	P63151	Serine/threonine-protein phosphatase 2A 55 kDa regulatory subunit B alpha isoform	Homo sapiens	1	1	3	3	2	5	4737358	0.263876490175853	15.6125715483266	2.33783561113826	0.0443289847805296	0.0891670105346156	-4.95403729345833	0.479977695152112	0.887105969711744	1	GFP_WT - GFP	limma	0.0443289847805296	0.0891670105346156	FALSE	no hit	4737358
IGF2BP1	Q9NZI8	Insulin-like growth factor 2 mRNA-binding protein 1	Homo sapiens	1	1	3	3	27	31	20903848	0.263379307271151	18.8202484802603	2.03944558184325	0.0720056238451481	0.130479156312501	-5.42338170411925	0.537772548547251	0.898001251236678	1	GFP_WT - GFP	limma	0.0720056238451481	0.130479156312501	FALSE	no hit	20903848
PRPF6	O94906	Pre-mRNA-processing factor 6	Homo sapiens	1	1	3	3	5	5	1422286	0.262771184411863	15.0784539899023	1.78663306849241	0.107830846202493	0.177912432274444	-5.80236616555837	0.589333802443675	0.906087124348576	1	GFP_WT - GFP	limma	0.107830846202493	0.177912432274444	FALSE	no hit	1422286
PIK3R4	Q99570	Phosphoinositide 3-kinase regulatory subunit 4	Homo sapiens	1	1	3	3	5	5	1087062	0.262643648641264	15.1511491047437	2.44341672889206	0.037298608760144	0.0776254213998244	-4.78402503474329	0.460369816922558	0.882860878666379	1	GFP_WT - GFP	limma	0.037298608760144	0.0776254213998244	FALSE	no hit	1087062
DYNC2H1	Q8NCM8	Cytoplasmic dynein 2 heavy chain 1	Homo sapiens	1	1	3	3	5	5	867115	0.262404175015922	14.6145841206173	2.21496085767421	0.054169306647652	0.10417555587682	-5.14959195562971	0.503359066542124	0.891782481126344	1	GFP_WT - GFP	limma	0.054169306647652	0.10417555587682	FALSE	no hit	867115
BIRC6	Q9NR09	Baculoviral IAP repeat-containing protein 6	Homo sapiens	1	1	3	3	2	2	749911	0.262012083475415	14.0059841531292	2.32639313638942	0.0451655856438894	0.0902453051553761	-4.972360933837	0.482129736431885	0.887553221474937	1	GFP_WT - GFP	limma	0.0451655856438894	0.0902453051553761	FALSE	no hit	749911
COG8	Q96MW5	Conserved oligomeric Golgi complex subunit 8	Homo sapiens	1	1	3	3	2	2	636795	0.26190834126548	12.8738758512697	1.59387753366378	0.145617828044533	0.225895700774618	-6.07520297967794	0.630115857357456	0.911628167991345	1	GFP_WT - GFP	limma	0.145617828044533	0.225895700774618	FALSE	no hit	636795
DDRGK1	Q96HY6	DDRGK domain-containing protein 1	Homo sapiens	1	1	3	3	5	5	4268710	0.26183189150577	15.4827786410929	1.97752755453103	0.0795549203473433	0.140998686821345	-5.51807565815285	0.550188753931199	0.900073060576107	1	GFP_WT - GFP	limma	0.0795549203473433	0.140998686821345	FALSE	no hit	4268710
PRIM2	P49643	DNA primase large subunit	Homo sapiens	1	1	3	3	5	5	1755804	0.26101140524854	15.0283877850748	2.89791993450927	0.0177566652515433	0.0433899592203477	-4.03991819768972	0.381270001827612	0.861914498571315	1	GFP_WT - GFP	limma	0.0177566652515433	0.0433899592203477	FALSE	no hit	1755804
AURKA	O14965	Aurora kinase A	Homo sapiens	1	1	3	3	7	7	2700080	0.259710515387255	16.2411747762354	2.42956230057196	0.0381539048586674	0.0790142936087871	-4.80642361760026	0.462916959322274	0.88343028773559	1	GFP_WT - GFP	limma	0.0381539048586674	0.0790142936087871	FALSE	no hit	2700080
ERGIC1	Q969X5	Endoplasmic reticulum-Golgi intermediate compartment protein 1	Homo sapiens	1	1	3	3	3	3	2454338	0.258071607964643	13.7156226393839	2.00567597668138	0.0760336685090038	0.136367552223486	-5.47516283423758	0.54452678080126	0.899138821786089	1	GFP_WT - GFP	limma	0.0760336685090038	0.136367552223486	FALSE	no hit	2454338
GTF3C5	Q9Y5Q8	General transcription factor 3C polypeptide 5	Homo sapiens	1	1	3	3	11	11	2384374	0.256000465278689	15.824754098098	2.7036583990997	0.0243667417921118	0.0557332875375614	-4.35956110521686	0.414005150200148	0.87142905812572	1	GFP_WT - GFP	limma	0.0243667417921118	0.0557332875375614	FALSE	no hit	2384374
RAB12	Q6IQ22	Ras-related protein Rab-12	Homo sapiens	1	1	3	3	4	4	1191015	0.255602265431504	15.1935662160344	2.57328034142358	0.0301565440435386	0.0652822405556314	-4.57298295897772	0.436879064242751	0.877334977598123	1	GFP_WT - GFP	limma	0.0301565440435386	0.0652822405556314	FALSE	no hit	1191015
MTA3	Q9BTC8	Metastasis-associated protein MTA3	Homo sapiens	1	1	3	3	1	2	1774074	0.255595723649945	14.2147169616103	1.86300304087115	0.0955419330686939	0.161828479702171	-5.69013172766959	0.573519586033376	0.90374682534627	1	GFP_WT - GFP	limma	0.0955419330686939	0.161828479702171	FALSE	no hit	1774074
PPP6R3	Q5H9R7	Serine/threonine-protein phosphatase 6 regulatory subunit 3	Homo sapiens	1	1	3	3	3	3	2126521	0.255487385148726	13.4089172959735	2.52616656244027	0.0325739047852676	0.0696244141733376	-4.64975716567258	0.445320560293023	0.879379744823159	1	GFP_WT - GFP	limma	0.0325739047852676	0.0696244141733376	FALSE	no hit	2126521
PIGK	Q92643	GPI-anchor transamidase	Homo sapiens	1	1	3	3	3	3	831107	0.255219610990892	14.7688848723099	1.44741597582948	0.181885254797866	0.270564981048247	-6.27081799463176	0.66188448204691	0.915511404408072	1	GFP_WT - GFP	limma	0.181885254797866	0.270564981048247	FALSE	no hit	831107
CCT3	P49368	T-complex protein 1 subunit gamma	Homo sapiens	1	1	3	3	23	24	17016926	0.25469083377882	18.6910782298161	2.1675088530901	0.0585165299021017	0.110499334907339	-5.2243201707179	0.51254693707372	0.893515810266583	1	GFP_WT - GFP	limma	0.0585165299021017	0.110499334907339	FALSE	no hit	17016926
GOSR2	O14653	Golgi SNAP receptor complex member 2	Homo sapiens	1	1	3	3	2	2	1014974	0.254413597034608	13.8259586071942	1.1338809417845	0.286303174185216	0.387015609091526	-6.64744579161166	0.731911885364346	0.922972386924333	1	GFP_WT - GFP	limma	0.286303174185216	0.387015609091526	FALSE	no hit	1014974
NUFIP2	Q7Z417	FMR1-interacting protein NUFIP2	Homo sapiens	1	1	3	3	6	6	1382172	0.253418134793034	15.6713623774376	1.8525948879143	0.0971360202252775	0.164055142036257	-5.705551879649	0.575662959082954	0.904070826829033	1	GFP_WT - GFP	limma	0.0971360202252775	0.164055142036257	FALSE	no hit	1382172
ABCB10	Q9NRK6	ATP-binding cassette sub-family B member 10, mitochondrial	Homo sapiens	1	1	3	3	6	7	7379757	0.25309774720882	16.1003473511933	2.16313915199383	0.0589335194760958	0.111101576626685	-5.23117708808417	0.513397392739233	0.893673448661977	1	GFP_WT - GFP	limma	0.0589335194760958	0.111101576626685	FALSE	no hit	7379757
EIF6	P56537	Eukaryotic translation initiation factor 6	Homo sapiens	1	1	3	3	5	5	2924785	0.25296998848979	14.5111177466811	2.71623511446788	0.0238713771087892	0.0548989438541301	-4.3389136478935	0.411836769608916	0.870839547874336	1	GFP_WT - GFP	limma	0.0238713771087892	0.0548989438541301	FALSE	no hit	2924785
MAZ	P56270	Myc-associated zinc finger protein	Homo sapiens	1	1	3	3	1	2	620878	0.252266679082794	14.3475881229426	2.48385508788327	0.0349098778613818	0.0738235042903667	-4.7185100111664	0.452980227408726	0.881177017843684	1	GFP_WT - GFP	limma	0.0349098778613818	0.0738235042903667	FALSE	no hit	620878
M6PR	P20645	Cation-dependent mannose-6-phosphate receptor	Homo sapiens	1	1	3	3	6	6	11911686	0.251799997891981	14.7179585398979	1.34336594605101	0.212222253523253	0.30449909686408	-6.40265967252783	0.684833827151356	0.918110835425339	1	GFP_WT - GFP	limma	0.212222253523253	0.30449909686408	FALSE	no hit	11911686
MAX	P61244	Protein max	Homo sapiens	1	1	3	3	2	2	222319	0.251594640040562	13.376252564346	1.43534963824832	0.185199550020682	0.274534170764086	-6.28642624718147	0.664530129039953	0.915819457219881	1	GFP_WT - GFP	limma	0.185199550020682	0.274534170764086	FALSE	no hit	222319
RTN3	O95197	Reticulon-3	Homo sapiens	1	1	3	3	4	5	36687913	0.251117538901141	17.2312331627943	2.66953343243445	0.025763924137622	0.0580447679927989	-4.41553801642216	0.419922644073644	0.873010783042265	1	GFP_WT - GFP	limma	0.025763924137622	0.0580447679927989	FALSE	no hit	36687913
DNM1L	O00429	Dynamin-1-like protein	Homo sapiens	1	1	3	3	4	4	1448652	0.249377496178123	14.7861850399631	1.98378390094802	0.0787590887012939	0.139942184657751	-5.50855783238004	0.548927805839369	0.899866502276541	1	GFP_WT - GFP	limma	0.0787590887012939	0.139942184657751	FALSE	no hit	1448652
SMC2	O95347	Structural maintenance of chromosomes protein 2	Homo sapiens	1	1	3	3	42	42	35830768	0.249164436870817	19.4459478851029	2.44267830006137	0.0373437099922967	0.0776424118732025	-4.78521948826024	0.460505379274127	0.882891323499444	1	GFP_WT - GFP	limma	0.0373437099922967	0.0776424118732025	FALSE	no hit	35830768
RBM27	Q9P2N5	RNA-binding protein 27	Homo sapiens	1	1	3	3	3	3	1584372	0.24872331583749	15.2340396715388	2.06328502880859	0.0692861306569702	0.126313483643496	-5.38663905121157	0.533029902658782	0.897187021512742	1	GFP_WT - GFP	limma	0.0692861306569702	0.126313483643496	FALSE	no hit	1584372
GTF3C1	Q12789	General transcription factor 3C polypeptide 1	Homo sapiens	1	1	3	3	3	3	597677	0.24835853890467	13.3230395143763	1.4919313819078	0.170101337691725	0.254667387341885	-6.21254484872941	0.652160775433288	0.914359564092012	1	GFP_WT - GFP	limma	0.170101337691725	0.254667387341885	FALSE	no hit	597677
OPA1	O60313	Dynamin-like 120 kDa protein, mitochondrial	Homo sapiens	1	1	3	3	42	42	37483583	0.247941003417711	19.2356558114888	2.27138622124708	0.0494095293842893	0.0969190446165617	-5.06013533216285	0.492548000595953	0.889669254321341	1	GFP_WT - GFP	limma	0.0494095293842893	0.0969190446165617	FALSE	no hit	37483583
MYO1B	O43795	Unconventional myosin-Ib	Homo sapiens	1	1	3	3	6	6	1870786	0.247038178777826	15.4813074030276	2.47400461937057	0.0354773092358508	0.074722749512784	-4.73448721741061	0.454774078648585	0.88159021557828	1	GFP_WT - GFP	limma	0.0354773092358508	0.074722749512784	FALSE	no hit	1870786
ICMT	O60725	Protein-S-isoprenylcysteine O-methyltransferase	Homo sapiens	1	1	3	3	3	3	394129	0.24684762439958	13.9082300706746	2.3965827125226	0.0402691408529434	0.0825812039735483	-4.85963807756252	0.46901176971758	0.884770559430555	1	GFP_WT - GFP	limma	0.0402691408529434	0.0825812039735483	FALSE	no hit	394129
COG5	Q9UP83	Conserved oligomeric Golgi complex subunit 5	Homo sapiens	1	1	3	3	4	4	925576	0.24642937615087	15.0335854071215	1.89957271487522	0.0901337125659982	0.155295953945679	-5.63565607970662	0.566018867151861	0.902595547281198	1	GFP_WT - GFP	limma	0.0901337125659982	0.155295953945679	FALSE	no hit	925576
GCAT	O75600	2-amino-3-ketobutyrate coenzyme A ligase, mitochondrial	Homo sapiens	1	1	3	3	5	5	1231368	0.246337592747697	14.638314917336	1.80149715900541	0.105329262072193	0.174745153019534	-5.7806906272545	0.586240119003241	0.905638296025744	1	GFP_WT - GFP	limma	0.105329262072193	0.174745153019534	FALSE	no hit	1231368
KAT2A	Q92830	Histone acetyltransferase KAT2A	Homo sapiens	1	1	3	3	2	2	208801	0.246265095634596	12.8140704756755	1.22692343868922	0.251148266988636	0.349207869494961	-6.54234589697115	0.710864965576079	0.920872251686469	1	GFP_WT - GFP	limma	0.251148266988636	0.349207869494961	FALSE	no hit	208801
GCN1	Q92616	eIF-2-alpha kinase activator GCN1	Homo sapiens	1	1	3	3	73	74	14958411	0.245399936256963	19.7998970866009	1.98973013993458	0.0780097404676597	0.139006748032263	-5.499501046991	0.547730682323862	0.899669607439457	1	GFP_WT - GFP	limma	0.0780097404676597	0.139006748032263	FALSE	no hit	14958411
SRRM2	Q9UQ35	Serine/arginine repetitive matrix protein 2	Homo sapiens	1	1	3	3	21	21	2690218	0.245337824236831	17.4583753359961	2.42332516389211	0.0385452933569353	0.0794335359179195	-4.81649899449316	0.46406621946648	0.883685394392279	1	GFP_WT - GFP	limma	0.0385452933569353	0.0794335359179195	FALSE	no hit	2690218
KLHL23	Q8NBE8	Kelch-like protein 23	Homo sapiens	1	1	3	3	4	4	1316753	0.244283690468535	14.4332415863583	2.03199793045968	0.0728760169325458	0.131715724498892	-5.43482893771326	0.539258524383123	0.898253720549044	1	GFP_WT - GFP	limma	0.0728760169325458	0.131715724498892	FALSE	no hit	1316753
WDR5	P61964	WD repeat-containing protein 5	Homo sapiens	1	1	3	3	5	5	2039802	0.243808957637579	13.2565424140089	1.97399293657012	0.0800079171741701	0.141443769470232	-5.52344774310533	0.550901775811079	0.900189485297246	1	GFP_WT - GFP	limma	0.0800079171741701	0.141443769470232	FALSE	no hit	2039802
DNAJC10	Q8IXB1	DnaJ homolog subfamily C member 10	Homo sapiens	1	1	3	3	15	15	6063212	0.243543178386531	16.8724949303875	2.67272096752595	0.0256300539644863	0.0579796991841589	-4.41031241166105	0.419367808864258	0.872864132924466	1	GFP_WT - GFP	limma	0.0256300539644863	0.0579796991841589	FALSE	no hit	6063212
TARS2	Q9BW92	Threonine--tRNA ligase, mitochondrial	Homo sapiens	1	1	3	3	14	14	7782599	0.242904992942844	16.6492533938417	2.49336322842052	0.034370763859969	0.0729034769259888	-4.70307735533136	0.451252512670943	0.880776318637672	1	GFP_WT - GFP	limma	0.034370763859969	0.0729034769259888	FALSE	no hit	7782599
RHOT2	Q8IXI1	Mitochondrial Rho GTPase 2	Homo sapiens	1	1	3	3	2	4	989595	0.242374548221328	14.8598019598428	2.23408011951784	0.052508267766432	0.101538526996357	-5.11935011569909	0.499681845895154	0.891072843067452	1	GFP_WT - GFP	limma	0.052508267766432	0.101538526996357	FALSE	no hit	989595
NDUFA10	O95299	NADH dehydrogenase [ubiquinone] 1 alpha subcomplex subunit 10, mitochondrial	Homo sapiens	1	1	3	3	8	8	7528418	0.242085759464768	16.7146465601235	2.17642200314175	0.0576748466907223	0.109218493462972	-5.21032056690137	0.51081448944502	0.893193237674413	1	GFP_WT - GFP	limma	0.0576748466907223	0.109218493462972	FALSE	no hit	7528418
CNOT3	O75175	CCR4-NOT transcription complex subunit 3	Homo sapiens	1	1	3	3	5	5	2054342	0.240861912852241	15.2161337250586	2.03856281826884	0.0721082676148501	0.130552608549884	-5.42473932762118	0.53794857249023	0.898031223343147	1	GFP_WT - GFP	limma	0.0721082676148501	0.130552608549884	FALSE	no hit	2054342
SNRNP40	Q96DI7	U5 small nuclear ribonucleoprotein 40 kDa protein	Homo sapiens	1	1	3	3	4	4	1575094	0.239726230601008	14.5103865015777	1.66507921877273	0.130442672227283	0.207092520409176	-5.97629965840585	0.614910699472727	0.909640414659871	1	GFP_WT - GFP	limma	0.130442672227283	0.207092520409176	FALSE	no hit	1575094
EEF1A1	P68104	Elongation factor 1-alpha 1	Homo sapiens	1	1	3	3	2	35	1128881152	0.239504477176823	21.6850153753	1.68720359025914	0.126028360478666	0.201760558816569	-5.94510240302258	0.610219112550394	0.909008910332867	1	GFP_WT - GFP	limma	0.126028360478666	0.201760558816569	FALSE	no hit	1128881152
NPTN	Q9Y639	Neuroplastin	Homo sapiens	1	1	3	3	5	5	3338429	0.238179886783739	15.722854636409	2.02274019048142	0.0739720138943921	0.133124292128435	-5.44903699582937	0.54110851734487	0.898566295641342	1	GFP_WT - GFP	limma	0.0739720138943921	0.133124292128435	FALSE	no hit	3338429
APMAP	Q9HDC9	Adipocyte plasma membrane-associated protein	Homo sapiens	1	1	3	3	12	12	5872794	0.237948521683247	17.4713473323292	2.20900444514496	0.0546971972199269	0.104807209258237	-5.15899832332472	0.504507580373401	0.892002232727253	1	GFP_WT - GFP	limma	0.0546971972199269	0.104807209258237	FALSE	no hit	5872794
LDHB	P07195	L-lactate dehydrogenase B chain	Homo sapiens	1	1	3	3	3	4	3784738	0.237497007925484	16.0877413373801	1.65440763344459	0.132621807761842	0.209759999936336	-5.99127041151465	0.61717932354761	0.909942645944525	1	GFP_WT - GFP	limma	0.132621807761842	0.209759999936336	FALSE	no hit	3784738
HSPA4	P34932	Heat shock 70 kDa protein 4	Homo sapiens	1	1	3	3	7	7	943383	0.234921804998004	15.3282427433306	1.79946719242862	0.105667690680007	0.175168364202977	-5.78365576558949	0.586662174386565	0.905699779923751	1	GFP_WT - GFP	limma	0.105667690680007	0.175168364202977	FALSE	no hit	943383
HDLBP	Q00341	Vigilin	Homo sapiens	1	1	3	3	10	11	2414230	0.233755407317615	15.0229482291885	1.32526544151805	0.21791779073435	0.310551319405833	-6.42493762145681	0.688856713194639	0.918550112087066	1	GFP_WT - GFP	limma	0.21791779073435	0.310551319405833	FALSE	no hit	2414230
ERCC2	P18074	General transcription and DNA repair factor IIH helicase subunit XPD	Homo sapiens	1	1	3	3	2	2	333945	0.233308118983189	13.4634557206831	1.75027280752111	0.114184151591398	0.18692763757408	-5.85502793620479	0.596933072439125	0.907171702540206	1	GFP_WT - GFP	limma	0.114184151591398	0.18692763757408	FALSE	no hit	333945
GEMIN4	P57678	Gem-associated protein 4	Homo sapiens	1	1	3	3	14	15	6216489	0.232662871088454	16.884802968648	2.16949483741884	0.0583279618942447	0.110256633005128	-5.2212023673597	0.512160656574725	0.893444055779471	1	GFP_WT - GFP	limma	0.0583279618942447	0.110256633005128	FALSE	no hit	6216489
GCLM	P48507	Glutamate--cysteine ligase regulatory subunit	Homo sapiens	1	1	3	3	6	6	6897410	0.23245996395193	14.8435876034778	2.22098970654312	0.0536400649074271	0.103252212852941	-5.14006379973954	0.502197993249401	0.891559415564853	1	GFP_WT - GFP	limma	0.0536400649074271	0.103252212852941	FALSE	no hit	6897410
PAPSS1	O43252	Bifunctional 3'-phosphoadenosine 5'-phosphosulfate synthase 1	Homo sapiens	1	1	3	3	3	3	451303	0.232115992934684	13.3416515711691	1.84051256739433	0.0990177602495364	0.166375165503218	-5.72340435630412	0.578155831940862	0.904444927120651	1	GFP_WT - GFP	limma	0.0990177602495364	0.166375165503218	FALSE	no hit	451303
FAM8A1	Q9UBU6	Protein FAM8A1	Homo sapiens	1	1	3	3	2	2	671622	0.231818584369419	14.2717679590838	2.35986719221883	0.0427610518707802	0.0864266644542116	-4.91869726149602	0.475848902901964	0.886237858761189	1	GFP_WT - GFP	limma	0.0427610518707802	0.0864266644542116	FALSE	no hit	671622
ATP6V0A1	Q93050	V-type proton ATPase 116 kDa subunit a 1	Homo sapiens	1	1	3	3	4	4	2420014	0.231324813236339	14.133868801846	1.8195396917721	0.102365296898894	0.170771312763076	-5.75426842110109	0.582495054410243	0.90508919251044	1	GFP_WT - GFP	limma	0.102365296898894	0.170771312763076	FALSE	no hit	2420014
NADK2	Q4G0N4	NAD kinase 2, mitochondrial	Homo sapiens	1	1	3	3	5	5	2016298	0.230710820212355	16.0352871779609	2.51165711288042	0.0333567923273023	0.0711115390182449	-4.67335594628028	0.447938860580149	0.880000190440885	1	GFP_WT - GFP	limma	0.0333567923273023	0.0711115390182449	FALSE	no hit	2016298
ELAVL1	Q15717	ELAV-like protein 1	Homo sapiens	1	1	3	3	5	5	2015572	0.230036857583501	15.6926220144072	2.229475901474	0.0529036600771139	0.102115237357294	-5.12663953081254	0.500566072707329	0.891244331652975	1	GFP_WT - GFP	limma	0.0529036600771139	0.102115237357294	FALSE	no hit	2015572
ZNF207	O43670	BUB3-interacting and GLEBS motif-containing protein ZNF207	Homo sapiens	1	1	3	3	5	5	2978974	0.229835634041006	14.9355125196257	2.19215453548291	0.0562178667628545	0.107126811931639	-5.185567691662	0.507764043807466	0.892620485237649	1	GFP_WT - GFP	limma	0.0562178667628545	0.107126811931639	FALSE	no hit	2978974
MTHFD1	P11586	C-1-tetrahydrofolate synthase, cytoplasmic	Homo sapiens	1	1	3	3	45	46	24704879	0.229736550932014	19.5550666954233	2.12253260556899	0.0629490063706809	0.116992759850726	-5.29468804752126	0.521335461605572	0.895122627083536	1	GFP_WT - GFP	limma	0.0629490063706809	0.116992759850726	FALSE	no hit	24704879
AKAP1	Q92667	A-kinase anchor protein 1, mitochondrial	Homo sapiens	1	1	3	3	13	13	2041860	0.229650305625103	16.2330106217001	1.95038841666607	0.0830965668983729	0.145194500100066	-5.5592260976689	0.5556750259122	0.900961945395317	1	GFP_WT - GFP	limma	0.0830965668983729	0.145194500100066	FALSE	no hit	2041860
TNPO3	Q9Y5L0	Transportin-3	Homo sapiens	1	1	3	3	12	12	6714527	0.2289769501891	17.0882739608314	2.19365076844852	0.0560811837108041	0.107062628467728	-5.18321081512414	0.50747443172775	0.892565788152895	1	GFP_WT - GFP	limma	0.0560811837108041	0.107062628467728	FALSE	no hit	6714527
CPOX	P36551	Oxygen-dependent coproporphyrinogen-III oxidase, mitochondrial	Homo sapiens	1	1	3	3	4	4	1300277	0.228110623088893	14.8919755434935	2.13396639575318	0.0617922721246581	0.115455427560917	-5.27684376772417	0.519093927254657	0.89471742921874	1	GFP_WT - GFP	limma	0.0617922721246581	0.115455427560917	FALSE	no hit	1300277
TCP1	P17987	T-complex protein 1 subunit alpha	Homo sapiens	1	1	3	3	27	27	19823591	0.227867052861065	18.7188833324546	2.35294692691545	0.0432475512729642	0.0873259872966098	-4.92980605636936	0.477143682249035	0.886511529731282	1	GFP_WT - GFP	limma	0.0432475512729642	0.0873259872966098	FALSE	no hit	19823591
DCD	P81605	Dermcidin	Homo sapiens	1	1	3	3	4	4	6777186	0.227648278172293	16.2697695743545	0.55784124078094	0.590631713211022	0.673268905189571	-7.14282132074093	0.866156494168039	0.934124357749696	1	GFP_WT - GFP	limma	0.590631713211022	0.673268905189571	FALSE	no hit	6777186
PRMT5	O14744	Protein arginine N-methyltransferase 5	Homo sapiens	1	1	3	3	4	4	4113610	0.227392615799285	15.0364797321433	2.28797910310321	0.048089621456664	0.0948258764558233	-5.03371432919613	0.489392665969816	0.889036836243497	1	GFP_WT - GFP	limma	0.048089621456664	0.0948258764558233	FALSE	no hit	4113610
VDAC3	Q9Y277	Voltage-dependent anion-selective channel protein 3	Homo sapiens	1	1	3	3	15	15	56145702	0.227202743563254	19.8774182443092	1.88730609358742	0.0919148478073855	0.1575897309063	-5.65397952089223	0.568529590530761	0.902983970018291	1	GFP_WT - GFP	limma	0.0919148478073855	0.1575897309063	FALSE	no hit	56145702
ERLIN1	O75477	Erlin-1	Homo sapiens	1	1	3	3	4	4	13198620	0.22660519790076	17.271674907037	2.09477609539043	0.0658448983296192	0.121302345564294	-5.33787518658259	0.526797630276563	0.896097073928088	1	GFP_WT - GFP	limma	0.0658448983296192	0.121302345564294	FALSE	no hit	13198620
NUP153	P49790	Nuclear pore complex protein Nup153	Homo sapiens	1	1	3	3	14	14	2111813	0.226027892045391	17.2395744064322	1.89822169578414	0.0903282770923847	0.155376463541893	-5.637676647834	0.56629513178056	0.902638439162007	1	GFP_WT - GFP	limma	0.0903282770923847	0.155376463541893	FALSE	no hit	2111813
TMED3	Q9Y3Q3	Transmembrane emp24 domain-containing protein 3	Homo sapiens	1	1	3	3	3	3	2786399	0.225896088125728	14.7835219450504	2.17846788617704	0.0574833192981349	0.109052289859819	-5.20710469885537	0.510417263732362	0.893119000731874	1	GFP_WT - GFP	limma	0.0574833192981349	0.109052289859819	FALSE	no hit	2786399
SPATA5	Q8NB90	Ribosome biogenesis protein SPATA5	Homo sapiens	1	1	3	3	2	2	1076219	0.225798774627513	13.4604893028042	1.41500709426643	0.190905743146721	0.280814466126247	-6.31255478306719	0.668999867257154	0.916334830588424	1	GFP_WT - GFP	limma	0.190905743146721	0.280814466126247	FALSE	no hit	1076219
MCM3	P25205	DNA replication licensing factor MCM3	Homo sapiens	1	1	3	3	41	41	17834429	0.225755231652293	19.1141672389691	2.32496289362569	0.0452712451899238	0.0903705198378156	-4.9746497660251	0.482399097456657	0.887608952490982	1	GFP_WT - GFP	limma	0.0452712451899238	0.0903705198378156	FALSE	no hit	17834429
YTHDC2	Q9H6S0	3'-5' RNA helicase YTHDC2	Homo sapiens	1	1	3	3	6	6	1152391	0.225052130969008	15.1877713950236	2.22213451279192	0.0535401406325126	0.103154331447792	-5.1382536828138	0.501977679492919	0.891516985013012	1	GFP_WT - GFP	limma	0.0535401406325126	0.103154331447792	FALSE	no hit	1152391
HAUS6	Q7Z4H7	HAUS augmin-like complex subunit 6	Homo sapiens	1	1	3	3	4	4	520110	0.223553686490165	14.3071880900256	1.26435706251786	0.238035856061617	0.334459471551818	-6.49839378476147	0.702457941559447	0.92000100914635	1	GFP_WT - GFP	limma	0.238035856061617	0.334459471551818	FALSE	no hit	520110
ZCCHC8	Q6NZY4	Zinc finger CCHC domain-containing protein 8	Homo sapiens	1	1	3	3	3	3	405225	0.22266784107604	13.38473439893	1.51071547479294	0.165333458229539	0.249411107555571	-6.18763716896479	0.648075230502667	0.913866178978084	1	GFP_WT - GFP	limma	0.165333458229539	0.249411107555571	FALSE	no hit	405225
NUP93	Q8N1F7	Nuclear pore complex protein Nup93	Homo sapiens	1	1	3	3	37	37	11817084	0.221887509270822	19.1714020768431	2.34091136336769	0.0441067262888548	0.0888049220873302	-4.9491082369498	0.479400118145975	0.886985327532975	1	GFP_WT - GFP	limma	0.0441067262888548	0.0888049220873302	FALSE	no hit	11817084
LDHA	P00338	L-lactate dehydrogenase A chain	Homo sapiens	1	1	3	3	3	3	3447060	0.221834534767273	15.6251697424526	1.51348629916443	0.164640220240727	0.24861619464512	-6.18394741834907	0.647473467547683	0.913793027176625	1	GFP_WT - GFP	limma	0.164640220240727	0.24861619464512	FALSE	no hit	3447060
MAGED2	Q9UNF1	Melanoma-associated antigen D2	Homo sapiens	1	1	3	3	11	12	2524913	0.219383395807306	17.3259354494974	2.24714244750002	0.0514022023031227	0.0999513684007067	-5.09864707882295	0.497177783449481	0.890584253014087	1	GFP_WT - GFP	limma	0.0514022023031227	0.0999513684007067	FALSE	no hit	2524913
FAF2	Q96CS3	FAS-associated factor 2	Homo sapiens	1	1	3	3	15	15	9793560	0.219345672417671	17.1082510343504	2.01172516597507	0.0752966121806674	0.135160955425929	-5.46591077583332	0.543313794564789	0.898936399584278	1	GFP_WT - GFP	limma	0.0752966121806674	0.135160955425929	FALSE	no hit	9793560
ACTN4	O43707	Alpha-actinin-4	Homo sapiens	1	1	3	3	2	4	318443	0.219234785196356	12.9998336533522	1.36925493415236	0.204295744123196	0.295954275773231	-6.37044926501322	0.679095456632605	0.917475974054666	1	GFP_WT - GFP	limma	0.204295744123196	0.295954275773231	FALSE	no hit	318443
NPEPPS	P55786	Puromycin-sensitive aminopeptidase	Homo sapiens	1	1	3	3	12	19	6810161	0.218459270704589	17.2707473721553	1.87720765438641	0.0934059735230924	0.159108068351329	-5.66902612022647	0.570600519234829	0.90330203032274	1	GFP_WT - GFP	limma	0.0934059735230924	0.159108068351329	FALSE	no hit	6810161
TRABD	Q9H4I3	TraB domain-containing protein	Homo sapiens	1	1	3	3	5	5	2232477	0.218310328779161	14.9402522418434	2.1210285046364	0.0631027249993738	0.117123421905053	-5.29703312307007	0.521630703009281	0.895175764964522	1	GFP_WT - GFP	limma	0.0631027249993738	0.117123421905053	FALSE	no hit	2232477
LPCAT2	Q7L5N7	Lysophosphatidylcholine acyltransferase 2	Homo sapiens	1	1	3	3	4	4	2654858	0.217706722536651	14.8059625651879	1.97500701984355	0.0798777016194521	0.141332431653273	-5.52190687218355	0.550697163061677	0.900156103172369	1	GFP_WT - GFP	limma	0.0798777016194521	0.141332431653273	FALSE	no hit	2654858
OAT	P04181	Ornithine aminotransferase, mitochondrial	Homo sapiens	1	1	3	3	3	3	1012467	0.217453192720104	14.5532096940407	1.96351852742143	0.0813647772275381	0.143118784134738	-5.53934519211224	0.553017394931187	0.900533339852819	1	GFP_WT - GFP	limma	0.0813647772275381	0.143118784134738	FALSE	no hit	1012467
NUP188	Q5SRE5	Nucleoporin NUP188	Homo sapiens	1	1	3	3	11	11	4969073	0.216339375795522	15.8509309036597	1.83483653880482	0.0999134881757594	0.167746127911698	-5.73177305495152	0.579328683156126	0.904619927016022	1	GFP_WT - GFP	limma	0.0999134881757594	0.167746127911698	FALSE	no hit	4969073
CNOT10	Q9H9A5	CCR4-NOT transcription complex subunit 10	Homo sapiens	1	1	3	3	2	2	1517609	0.215986351077234	14.5202362325009	1.7162318581709	0.120443547556384	0.194598260540753	-5.90385050636108	0.604087749663946	0.908170178560731	1	GFP_WT - GFP	limma	0.120443547556384	0.194598260540753	FALSE	no hit	1517609
IMPDH1	P20839	Inosine-5'-monophosphate dehydrogenase 1	Homo sapiens	1	1	3	3	4	4	9834157	0.213804578367352	16.9227953121646	1.61661147076054	0.140607819717445	0.220072700704446	-6.04387894060342	0.625243547856255	0.911000805905814	1	GFP_WT - GFP	limma	0.140607819717445	0.220072700704446	FALSE	no hit	9834157
EDC3	Q96F86	Enhancer of mRNA-decapping protein 3	Homo sapiens	1	1	3	3	5	5	1602294	0.212909640647775	15.0281424871107	1.75550417663615	0.113249230755718	0.185831290436002	-5.84748328310313	0.595836977467457	0.9070168150091	1	GFP_WT - GFP	limma	0.113249230755718	0.185831290436002	FALSE	no hit	1602294
GEMIN5	Q8TEQ6	Gem-associated protein 5	Homo sapiens	1	1	3	3	18	18	4337260	0.212126173987329	17.1563170695628	2.0532809151175	0.0704151184747687	0.12792789890576	-5.40207644200786	0.535017553464509	0.897529843680696	1	GFP_WT - GFP	limma	0.0704151184747687	0.12792789890576	FALSE	no hit	4337260
FIBP	O43427	Acidic fibroblast growth factor intracellular-binding protein	Homo sapiens	1	1	3	3	2	2	824259	0.21197387213075	12.8684514263198	1.36044569371663	0.206964117912652	0.298585158443648	-6.38145479173924	0.681045984472223	0.917692871022927	1	GFP_WT - GFP	limma	0.206964117912652	0.298585158443648	FALSE	no hit	824259
NCDN	Q9UBB6	Neurochondrin	Homo sapiens	1	1	3	3	9	9	2705198	0.211079942579978	16.5339037408138	1.76035885631697	0.112387958473603	0.184706402432771	-5.84047213224737	0.594820629435575	0.90687273385087	1	GFP_WT - GFP	limma	0.112387958473603	0.184706402432771	FALSE	no hit	2705198
ECPAS	Q5VYK3	Proteasome adapter and scaffold protein ECM29	Homo sapiens	1	1	3	3	18	18	3126309	0.209763288253548	17.4735222822342	2.09241442249392	0.0660971517834854	0.121553992168755	-5.34154099666132	0.527263726014654	0.896179387219183	1	GFP_WT - GFP	limma	0.0660971517834854	0.121553992168755	FALSE	no hit	3126309
SERPINH1	P50454	Serpin H1	Homo sapiens	1	1	3	3	11	11	8995090	0.209223531702214	17.0845283203352	2.23481586681152	0.0524453531615042	0.101538526996357	-5.11818488830395	0.499540624624642	0.891045404255406	1	GFP_WT - GFP	limma	0.0524453531615042	0.101538526996357	FALSE	no hit	8995090
CTPS2	Q9NRF8	CTP synthase 2	Homo sapiens	1	1	3	3	10	10	20771718	0.208573363506552	17.3365884946862	2.20225598782977	0.0553013523908566	0.105772013399072	-5.16964661403087	0.505810483780438	0.892250446539127	1	GFP_WT - GFP	limma	0.0553013523908566	0.105772013399072	FALSE	no hit	20771718
ATP5MF	P56134	ATP synthase subunit f, mitochondrial	Homo sapiens	1	1	3	3	2	2	6006543	0.208133165565426	14.5456573495682	0.913938560244902	0.384710400879291	0.485682440028991	-6.87023149607843	0.782447106509106	0.927587053211743	1	GFP_WT - GFP	limma	0.384710400879291	0.485682440028991	FALSE	no hit	6006543
UBAP2	Q5T6F2	Ubiquitin-associated protein 2	Homo sapiens	1	1	3	3	7	7	2706056	0.20808259896933	15.4037513103203	1.62519611730754	0.138756736315069	0.217499218379282	-6.03198749907119	0.623407932040145	0.910762134436083	1	GFP_WT - GFP	limma	0.138756736315069	0.217499218379282	FALSE	no hit	2706056
POLR2B	P30876	DNA-directed RNA polymerase II subunit RPB2	Homo sapiens	1	1	3	3	7	7	3257454	0.207903330024024	14.861432848742	1.46251828978161	0.177809894801228	0.264998164429991	-6.25116899641587	0.658579113380661	0.915123352626263	1	GFP_WT - GFP	limma	0.177809894801228	0.264998164429991	FALSE	no hit	3257454
PGM3	O95394	Phosphoacetylglucosamine mutase	Homo sapiens	1	1	3	3	6	6	4148131	0.207489033363547	16.1604488381022	2.22954606121603	0.0528976132355183	0.102115237357294	-5.12652848528902	0.500552592509084	0.891241721331632	1	GFP_WT - GFP	limma	0.0528976132355183	0.102115237357294	FALSE	no hit	4148131
ATP2B1	P20020	Plasma membrane calcium-transporting ATPase 1	Homo sapiens	1	1	3	3	4	14	3687614	0.207216512113224	16.734292556711	1.60292716497878	0.14360458641095	0.223432154430657	-6.06276318743805	0.62817440763072	0.911379248500327	1	GFP_WT - GFP	limma	0.14360458641095	0.223432154430657	FALSE	no hit	3687614
NSUN2	Q08J23	RNA cytosine C(5)-methyltransferase NSUN2	Homo sapiens	1	1	3	3	14	14	1964964	0.207161447854268	16.8613363597977	2.01406302925026	0.0750135921950456	0.134768009225629	-5.46233229333759	0.542845365812198	0.898858010919084	1	GFP_WT - GFP	limma	0.0750135921950456	0.134768009225629	FALSE	no hit	1964964
CMTR1	Q8N1G2	Cap-specific mRNA (nucleoside-2'-O-)-methyltransferase 1	Homo sapiens	1	1	3	3	5	5	584717	0.206966018081552	14.1868130616073	2.02057165815062	0.074231012532004	0.133476123474998	-5.45236164102968	0.54154231741954	0.898639312799027	1	GFP_WT - GFP	limma	0.074231012532004	0.133476123474998	FALSE	no hit	584717
PTGFRN	Q9P2B2	Prostaglandin F2 receptor negative regulator	Homo sapiens	1	1	3	3	2	2	536539	0.206191454411199	12.6948365375537	1.25043353448665	0.242845457734611	0.340080714295904	-6.51485019382298	0.705580770444158	0.920326866900966	1	GFP_WT - GFP	limma	0.242845457734611	0.340080714295904	FALSE	no hit	536539
NSDHL	Q15738	Sterol-4-alpha-carboxylate 3-dehydrogenase, decarboxylating	Homo sapiens	1	1	3	3	17	17	5129232	0.206132566778653	17.7424389245438	1.53171548796111	0.160143147769356	0.242872219777191	-6.15957370156226	0.643520240597926	0.913309356411395	1	GFP_WT - GFP	limma	0.160143147769356	0.242872219777191	FALSE	no hit	5129232
SOAT1	P35610	Sterol O-acyltransferase 1	Homo sapiens	1	1	3	3	6	6	3088534	0.205685054354788	15.3915145474001	1.43055387263134	0.186531305273256	0.275730522984798	-6.29260712993486	0.665582805480021	0.915941404529178	1	GFP_WT - GFP	limma	0.186531305273256	0.275730522984798	FALSE	no hit	3088534
PGAM5	Q96HS1	Serine/threonine-protein phosphatase PGAM5, mitochondrial	Homo sapiens	1	1	3	3	7	8	8486784	0.205483800600099	16.7327303005774	1.96053344519539	0.0817554551493662	0.143447384577603	-5.5438696849601	0.553621049810498	0.900631018707093	1	GFP_WT - GFP	limma	0.0817554551493662	0.143447384577603	FALSE	no hit	8486784
NUP210	Q8TEM1	Nuclear pore membrane glycoprotein 210	Homo sapiens	1	1	3	3	12	12	2773284	0.205307815745421	16.53953770138	1.61067500045418	0.141900877897232	0.221272733931738	-6.05208203648156	0.626514277722168	0.911165283029522	1	GFP_WT - GFP	limma	0.141900877897232	0.221272733931738	FALSE	no hit	2773284
HMMR	O75330	Hyaluronan mediated motility receptor	Homo sapiens	1	1	3	3	10	11	5563889	0.205215203727246	16.7930335298419	1.89682751596922	0.0905294724033229	0.155595217491238	-5.63976112984807	0.566580289991523	0.902682672228935	1	GFP_WT - GFP	limma	0.0905294724033229	0.155595217491238	FALSE	no hit	5563889
ITGA2	P17301	Integrin alpha-2	Homo sapiens	1	1	3	3	3	3	800555	0.203818489641362	13.1706774420668	1.44696907447143	0.182007080495823	0.270564981048247	-6.27139752279853	0.661982393983639	0.915522845210318	1	GFP_WT - GFP	limma	0.182007080495823	0.270564981048247	FALSE	no hit	800555
HYOU1	Q9Y4L1	Hypoxia up-regulated protein 1	Homo sapiens	1	1	3	3	6	6	16869158	0.20375245143199	14.847917159084	1.4439525080347	0.18283125751785	0.271214751801355	-6.27530641596772	0.662643446777394	0.915600006824301	1	GFP_WT - GFP	limma	0.18283125751785	0.271214751801355	FALSE	no hit	16869158
DNAJA2	O60884	DnaJ homolog subfamily A member 2	Homo sapiens	1	1	3	3	14	14	17080918	0.203506290310106	18.0129190322155	2.03777017650976	0.0722005519939299	0.130607194742892	-5.42595816941195	0.538106650693606	0.898058124768223	1	GFP_WT - GFP	limma	0.0722005519939299	0.130607194742892	FALSE	no hit	17080918
SNX4	O95219	Sorting nexin-4	Homo sapiens	1	1	3	3	5	5	1984224	0.203182062446336	15.896038673206	2.09323782892691	0.0660090969344641	0.12149835530319	-5.34026305657365	0.527101196038101	0.896150698965884	1	GFP_WT - GFP	limma	0.0660090969344641	0.12149835530319	FALSE	no hit	1984224
CPSF2	Q9P2I0	Cleavage and polyadenylation specificity factor subunit 2	Homo sapiens	1	1	3	3	5	5	1205641	0.203011490533504	14.0723905192021	2.0703431139117	0.068500104160933	0.125424406747632	-5.3757318387047	0.531629829154945	0.896944162153755	1	GFP_WT - GFP	limma	0.068500104160933	0.125424406747632	FALSE	no hit	1205641
OCRL	Q01968	Inositol polyphosphate 5-phosphatase OCRL	Homo sapiens	1	1	3	3	3	3	1519883	0.202077116557087	13.9423701253171	1.25315337637721	0.241899685207058	0.339035524305356	-6.51164558603753	0.704970360726663	0.920263381390253	1	GFP_WT - GFP	limma	0.241899685207058	0.339035524305356	FALSE	no hit	1519883
HSD17B12	Q53GQ0	Very-long-chain 3-oxoacyl-CoA reductase	Homo sapiens	1	1	3	3	7	7	7108139	0.201766706041301	16.2884542718443	2.06920059687568	0.0686267563342409	0.12551921508454	-5.37749830990388	0.531856337471486	0.896983530473675	1	GFP_WT - GFP	limma	0.0686267563342409	0.12551921508454	FALSE	no hit	7108139
FARSA	Q9Y285	Phenylalanine--tRNA ligase alpha subunit	Homo sapiens	1	1	3	3	13	13	11215360	0.201669422108949	17.2158714168455	1.79419062287659	0.106552115359029	0.176266776249108	-5.79135587143402	0.58775989722134	0.905859318683007	1	GFP_WT - GFP	limma	0.106552115359029	0.176266776249108	FALSE	no hit	11215360
DACH1	Q9UI36	Dachshund homolog 1	Homo sapiens	1	1	3	3	2	3	4780029	0.201666562599142	14.3355601335238	1.96300391758423	0.0814320008682903	0.143118784134738	-5.54012538062496	0.553121438298347	0.900550189055895	1	GFP_WT - GFP	limma	0.0814320008682903	0.143118784134738	FALSE	no hit	4780029
WASF2	Q9Y6W5	Actin-binding protein WASF2	Homo sapiens	1	1	3	3	4	4	2352887	0.201389529367804	14.4332540287621	1.73067469793885	0.117750243221564	0.191571990132916	-5.88319410807031	0.601047469959338	0.907748526662767	1	GFP_WT - GFP	limma	0.117750243221564	0.191571990132916	FALSE	no hit	2352887
NAA15	Q9BXJ9	N-alpha-acetyltransferase 15, NatA auxiliary subunit	Homo sapiens	1	1	3	3	5	6	1660646	0.200981316287695	15.3768347638023	1.73597074283933	0.116776590218783	0.190874333312506	-5.87559808593595	0.599934363866961	0.907593181635191	1	GFP_WT - GFP	limma	0.116776590218783	0.190874333312506	FALSE	no hit	1660646
DYNC1I2	Q13409	Cytoplasmic dynein 1 intermediate chain 2	Homo sapiens	1	1	3	3	6	6	2427327	0.200748922324284	15.6320318535615	1.85856253473772	0.0962190063148854	0.16284408315128	-5.69671518711195	0.574433566123201	0.903885253775073	1	GFP_WT - GFP	limma	0.0962190063148854	0.16284408315128	FALSE	no hit	2427327
GNPAT	O15228	Dihydroxyacetone phosphate acyltransferase	Homo sapiens	1	1	3	3	5	5	2300405	0.200734119625839	15.4640944561459	2.07580776068147	0.0678974337089497	0.124646642494509	-5.36727814220563	0.530547118919418	0.896755565075254	1	GFP_WT - GFP	limma	0.0678974337089497	0.124646642494509	FALSE	no hit	2300405
TRIP13	Q15645	Pachytene checkpoint protein 2 homolog	Homo sapiens	1	1	3	3	10	10	7301328	0.199930588329419	17.2920359919824	1.72689659624774	0.118449387199472	0.192560411363719	-5.88860594102762	0.601842109049265	0.907859107308058	1	GFP_WT - GFP	limma	0.118449387199472	0.192560411363719	FALSE	no hit	7301328
BCAS2	O75934	Pre-mRNA-splicing factor SPF27	Homo sapiens	1	1	3	3	4	4	1301326	0.198767223185849	14.7689709270164	1.68361925246046	0.12673414090057	0.202581873895816	-5.95017110443186	0.610978110582431	0.909111671989828	1	GFP_WT - GFP	limma	0.12673414090057	0.202581873895816	FALSE	no hit	1301326
MTERF4	Q7Z6M4	Transcription termination factor 4, mitochondrial	Homo sapiens	1	1	3	3	3	3	1035715	0.198542769708753	14.1238339391187	1.3367531151707	0.214288280255968	0.3066262526195	-6.41082202106073	0.686302517923886	0.918271756321067	1	GFP_WT - GFP	limma	0.214288280255968	0.3066262526195	FALSE	no hit	1035715
GTF2I	P78347	General transcription factor II-I	Homo sapiens	1	1	3	3	18	20	7423462	0.198447239990021	18.0100882223876	1.69078191820867	0.125327345286308	0.201405259779679	-5.9400366700747	0.609461804960027	0.908906145688856	1	GFP_WT - GFP	limma	0.125327345286308	0.201405259779679	FALSE	no hit	7423462
IPO8	O15397	Importin-8	Homo sapiens	1	1	3	3	8	8	4649841	0.19842112898009	16.4576545420631	1.61478150139531	0.141005279464214	0.2203666151924	-6.04640937567021	0.625635143059172	0.911051556981988	1	GFP_WT - GFP	limma	0.141005279464214	0.2203666151924	FALSE	no hit	4649841
SLC37A4	O43826	Glucose-6-phosphate exchanger SLC37A4	Homo sapiens	1	1	3	3	2	2	666255	0.196424378914005	14.1569657387645	1.17942334423454	0.268631631172452	0.367619589013343	-6.59675663852652	0.721583490478378	0.921955897574421	1	GFP_WT - GFP	limma	0.268631631172452	0.367619589013343	FALSE	no hit	666255
EEF1E1	O43324	Eukaryotic translation elongation factor 1 epsilon-1	Homo sapiens	1	1	3	3	5	5	6399129	0.196320886186825	16.1311985952368	1.6895013752499	0.12557780077365	0.201438148323232	-5.94185013029619	0.609732767578289	0.908942941259667	1	GFP_WT - GFP	limma	0.12557780077365	0.201438148323232	FALSE	no hit	6399129
DYNC1H1	Q14204	Cytoplasmic dynein 1 heavy chain 1	Homo sapiens	1	1	3	3	110	110	7746574	0.195960057276753	20.0636150046878	2.12271801983644	0.0629300822036277	0.116992759850726	-5.29439892668745	0.521299072417937	0.895116073987022	1	GFP_WT - GFP	limma	0.0629300822036277	0.116992759850726	FALSE	no hit	7746574
ABCC1	P33527	Multidrug resistance-associated protein 1	Homo sapiens	1	1	3	3	5	6	2080482	0.195498839552297	15.1928218428666	1.39033750101261	0.198028781703801	0.289067013292631	-6.34392339032442	0.674436125840587	0.916953204485465	1	GFP_WT - GFP	limma	0.198028781703801	0.289067013292631	FALSE	no hit	2080482
ANAPC7	Q9UJX3	Anaphase-promoting complex subunit 7	Homo sapiens	1	1	3	3	8	8	4441946	0.195476014814961	15.0110666917262	1.69385408320524	0.124728334776169	0.200595990588759	-5.9356831056856	0.608811953895037	0.908817777377587	1	GFP_WT - GFP	limma	0.124728334776169	0.200595990588759	FALSE	no hit	4441946
CDC20	Q12834	Cell division cycle protein 20 homolog	Homo sapiens	1	1	3	3	8	8	5186656	0.195072902874893	16.0667787370413	1.43061581319939	0.186514051961533	0.275730522984798	-6.2925273820813	0.665569205241725	0.915939831262397	1	GFP_WT - GFP	limma	0.186514051961533	0.275730522984798	FALSE	no hit	5186656
GPD2	P43304	Glycerol-3-phosphate dehydrogenase, mitochondrial	Homo sapiens	1	1	3	3	23	23	6750292	0.194662141810785	17.6391000446853	1.89985458108095	0.0900931699738713	0.155295953945679	-5.63523444747926	0.565961237587892	0.902586595152112	1	GFP_WT - GFP	limma	0.0900931699738713	0.155295953945679	FALSE	no hit	6750292
SNRPD2	P62316	Small nuclear ribonucleoprotein Sm D2	Homo sapiens	1	1	3	3	3	3	2941842	0.193979651926524	14.3597759654011	1.62540504184013	0.138711961991168	0.217499218379282	-6.03169767107243	0.623363287743599	0.91075631372387	1	GFP_WT - GFP	limma	0.138711961991168	0.217499218379282	FALSE	no hit	2941842
PPP1R12A	O14974	Protein phosphatase 1 regulatory subunit 12A	Homo sapiens	1	1	3	3	5	5	1409325	0.193658726718978	14.6656195228096	1.42203025584671	0.188918751549715	0.278397768837393	-6.30356053811713	0.667455376296152	0.916157461492187	1	GFP_WT - GFP	limma	0.188918751549715	0.278397768837393	FALSE	no hit	1409325
PSMC4	P43686	26S proteasome regulatory subunit 6B	Homo sapiens	1	1	3	3	15	15	11411425	0.193548046998714	17.3109437310593	1.88269288541417	0.0925932295003689	0.158365311968898	-5.66085746604758	0.569475194376608	0.90312945827011	1	GFP_WT - GFP	limma	0.0925932295003689	0.158365311968898	FALSE	no hit	11411425
TBCD	Q9BTW9	Tubulin-specific chaperone D	Homo sapiens	1	1	3	3	5	5	1458037	0.193510596410992	14.9055480359297	1.97102755092524	0.0803898541789162	0.141999557549649	-5.52795179226439	0.551500319585558	0.900287008381512	1	GFP_WT - GFP	limma	0.0803898541789162	0.141999557549649	FALSE	no hit	1458037
SLC16A1	P53985	Monocarboxylate transporter 1	Homo sapiens	1	1	3	3	9	9	15827255	0.190940495715392	17.037633665783	1.96486804590392	0.081188739709128	0.142930260358951	-5.53729883460447	0.552744596047884	0.900489134577946	1	GFP_WT - GFP	limma	0.081188739709128	0.142930260358951	FALSE	no hit	15827255
BSG	P35613	Basigin	Homo sapiens	1	1	3	3	9	9	26438753	0.190935395273591	18.0576633139854	1.75471480010931	0.113389849475491	0.185916898281967	-5.84862241809245	0.596002311638133	0.907040211225844	1	GFP_WT - GFP	limma	0.113389849475491	0.185916898281967	FALSE	no hit	26438753
COPG1	Q9Y678	Coatomer subunit gamma-1	Homo sapiens	1	1	3	3	3	3	4391409	0.190541019397065	14.3741230915651	1.67646502476095	0.128153650579638	0.204229699407429	-5.96027140939532	0.612494297056093	0.909316256919078	1	GFP_WT - GFP	limma	0.128153650579638	0.204229699407429	FALSE	no hit	4391409
NCAM1	P13591	Neural cell adhesion molecule 1	Homo sapiens	1	1	3	3	2	2	996895	0.190369885529961	13.098043083428	1.57358283432332	0.15022507930957	0.231166264062017	-6.10295749797222	0.634479035433893	0.912182514431684	1	GFP_WT - GFP	limma	0.15022507930957	0.231166264062017	FALSE	no hit	996895
NCAPH	Q15003	Condensin complex subunit 2	Homo sapiens	1	1	3	3	10	10	3388776	0.187326749152469	16.2479480106028	1.37122509947084	0.203703001739833	0.295299110108365	-6.36798156473838	0.678659519106856	0.917427341800965	1	GFP_WT - GFP	limma	0.203703001739833	0.295299110108365	FALSE	no hit	3388776
STX12	Q86Y82	Syntaxin-12	Homo sapiens	1	1	3	3	7	7	3300679	0.187155994560662	15.8775765585374	1.68006942691977	0.127436678921697	0.203395519433111	-5.95518551464903	0.611730212711031	0.909213271302025	1	GFP_WT - GFP	limma	0.127436678921697	0.203395519433111	FALSE	no hit	3300679
HEATR1	Q9H583	HEAT repeat-containing protein 1	Homo sapiens	1	1	3	3	9	9	2043079	0.186675226219643	15.5918708493877	1.66132318344776	0.131205914246762	0.208138311701788	-5.98157463189331	0.615708759630456	0.909746965074019	1	GFP_WT - GFP	limma	0.131205914246762	0.208138311701788	FALSE	no hit	2043079
MAP2K3	P46734	Dual specificity mitogen-activated protein kinase kinase 3	Homo sapiens	1	1	3	3	2	5	1728663	0.185992175005781	15.8012525547684	1.48778866989453	0.171169002063283	0.256083446503218	-6.21801299186921	0.653063228519409	0.914467786373174	1	GFP_WT - GFP	limma	0.171169002063283	0.256083446503218	FALSE	no hit	1728663
SMC4	Q9NTJ3	Structural maintenance of chromosomes protein 4	Homo sapiens	1	1	3	3	30	30	7733205	0.185392142278989	18.2102314974236	1.90557825740379	0.0892736089065119	0.154336961580623	-5.62666693949059	0.564791600777558	0.902404548457811	1	GFP_WT - GFP	limma	0.0892736089065119	0.154336961580623	FALSE	no hit	7733205
ACLY	P53396	ATP-citrate synthase	Homo sapiens	1	1	3	3	41	41	10561696	0.185322187120228	19.0058611547813	1.88388623909108	0.0924172940732177	0.158193120636729	-5.65907895714721	0.569230511769547	0.903091853877223	1	GFP_WT - GFP	limma	0.0924172940732177	0.158193120636729	FALSE	no hit	10561696
DNAJC9	Q8WXX5	DnaJ homolog subfamily C member 9	Homo sapiens	1	1	3	3	7	7	5713417	0.184845196145748	16.5350480953114	1.38223302967184	0.200418140286821	0.291542512721729	-6.35415137468936	0.676225781477748	0.917154782546077	1	GFP_WT - GFP	limma	0.200418140286821	0.291542512721729	FALSE	no hit	5713417
IPO9	Q96P70	Importin-9	Homo sapiens	1	1	3	3	8	8	2341104	0.184814377560892	15.3079384981125	1.95817505151444	0.0820653740041508	0.143807203125717	-5.54744238039665	0.554098201425637	0.900708092114561	1	GFP_WT - GFP	limma	0.0820653740041508	0.143807203125717	FALSE	no hit	2341104
GOLGA2	Q08379	Golgin subfamily A member 2	Homo sapiens	1	1	3	3	7	7	1335138	0.184235447649318	16.4508642819635	1.4325164383664	0.185985312074007	0.275504669471151	-6.29007929672805	0.665151940073786	0.915891533659945	1	GFP_WT - GFP	limma	0.185985312074007	0.275504669471151	FALSE	no hit	1335138
OSBPL9	Q96SU4	Oxysterol-binding protein-related protein 9	Homo sapiens	1	1	3	3	3	3	1016016	0.183787084807729	13.2476729674274	1.54411974254637	0.15714564566021	0.239030214327858	-6.1428912299125	0.640835971194121	0.912977834925048	1	GFP_WT - GFP	limma	0.15714564566021	0.239030214327858	FALSE	no hit	1016016
UMPS	P11172	Uridine 5'-monophosphate synthase	Homo sapiens	1	1	3	3	15	15	13077120	0.18372280304613	17.6915906427984	1.94650867479158	0.0836149450483133	0.145857771362286	-5.56509041074656	0.556461505919989	0.90108807641438	1	GFP_WT - GFP	limma	0.0836149450483133	0.145857771362286	FALSE	no hit	13077120
WDR91	A4D1P6	WD repeat-containing protein 91	Homo sapiens	1	1	3	3	3	3	454251	0.183330378408879	13.8297191482088	1.09194848686855	0.303377802315244	0.405146213765338	-6.69279219835906	0.741464786198826	0.923889263969415	1	GFP_WT - GFP	limma	0.303377802315244	0.405146213765338	FALSE	no hit	454251
IDE	P14735	Insulin-degrading enzyme	Homo sapiens	1	1	3	3	2	2	864385	0.183120548585995	13.8075761341227	1.49840551436176	0.168444541107509	0.252907446719989	-6.20398113505605	0.650751462816381	0.914190010292061	1	GFP_WT - GFP	limma	0.168444541107509	0.252907446719989	FALSE	no hit	864385
SDHA	P31040	Succinate dehydrogenase [ubiquinone] flavoprotein subunit, mitochondrial	Homo sapiens	1	1	3	3	23	23	34649812	0.182953285910322	19.4610513685059	1.33768749725468	0.213995325042538	0.30648091223844	-6.40967031838334	0.686094922302746	0.918249048961511	1	GFP_WT - GFP	limma	0.213995325042538	0.30648091223844	FALSE	no hit	34649812
OSBPL8	Q9BZF1	Oxysterol-binding protein-related protein 8	Homo sapiens	1	1	3	3	4	5	632780	0.182216971292075	14.370723150377	1.75272745494433	0.113744587230562	0.186353174090914	-5.85148921891381	0.596418651770839	0.907099074838391	1	GFP_WT - GFP	limma	0.113744587230562	0.186353174090914	FALSE	no hit	632780
AGPAT1	Q99943	1-acyl-sn-glycerol-3-phosphate acyltransferase alpha	Homo sapiens	1	1	3	3	2	2	752339	0.18136296186217	12.6978868074851	1.55828587942932	0.153783478829354	0.23526409934447	-6.12374446993316	0.637776169296314	0.912596827130306	1	GFP_WT - GFP	limma	0.153783478829354	0.23526409934447	FALSE	no hit	752339
TLN1	Q9Y490	Talin-1	Homo sapiens	1	1	3	3	4	4	1199536	0.180638090100381	14.4884236978418	1.05952042741547	0.317119503720162	0.417921753492025	-6.72696360579049	0.748879936989636	0.924586052592383	1	GFP_WT - GFP	limma	0.317119503720162	0.417921753492025	FALSE	no hit	1199536
VKORC1	Q9BQB6	Vitamin K epoxide reductase complex subunit 1	Homo sapiens	1	1	3	3	2	2	3994261	0.180355159368451	15.1008816710816	1.00699230841463	0.340387242831219	0.439762743965103	-6.7806057732904	0.760940403475706	0.925692502818744	1	GFP_WT - GFP	limma	0.340387242831219	0.439762743965103	FALSE	no hit	3994261
MED23	Q9ULK4	Mediator of RNA polymerase II transcription subunit 23	Homo sapiens	1	1	3	3	3	3	823671	0.178313660768982	15.1069652722175	1.54910211476195	0.155955753008894	0.238042972148368	-6.1361685705982	0.639759108732176	0.912844122960926	1	GFP_WT - GFP	limma	0.155955753008894	0.238042972148368	FALSE	no hit	823671
ATP5F1C	P36542	ATP synthase subunit gamma, mitochondrial	Homo sapiens	1	1	3	3	12	12	16674548	0.176680542795836	18.1748734227892	1.68968612810034	0.125541637611864	0.201438148323232	-5.94158853330483	0.609693670609929	0.908937633892913	1	GFP_WT - GFP	limma	0.125541637611864	0.201438148323232	FALSE	no hit	16674548
COPB1	P53618	Coatomer subunit beta	Homo sapiens	1	1	3	3	23	23	4514781	0.176535386381918	17.7054155391424	1.84363435883562	0.0985283202900224	0.165685223399702	-5.71879667577575	0.577511245153022	0.904348475281517	1	GFP_WT - GFP	limma	0.0985283202900224	0.165685223399702	FALSE	no hit	4514781
ERLIN2	O94905	Erlin-2	Homo sapiens	1	1	3	3	11	14	16276020	0.175631805548999	18.4079096539479	1.67138884228387	0.129169617551371	0.205537120433748	-5.96742439082044	0.613571093651506	0.909460994829415	1	GFP_WT - GFP	limma	0.129169617551371	0.205537120433748	FALSE	no hit	16276020
VRK2	Q86Y07	Serine/threonine-protein kinase VRK2	Homo sapiens	1	1	3	3	3	3	1346569	0.17524510423868	14.3073531975179	1.54430782603368	0.157100581264061	0.239030214327858	-6.14263767764475	0.640795306113693	0.91297279307374	1	GFP_WT - GFP	limma	0.157100581264061	0.239030214327858	FALSE	no hit	1346569
CAND1	Q86VP6	Cullin-associated NEDD8-dissociated protein 1	Homo sapiens	1	1	3	3	34	35	7583425	0.175089934196954	18.7488381044887	1.62546423467665	0.1386992788297	0.217499218379282	-6.03161555286676	0.62335063930087	0.910754664485028	1	GFP_WT - GFP	limma	0.1386992788297	0.217499218379282	FALSE	no hit	7583425
BRAT1	Q6PJG6	BRCA1-associated ATM activator 1	Homo sapiens	1	1	3	3	10	10	3005029	0.174752322045432	16.507651814896	1.57619547966282	0.149624733336701	0.230411127819593	-6.09939570434254	0.633916623100872	0.912111450112297	1	GFP_WT - GFP	limma	0.149624733336701	0.230411127819593	FALSE	no hit	3005029
SEC61A1	P61619	Protein transport protein Sec61 subunit alpha isoform 1	Homo sapiens	1	1	3	3	4	7	8547861	0.174482944025915	16.9284912001426	1.49538128056498	0.169216697976063	0.253704350317891	-6.20798422603114	0.651409633993629	0.914269278065393	1	GFP_WT - GFP	limma	0.169216697976063	0.253704350317891	FALSE	no hit	8547861
CCDC51	Q96ER9	Mitochondrial potassium channel	Homo sapiens	1	1	3	3	8	9	32378836	0.174172169395542	15.2716219671585	1.21453074966782	0.255617660239886	0.354425014395937	-6.55669026504427	0.71365600333075	0.921157313733782	1	GFP_WT - GFP	limma	0.255617660239886	0.354425014395937	FALSE	no hit	32378836
CALCOCO1	Q9P1Z2	Calcium-binding and coiled-coil domain-containing protein 1	Homo sapiens	1	1	3	3	4	4	3310555	0.172525775479816	15.334985057848	1.41431958980808	0.191101218432753	0.280905427374579	-6.31343372718045	0.669151134471993	0.916352161750975	1	GFP_WT - GFP	limma	0.191101218432753	0.280905427374579	FALSE	no hit	3310555
CBS	P35520	Cystathionine beta-synthase	Homo sapiens	1	1	3	3	17	18	21650242	0.172430061011784	17.9212743272077	1.80580739178645	0.104614015934062	0.17374995852329	-5.77438959849773	0.585344435062544	0.905507549203041	1	GFP_WT - GFP	limma	0.104614015934062	0.17374995852329	FALSE	no hit	21650242
CYFIP2	Q96F07	Cytoplasmic FMR1-interacting protein 2	Homo sapiens	1	1	3	3	2	2	3942418	0.171424580683691	16.5039186928901	1.65324170033654	0.132861883949924	0.209981714332887	-5.99290297490635	0.617427406045774	0.90997557347356	1	GFP_WT - GFP	limma	0.132861883949924	0.209981714332887	FALSE	no hit	3942418
RAN	P62826	GTP-binding nuclear protein Ran	Homo sapiens	1	1	3	3	5	5	6080772	0.171379847224244	16.523051198855	1.33754205344486	0.214040903504296	0.30648091223844	-6.40984962500164	0.686127234613294	0.918252584196842	1	GFP_WT - GFP	limma	0.214040903504296	0.30648091223844	FALSE	no hit	6080772
LGMN	Q99538	Legumain	Homo sapiens	1	1	3	3	2	2	564292	0.171347865069171	13.5422554423402	1.65140180501631	0.13324153758886	0.210423525177899	-5.9954779939693	0.61781898027137	0.910027497424402	1	GFP_WT - GFP	limma	0.13324153758886	0.210423525177899	FALSE	no hit	564292
SARS1	P49591	Serine--tRNA ligase, cytoplasmic	Homo sapiens	1	1	3	3	4	4	803532	0.171040107547521	14.4037592198001	1.09787474212613	0.300917361144724	0.402884263137714	-6.68646208243244	0.740112228669237	0.923760775662724	1	GFP_WT - GFP	limma	0.300917361144724	0.402884263137714	FALSE	no hit	803532
AIMP2	Q13155	Aminoacyl tRNA synthase complex-interacting multifunctional protein 2	Homo sapiens	1	1	3	3	10	10	8910160	0.170568258948883	17.2769812231855	1.68231582027913	0.126991688674743	0.202839308202364	-5.95201294131614	0.611254221351603	0.909148997405482	1	GFP_WT - GFP	limma	0.126991688674743	0.202839308202364	FALSE	no hit	8910160
MRPS31	Q92665	28S ribosomal protein S31, mitochondrial	Homo sapiens	1	1	3	3	2	2	960994	0.17038858372559	13.898306305819	1.104484060288	0.298191768436799	0.400254851375576	-6.67937160724714	0.738604722168757	0.923617055557422	1	GFP_WT - GFP	limma	0.298191768436799	0.400254851375576	FALSE	no hit	960994
HDAC1	Q13547	Histone deacetylase 1	Homo sapiens	1	1	3	3	3	3	3489985	0.170045992683534	16.7821912240927	1.59719818116266	0.144876168120701	0.224911156122388	-6.07064288410451	0.629403169298801	0.911536954580721	1	GFP_WT - GFP	limma	0.144876168120701	0.224911156122388	FALSE	no hit	3489985
CCNB1	P14635	G2/mitotic-specific cyclin-B1	Homo sapiens	1	1	3	3	3	3	812812	0.169456827744179	14.9354118003102	1.84386536047502	0.0984921935332383	0.165685223399702	-5.71845558499571	0.577463561435394	0.904341332459967	1	GFP_WT - GFP	limma	0.0984921935332383	0.165685223399702	FALSE	no hit	812812
H2BC12	O60814	Histone H2B type 1-K	Homo sapiens	1	1	3	3	0	8	4240188	0.169240335649487	16.5989545687856	0.635700591133702	0.540884141822462	0.631686874668623	-7.09337538913065	0.847690162692653	0.932785759498337	1	GFP_WT - GFP	limma	0.540884141822462	0.631686874668623	FALSE	no hit	4240188
ESYT2	A0FGR8	Extended synaptotagmin-2	Homo sapiens	1	1	3	3	5	5	1234514	0.168439533829845	14.8626452756973	1.54328947893696	0.15734471236914	0.239030214327858	-6.14401028170861	0.641015493383263	0.913000085964898	1	GFP_WT - GFP	limma	0.15734471236914	0.239030214327858	FALSE	no hit	1234514
RABGGTB	P53611	Geranylgeranyl transferase type-2 subunit beta	Homo sapiens	1	1	3	3	2	2	768443	0.166861748656569	14.4032865485339	1.14350094376082	0.282495233514358	0.383347308487527	-6.63686185069315	0.729726076695963	0.922759481250985	1	GFP_WT - GFP	limma	0.282495233514358	0.383347308487527	FALSE	no hit	768443
GMPPA	Q96IJ6	Mannose-1-phosphate guanyltransferase alpha	Homo sapiens	1	1	3	3	2	2	668816	0.166592154030919	11.9423209095001	0.869551825414765	0.40726153293246	0.50850967828374	-6.91045112565997	0.792765837815402	0.928462161520086	1	GFP_WT - GFP	limma	0.40726153293246	0.50850967828374	FALSE	no hit	668816
KDELR1	P24390	ER lumen protein-retaining receptor 1	Homo sapiens	1	1	3	3	1	3	10693076	0.165580057802675	15.9235548286563	1.25563518406736	0.241039340539158	0.338227432452142	-6.50871718685799	0.704413538319008	0.920205380909585	1	GFP_WT - GFP	limma	0.241039340539158	0.338227432452142	FALSE	no hit	10693076
RFC5	P40937	Replication factor C subunit 5	Homo sapiens	1	1	3	3	12	12	3649038	0.165552572505668	16.9536610521178	1.71517586862139	0.120642670977153	0.194770272191994	-5.90535740302953	0.604310310686513	0.90820089386124	1	GFP_WT - GFP	limma	0.120642670977153	0.194770272191994	FALSE	no hit	3649038
MRPL9	Q9BYD2	39S ribosomal protein L9, mitochondrial	Homo sapiens	1	1	3	3	2	2	1239208	0.164402014096588	13.6234670938039	1.27942432533895	0.232920382692913	0.328655472793692	-6.48044311420476	0.699084241484588	0.919645965179959	1	GFP_WT - GFP	limma	0.232920382692913	0.328655472793692	FALSE	no hit	1239208
EIF3I	Q13347	Eukaryotic translation initiation factor 3 subunit I	Homo sapiens	1	1	3	3	8	8	5297134	0.164075767272795	16.5548695824474	1.77176821943563	0.11038759788995	0.181845400285795	-5.82395801611625	0.592435153179406	0.90653279981217	1	GFP_WT - GFP	limma	0.11038759788995	0.181845400285795	FALSE	no hit	5297134
ANLN	Q9NQW6	Anillin	Homo sapiens	1	1	3	3	9	9	2665855	0.163524576836368	15.8411992482171	1.70382793034252	0.122801637464316	0.197800032145588	-5.92152137881401	0.606704328520996	0.908529993957994	1	GFP_WT - GFP	limma	0.122801637464316	0.197800032145588	FALSE	no hit	2665855
HSDL2	Q6YN16	Hydroxysteroid dehydrogenase-like protein 2	Homo sapiens	1	1	3	3	17	17	18865562	0.163393824878508	18.4271185171974	1.49872959743349	0.168361979468192	0.252907446719989	-6.20355186922984	0.65068094798858	0.914181509044926	1	GFP_WT - GFP	limma	0.168361979468192	0.252907446719989	FALSE	no hit	18865562
DOCK7	Q96N67	Dedicator of cytokinesis protein 7	Homo sapiens	1	1	3	3	2	2	821858	0.163295566841603	13.6194510163601	0.916169836785447	0.383600837030188	0.484572691969624	-6.86816572539725	0.781929386787806	0.927542582175309	1	GFP_WT - GFP	limma	0.383600837030188	0.484572691969624	FALSE	no hit	821858
PIGS	Q96S52	GPI transamidase component PIG-S	Homo sapiens	1	1	3	3	5	5	3995362	0.162992332643078	14.8730073081729	1.58574761436395	0.147448034207441	0.22822957872168	-6.08634513619045	0.631862179534455	0.911850877975472	1	GFP_WT - GFP	limma	0.147448034207441	0.22822957872168	FALSE	no hit	3995362
HSPA5	P11021	Endoplasmic reticulum chaperone BiP	Homo sapiens	1	1	3	3	33	34	151603806	0.162919599077846	20.0020578614621	1.7566358667569	0.113047913565706	0.185645870558684	-5.84584972845357	0.595599982521384	0.906983257625154	1	GFP_WT - GFP	limma	0.113047913565706	0.185645870558684	FALSE	no hit	151603806
NUP85	Q9BW27	Nuclear pore complex protein Nup85	Homo sapiens	1	1	3	3	2	2	1483919	0.162449647564932	14.0345147687036	1.56426352419859	0.15238409170459	0.233633377653573	-6.11563519636746	0.636486878762029	0.912435283213587	1	GFP_WT - GFP	limma	0.15238409170459	0.233633377653573	FALSE	no hit	1483919
CUL1	Q13616	Cullin-1	Homo sapiens	1	1	3	3	10	10	2192839	0.162348726583739	15.8992376401584	1.47853570214379	0.173574958835626	0.259129661557163	-6.23019329344676	0.655080737910892	0.914708739893755	1	GFP_WT - GFP	limma	0.173574958835626	0.259129661557163	FALSE	no hit	2192839
ABCD3	P28288	ATP-binding cassette sub-family D member 3	Homo sapiens	1	1	3	3	15	15	8532744	0.161821159169502	18.2478558173377	1.46224055979462	0.177884115133548	0.264998164429991	-6.25153146959624	0.658639838845692	0.915130513963181	1	GFP_WT - GFP	limma	0.177884115133548	0.264998164429991	FALSE	no hit	8532744
SPTBN1	Q01082	Spectrin beta chain, non-erythrocytic 1	Homo sapiens	1	1	3	3	3	3	1717690	0.159835919513707	14.4934988015324	1.53921334054257	0.15832527476505	0.240288611953888	-6.14949916513256	0.641897153200018	0.913109199126412	1	GFP_WT - GFP	limma	0.15832527476505	0.240288611953888	FALSE	no hit	1717690
ANKRD17	O75179	Ankyrin repeat domain-containing protein 17	Homo sapiens	1	1	3	3	6	6	27045964	0.159006334663154	16.0681037274291	1.56119281409564	0.153101530080772	0.234391417501663	-6.11980313064782	0.637149048817888	0.912518325489006	1	GFP_WT - GFP	limma	0.153101530080772	0.234391417501663	FALSE	no hit	27045964
LAP3	P28838	Cytosol aminopeptidase	Homo sapiens	1	1	3	3	2	2	501751	0.158977508131542	14.5080196006621	1.28051487005237	0.232553708126592	0.328513369947646	-6.4791381737941	0.698840287878371	0.919620169588791	1	GFP_WT - GFP	limma	0.232553708126592	0.328513369947646	FALSE	no hit	501751
TOR1AIP1	Q5JTV8	Torsin-1A-interacting protein 1	Homo sapiens	1	1	3	3	6	7	5138651	0.158804146674935	16.305522545993	1.66086434580378	0.13129942974147	0.208138311701788	-5.9822185940682	0.615806281920086	0.90975996821921	1	GFP_WT - GFP	limma	0.13129942974147	0.208138311701788	FALSE	no hit	5138651
TRIM32	Q13049	E3 ubiquitin-protein ligase TRIM32	Homo sapiens	1	1	3	3	5	5	994428	0.158592125200039	14.0594663826887	1.23928456028277	0.24675421902992	0.344343990391107	-6.52793513801393	0.708084893709947	0.920586253034344	1	GFP_WT - GFP	limma	0.24675421902992	0.344343990391107	FALSE	no hit	994428
KPNA3	O00505	Importin subunit alpha-4	Homo sapiens	1	1	3	3	1	3	2292176	0.158452129836778	14.1096394683647	1.11275952317545	0.294806422198448	0.396216815512236	-6.67044820809739	0.736718604454569	0.923436475171309	1	GFP_WT - GFP	limma	0.294806422198448	0.396216815512236	FALSE	no hit	2292176
POLR3B	Q9NW08	DNA-directed RNA polymerase III subunit RPC2	Homo sapiens	1	1	3	3	2	2	2460672	0.158256601285069	13.9595740749401	1.40635084327359	0.193379572429681	0.283461548986882	-6.32360165124969	0.670905425268623	0.916552633145929	1	GFP_WT - GFP	limma	0.193379572429681	0.283461548986882	FALSE	no hit	2460672
TMEM245	Q9H330	Transmembrane protein 245	Homo sapiens	1	1	3	3	3	3	1893456	0.158011735055412	11.6072870315096	0.723801023537298	0.487674861540798	0.584431333499861	-7.03036890903886	0.82689579979153	0.931211760032737	1	GFP_WT - GFP	limma	0.487674861540798	0.584431333499861	FALSE	no hit	1893456
PLAA	Q9Y263	Phospholipase A-2-activating protein	Homo sapiens	1	1	3	3	12	12	2715538	0.157870754257736	16.1200582969632	1.48438213097817	0.172051344559678	0.257220431198039	-6.22250257688939	0.653805693402199	0.914556617982019	1	GFP_WT - GFP	limma	0.172051344559678	0.257220431198039	FALSE	no hit	2715538
ILVBL	A1L0T0	2-hydroxyacyl-CoA lyase 2	Homo sapiens	1	1	3	3	4	4	2102600	0.157234042389126	13.4323006857352	1.32122932136737	0.219205251086603	0.312049394792268	-6.42987767834154	0.689754957829379	0.91864755252212	1	GFP_WT - GFP	limma	0.219205251086603	0.312049394792268	FALSE	no hit	2102600
P4HB	P07237	Protein disulfide-isomerase	Homo sapiens	1	1	3	3	8	8	1962395	0.156070279918175	16.745389365858	1.09647546241524	0.301496897735722	0.403403232998401	-6.68795907516952	0.740431515955426	0.92379114595659	1	GFP_WT - GFP	limma	0.301496897735722	0.403403232998401	FALSE	no hit	1962395
CSNK2A2	P19784	Casein kinase II subunit alpha'	Homo sapiens	1	1	3	3	7	7	1213892	0.154939002795832	14.8479766784426	1.29654642289918	0.227218709202251	0.322059154917823	-6.4598669125565	0.695257648241849	0.919239425578778	1	GFP_WT - GFP	limma	0.227218709202251	0.322059154917823	FALSE	no hit	1213892
ATP2B4	P23634	Plasma membrane calcium-transporting ATPase 4	Homo sapiens	1	1	3	3	2	2	1941067	0.154937855574	16.0279225631342	1.0762993027132	0.309950384127401	0.411830409251452	-6.70938168937515	0.745040252933077	0.924226844588152	1	GFP_WT - GFP	limma	0.309950384127401	0.411830409251452	FALSE	no hit	1941067
SPCS2	Q15005	Signal peptidase complex subunit 2	Homo sapiens	1	1	3	3	12	12	12100602	0.154845978676153	17.8630547015813	0.762807678575447	0.465208206270514	0.56589563054434	-7.00015143147428	0.817726768439922	0.930494059868445	1	GFP_WT - GFP	limma	0.465208206270514	0.56589563054434	FALSE	no hit	12100602
NSMCE2	Q96MF7	E3 SUMO-protein ligase NSE2	Homo sapiens	1	1	3	3	2	2	384262	0.154311024008969	13.4583170332687	1.16473828401966	0.274231576801401	0.374065395481211	-6.61326196676696	0.724908425235039	0.922286043321665	1	GFP_WT - GFP	limma	0.274231576801401	0.374065395481211	FALSE	no hit	384262
HSPA8	P11142	Heat shock cognate 71 kDa protein	Homo sapiens	1	1	3	3	28	46	331285872	0.153586197408249	21.6142278436803	1.49240845118922	0.169978763486527	0.254665260761711	-6.21191455888625	0.652056882782436	0.914347087691748	1	GFP_WT - GFP	limma	0.169978763486527	0.254665260761711	FALSE	no hit	331285872
PRPF40A	O75400	Pre-mRNA-processing factor 40 homolog A	Homo sapiens	1	1	3	3	2	3	802332	0.152869347964071	14.9222442845028	0.912661490088132	0.385346495600782	0.486193477642763	-6.87141196124457	0.782743466549618	0.927612485357313	1	GFP_WT - GFP	limma	0.385346495600782	0.486193477642763	FALSE	no hit	802332
LCMT1	Q9UIC8	Leucine carboxyl methyltransferase 1	Homo sapiens	1	1	3	3	2	2	795871	0.151654282860124	15.3161637963829	1.6486789405354	0.133805194283377	0.211126232499942	-5.9992859779189	0.618398670986038	0.910104256324402	1	GFP_WT - GFP	limma	0.133805194283377	0.211126232499942	FALSE	no hit	795871
TIMM21	Q9BVV7	Mitochondrial import inner membrane translocase subunit Tim21	Homo sapiens	1	1	3	3	2	2	769457	0.151386169403867	14.627140645591	1.26442860416179	0.238011348578412	0.334459471551818	-6.49830890080522	0.702441908799317	0.919999329298685	1	GFP_WT - GFP	limma	0.238011348578412	0.334459471551818	FALSE	no hit	769457
IGF2R	P11717	Cation-independent mannose-6-phosphate receptor	Homo sapiens	1	1	3	3	25	25	5687174	0.15135290152088	17.9416450546192	1.00866561583789	0.339626658484532	0.439049960722316	-6.77893020684471	0.760555296959778	0.92565767445181	1	GFP_WT - GFP	limma	0.339626658484532	0.439049960722316	FALSE	no hit	5687174
HSD17B7	P56937	3-keto-steroid reductase/17-beta-hydroxysteroid dehydrogenase 7	Homo sapiens	1	1	3	3	3	3	1346683	0.15073668753295	15.1068802851918	1.2788212448424	0.233123363432633	0.328655472793692	-6.48116442832213	0.699219163247358	0.919660224662863	1	GFP_WT - GFP	limma	0.233123363432633	0.328655472793692	FALSE	no hit	1346683
AMFR	Q9UKV5	E3 ubiquitin-protein ligase AMFR	Homo sapiens	1	1	3	3	2	2	1141039	0.150150224989336	12.2948406403909	0.874916213592543	0.40448769928585	0.505489384006455	-6.90567956379493	0.791516791614331	0.928357359568835	1	GFP_WT - GFP	limma	0.40448769928585	0.505489384006455	FALSE	no hit	1141039
FAM98B	Q52LJ0	Protein FAM98B	Homo sapiens	1	1	3	3	3	4	7250592	0.149934522035728	12.889787113743	1.0294239615008	0.33029748360632	0.43096543174456	-6.75796077553738	0.755782789576851	0.925223331949211	1	GFP_WT - GFP	limma	0.33029748360632	0.43096543174456	FALSE	no hit	7250592
HNRNPDL	O14979	Heterogeneous nuclear ribonucleoprotein D-like	Homo sapiens	1	1	3	3	2	3	2575716	0.149519964687041	16.3217698138925	1.36305872876525	0.206169532150191	0.297847667752373	-6.37819513071967	0.680467187213269	0.917628628337745	1	GFP_WT - GFP	limma	0.206169532150191	0.297847667752373	FALSE	no hit	2575716
MAGT1	Q9H0U3	Magnesium transporter protein 1	Homo sapiens	1	1	3	3	4	4	7619683	0.149229092581747	15.6777773648631	1.19627190579523	0.262320625194904	0.36053724830636	-6.57763419160573	0.717775178027006	0.921574292115544	1	GFP_WT - GFP	limma	0.262320625194904	0.36053724830636	FALSE	no hit	7619683
RABL3	Q5HYI8	Rab-like protein 3	Homo sapiens	1	1	3	3	3	3	1055353	0.148830534037334	14.6699052054847	0.977925150803983	0.353804167095886	0.454027081340386	-6.80935687899204	0.767639494213743	0.926293177945736	1	GFP_WT - GFP	limma	0.353804167095886	0.454027081340386	FALSE	no hit	1055353
PFKP	Q01813	ATP-dependent 6-phosphofructokinase, platelet type	Homo sapiens	1	1	3	3	10	13	9000607	0.148743507638933	16.932060069116	1.54313237375493	0.157382405627857	0.239030214327858	-6.1442219932419	0.641049465519089	0.913004295391619	1	GFP_WT - GFP	limma	0.157382405627857	0.239030214327858	FALSE	no hit	9000607
CLASP2	O75122	CLIP-associating protein 2	Homo sapiens	1	1	3	3	5	9	1401411	0.148595183775228	15.1704715617002	1.32814072338448	0.217004515014912	0.309669715248707	-6.42141222793943	0.68821708225699	0.918480583327047	1	GFP_WT - GFP	limma	0.217004515014912	0.309669715248707	FALSE	no hit	1401411
TRMT10C	Q7L0Y3	tRNA methyltransferase 10 homolog C	Homo sapiens	1	1	3	3	5	5	1714104	0.147944488578247	14.7912697760678	1.04677764884229	0.322648937357748	0.424084571210195	-6.74017291598127	0.751800170374237	0.92485697279437	1	GFP_WT - GFP	limma	0.322648937357748	0.424084571210195	FALSE	no hit	1714104
CUL4A	Q13619	Cullin-4A	Homo sapiens	1	1	3	3	0	2	1315127	0.147795841203148	14.9485865691468	1.11417812908826	0.294229141435997	0.395693957324674	-6.66891347291609	0.736395439047732	0.923405449004156	1	GFP_WT - GFP	limma	0.294229141435997	0.395693957324674	FALSE	no hit	1315127
CTTNBP2NL	Q9P2B4	CTTNBP2 N-terminal-like protein	Homo sapiens	1	1	3	3	3	3	580475	0.147767049340555	14.2158484740448	1.39667262589978	0.196178122214916	0.287163240178101	-6.3359015977727	0.67303846378388	0.916795095172699	1	GFP_WT - GFP	limma	0.196178122214916	0.287163240178101	FALSE	no hit	580475
CWC15	Q9P013	Spliceosome-associated protein CWC15 homolog	Homo sapiens	1	1	3	3	2	2	1132006	0.147420015401593	14.1281425420298	1.0247860010728	0.332364820286667	0.43263841406148	-6.76267517469286	0.756848292401757	0.92532074209138	1	GFP_WT - GFP	limma	0.332364820286667	0.43263841406148	FALSE	no hit	1132006
NUDT11	Q96G61	Diphosphoinositol polyphosphate phosphohydrolase 3-beta	Homo sapiens	1	1	3	3	2	7	5706325	0.147265835963559	16.8043605340292	1.16949795011869	0.272406364123727	0.371816998303944	-6.60792892534447	0.72383018813046	0.922179287402203	1	GFP_WT - GFP	limma	0.272406364123727	0.371816998303944	FALSE	no hit	5706325
PSMC2	P35998	26S proteasome regulatory subunit 7	Homo sapiens	1	1	3	3	22	23	10191697	0.147095064656966	18.2137549461009	1.52807649686665	0.161032083918811	0.243714801359836	-6.16445293203501	0.644308600281561	0.913406243672992	1	GFP_WT - GFP	limma	0.161032083918811	0.243714801359836	FALSE	no hit	10191697
GGCX	P38435	Vitamin K-dependent gamma-carboxylase	Homo sapiens	1	1	3	3	2	2	386435	0.146758049114094	14.5993578249364	1.06789804235037	0.31352416181024	0.414848670211514	-6.7182117227693	0.746962015424137	0.924407054975098	1	GFP_WT - GFP	limma	0.31352416181024	0.414848670211514	FALSE	no hit	386435
BUB1	O43683	Mitotic checkpoint serine/threonine-protein kinase BUB1	Homo sapiens	1	1	3	3	5	5	1815066	0.146076265144169	15.0440716942392	1.50463110399409	0.166864764800057	0.251253392270573	-6.19572533172923	0.649397430385837	0.914026473631535	1	GFP_WT - GFP	limma	0.166864764800057	0.251253392270573	FALSE	no hit	1815066
CKAP5	Q14008	Cytoskeleton-associated protein 5	Homo sapiens	1	1	3	3	36	36	9005798	0.145993342827115	18.5284881507037	1.47789178400306	0.173743488798228	0.259197170655696	-6.23103921707539	0.65522123126083	0.914725468629025	1	GFP_WT - GFP	limma	0.173743488798228	0.259197170655696	FALSE	no hit	9005798
NDUFB7	P17568	NADH dehydrogenase [ubiquinone] 1 beta subcomplex subunit 7	Homo sapiens	1	1	3	3	3	3	1655456	0.145959867982228	15.5362022442643	0.814486483963072	0.436502174580061	0.536879795767868	-6.9579858294416	0.805617482564235	0.929522942580804	1	GFP_WT - GFP	limma	0.436502174580061	0.536879795767868	FALSE	no hit	1655456
MPZL1	O95297	Myelin protein zero-like protein 1	Homo sapiens	1	1	3	3	3	3	1578240	0.14414352790226	15.2060649083424	1.04529278692969	0.323298037316582	0.42446750433445	-6.74170403314269	0.752140684975915	0.92488843684957	1	GFP_WT - GFP	limma	0.323298037316582	0.42446750433445	FALSE	no hit	1578240
RBPJ	Q06330	Recombining binding protein suppressor of hairless	Homo sapiens	1	1	3	3	5	6	2590880	0.140769735732977	15.5915774598901	1.13671367941169	0.285177666548841	0.386372104441736	-6.64433613852045	0.731268017979184	0.922909793956845	1	GFP_WT - GFP	limma	0.285177666548841	0.386372104441736	FALSE	no hit	2590880
TRIM4	Q9C037	E3 ubiquitin-protein ligase TRIM4	Homo sapiens	1	1	3	3	2	2	8227980	0.14069810349134	12.2338992735609	0.676224712147311	0.515991185931903	0.610398600525327	-7.06530866601004	0.838111151279142	0.932069733530632	1	GFP_WT - GFP	limma	0.515991185931903	0.610398600525327	FALSE	no hit	8227980
IKBIP	Q70UQ0	Inhibitor of nuclear factor kappa-B kinase-interacting protein	Homo sapiens	1	1	3	3	11	11	5875113	0.140614155342199	17.6068037668937	1.24368323200358	0.245205930295456	0.342701373325166	-6.52278250348744	0.707096548102777	0.920484078636246	1	GFP_WT - GFP	limma	0.245205930295456	0.342701373325166	FALSE	no hit	5875113
LPCAT1	Q8NF37	Lysophosphatidylcholine acyltransferase 1	Homo sapiens	1	1	3	3	3	3	1439349	0.13781497568476	15.069868033378	1.31032189884032	0.222716636088631	0.316531689694592	-6.44317717385717	0.692184606045636	0.918909953252693	1	GFP_WT - GFP	limma	0.222716636088631	0.316531689694592	FALSE	no hit	1439349
MIA2	Q96PC5	Melanoma inhibitory activity protein 2	Homo sapiens	1	1	3	3	0	2	734552	0.137720022217694	12.6981144883904	1.09586318992446	0.301750755543921	0.403486061166236	-6.68861364571018	0.740571238203956	0.923804428590282	1	GFP_WT - GFP	limma	0.301750755543921	0.403486061166236	FALSE	no hit	734552
CYFIP1	Q7L576	Cytoplasmic FMR1-interacting protein 1	Homo sapiens	1	1	3	3	5	12	4989614	0.137544848799138	17.1195277855881	1.42158186621846	0.189045073381609	0.278397768837393	-6.30413560919891	0.667553941415133	0.916168803156902	1	GFP_WT - GFP	limma	0.189045073381609	0.278397768837393	FALSE	no hit	4989614
PHF5A	Q7RTV0	PHD finger-like domain-containing protein 5A	Homo sapiens	1	1	3	3	7	7	4111398	0.137484944349488	16.0785712732387	1.45650438791116	0.179423104129611	0.267101533201447	-6.259008466643	0.659894551671741	0.915278211921215	1	GFP_WT - GFP	limma	0.179423104129611	0.267101533201447	FALSE	no hit	4111398
PSMD12	O00232	26S proteasome non-ATPase regulatory subunit 12	Homo sapiens	1	1	3	3	10	10	3977732	0.137097542357452	16.6265162674054	1.12760065443456	0.288811025649206	0.389653899816836	-6.65431930311339	0.733340036644095	0.923110861205228	1	GFP_WT - GFP	limma	0.288811025649206	0.389653899816836	FALSE	no hit	3977732
CDC45	O75419	Cell division control protein 45 homolog	Homo sapiens	1	1	3	3	2	2	1382621	0.136311249171802	14.2428554823546	0.856825641246623	0.413895199671922	0.513581882945915	-6.92167172155198	0.795731129788262	0.92870974230113	1	GFP_WT - GFP	limma	0.413895199671922	0.513581882945915	FALSE	no hit	1382621
EZR	P15311	Ezrin	Homo sapiens	1	1	3	3	3	4	1572177	0.135621618099014	14.3065199845391	0.896099237401102	0.393664319770267	0.493724582432638	-6.88659702092759	0.786589785176631	0.927940944200865	1	GFP_WT - GFP	limma	0.393664319770267	0.493724582432638	FALSE	no hit	1572177
CIP2A	Q8TCG1	Protein CIP2A	Homo sapiens	1	1	3	3	19	19	8078861	0.134784727985995	17.1225861320015	1.31624158138111	0.220805110730673	0.314027295504652	-6.43596848534613	0.690865590970271	0.918767710721794	1	GFP_WT - GFP	limma	0.220805110730673	0.314027295504652	FALSE	no hit	8078861
TMED10	P49755	Transmembrane emp24 domain-containing protein 10	Homo sapiens	1	1	3	3	8	8	15749062	0.134675265365917	17.0351526151992	1.32639087800424	0.217559932848403	0.310251681714616	-6.42355832908151	0.688606323737188	0.918522908541223	1	GFP_WT - GFP	limma	0.217559932848403	0.310251681714616	FALSE	no hit	15749062
GFPT1	Q06210	Glutamine--fructose-6-phosphate aminotransferase [isomerizing] 1	Homo sapiens	1	1	3	3	6	9	5180178	0.134672382504867	16.4782543046988	0.945436211111413	0.369260453141958	0.469561689355351	-6.84068640347141	0.775147778454401	0.926954971485193	1	GFP_WT - GFP	limma	0.369260453141958	0.469561689355351	FALSE	no hit	5180178
CCT7	Q99832	T-complex protein 1 subunit eta	Homo sapiens	1	1	3	3	27	27	15563296	0.13402622596724	18.7513942647703	1.33495332405168	0.21485352206499	0.307017065520469	-6.41303890184558	0.686702451829165	0.918315466611383	1	GFP_WT - GFP	limma	0.21485352206499	0.307017065520469	FALSE	no hit	15563296
MAPK9	P45984	Mitogen-activated protein kinase 9	Homo sapiens	1	1	3	3	1	2	2432690	0.133801073305319	14.2683302972748	1.38715404055787	0.198964399651268	0.289628232733355	-6.34794556811988	0.675138888975234	0.917032477147527	1	GFP_WT - GFP	limma	0.198964399651268	0.289628232733355	FALSE	no hit	2432690
BAG6	P46379	Large proline-rich protein BAG6	Homo sapiens	1	1	3	3	10	10	5938381	0.133665383274526	16.705311693298	0.829194728540227	0.428555251615712	0.528342016947933	-6.94554907672895	0.802179441307116	0.929242259476137	1	GFP_WT - GFP	limma	0.428555251615712	0.528342016947933	FALSE	no hit	5938381
RUVBL1	Q9Y265	RuvB-like 1	Homo sapiens	1	1	3	3	19	19	18903205	0.132979342501852	18.4015364113825	1.35989134667305	0.207133021691992	0.298623876266507	-6.38214579142266	0.681168798626706	0.917706489700311	1	GFP_WT - GFP	limma	0.207133021691992	0.298623876266507	FALSE	no hit	18903205
CCDC167	Q9P0B6	Coiled-coil domain-containing protein 167	Homo sapiens	1	1	3	3	3	3	3831052	0.132849287330817	13.7257185227051	1.21033936490607	0.25714388450349	0.355135640753177	-6.56151817161118	0.714600842336676	0.92125334989303	1	GFP_WT - GFP	limma	0.25714388450349	0.355135640753177	FALSE	no hit	3831052
CHD4	Q14839	Chromodomain-helicase-DNA-binding protein 4	Homo sapiens	1	1	3	3	1	2	234626	0.132700436523784	11.6426333657508	0.989608464592251	0.351526376435462	0.451379623254332	-6.70440857942382	0.764944729260891	0.926052722712516	1	GFP_WT - GFP	limma	0.351526376435462	0.451379623254332	FALSE	no hit	234626
PLCG1	P19174	1-phosphatidylinositol 4,5-bisphosphate phosphodiesterase gamma-1	Homo sapiens	1	1	3	3	7	7	1688406	0.131744932047594	15.1001495679697	1.21225054488353	0.256447040932171	0.355043230701938	-6.55931823467341	0.714169962009965	0.921209583009772	1	GFP_WT - GFP	limma	0.256447040932171	0.355043230701938	FALSE	no hit	1688406
TBC1D15	Q8TC07	TBC1 domain family member 15	Homo sapiens	1	1	3	3	7	7	4898064	0.131641435936281	16.5760258028154	1.41105698977605	0.192031217189314	0.2818782252318	-6.31760112967113	0.669869166480544	0.916434331108002	1	GFP_WT - GFP	limma	0.192031217189314	0.2818782252318	FALSE	no hit	4898064
CTNND1	O60716	Catenin delta-1	Homo sapiens	1	1	3	3	16	16	6287476	0.131565028037414	17.485010931352	1.20458827581202	0.259250120169616	0.356872136605458	-6.56812314669336	0.715897988203757	0.921384815094941	1	GFP_WT - GFP	limma	0.259250120169616	0.356872136605458	FALSE	no hit	6287476
KLC2	Q9H0B6	Kinesin light chain 2	Homo sapiens	1	1	3	3	7	10	3643452	0.130921401928045	16.5634025303326	1.1555576327395	0.277779812637921	0.377797560385264	-6.62350331552715	0.726989715879285	0.922491285094634	1	GFP_WT - GFP	limma	0.277779812637921	0.377797560385264	FALSE	no hit	3643452
SLC33A1	O00400	Acetyl-coenzyme A transporter 1	Homo sapiens	1	1	3	3	2	2	532322	0.130614254243797	13.0673902301496	0.907565228024715	0.387892401372351	0.488525366365146	-6.87610907621607	0.783926431245158	0.927713823786921	1	GFP_WT - GFP	limma	0.387892401372351	0.488525366365146	FALSE	no hit	532322
PPM1F	P49593	Protein phosphatase 1F	Homo sapiens	1	1	3	3	2	2	923648	0.130076327763714	14.289141661755	1.09081879865967	0.303848599315206	0.405259997310002	-6.69399590437601	0.74172270733357	0.923913716437037	1	GFP_WT - GFP	limma	0.303848599315206	0.405259997310002	FALSE	no hit	923648
UBXN1	Q04323	UBX domain-containing protein 1	Homo sapiens	1	1	3	3	2	2	657345	0.128349797286567	11.6952032461417	0.435120424603387	0.673779291889127	0.746198140964671	-7.20842054387729	0.895407904485945	0.936138968151913	1	GFP_WT - GFP	limma	0.673779291889127	0.746198140964671	FALSE	no hit	657345
ERLEC1	Q96DZ1	Endoplasmic reticulum lectin 1	Homo sapiens	1	1	3	3	2	2	712572	0.127747873838635	14.3949639851032	1.03829354711302	0.326371179403562	0.427434404427594	-6.74889840703513	0.753746427968771	0.925036455492176	1	GFP_WT - GFP	limma	0.326371179403562	0.427434404427594	FALSE	no hit	712572
IMPDH2	P12268	Inosine-5'-monophosphate dehydrogenase 2	Homo sapiens	1	1	3	3	21	24	18600832	0.127007119757653	19.0518130932256	1.01284171091361	0.337734042514036	0.437410324931918	-6.77473883510527	0.759594440621343	0.925570633748567	1	GFP_WT - GFP	limma	0.337734042514036	0.437410324931918	FALSE	no hit	18600832
SERINC1	Q9NRX5	Serine incorporator 1	Homo sapiens	1	1	3	3	2	2	1535127	0.126919335673717	12.4275093654896	0.732757945261373	0.482455709387474	0.580421072090692	-7.02355429347164	0.824788219816818	0.931048105539966	1	GFP_WT - GFP	limma	0.482455709387474	0.580421072090692	FALSE	no hit	1535127
GK	P32189	Glycerol kinase	Homo sapiens	1	1	3	3	0	3	2193540	0.126837745240083	14.7279989238131	0.996455309189403	0.345206171842918	0.44380634447328	-6.79110604664957	0.763366818610178	0.925911195272073	1	GFP_WT - GFP	limma	0.345206171842918	0.44380634447328	FALSE	no hit	2193540
PLSCR1	O15162	Phospholipid scramblase 1	Homo sapiens	1	1	3	3	2	2	305803	0.125104183410055	14.4414478493798	1.03869294822082	0.326195217248494	0.427434404427594	-6.74848888933691	0.753654769927055	0.925028022083928	1	GFP_WT - GFP	limma	0.326195217248494	0.427434404427594	FALSE	no hit	305803
TBC1D4	O60343	TBC1 domain family member 4	Homo sapiens	1	1	3	3	7	8	2965835	0.12506692044759	16.5112085625094	1.15533495045806	0.277866331282406	0.377797560385264	-6.62375098258705	0.727040223956092	0.922496252362036	1	GFP_WT - GFP	limma	0.277866331282406	0.377797560385264	FALSE	no hit	2965835
IKBKG	Q9Y6K9	NF-kappa-B essential modulator	Homo sapiens	1	1	3	3	7	7	1595478	0.124606954820367	14.7941809658014	0.568693626276824	0.583550772637856	0.667005831476222	-7.13628784979133	0.863577947717702	0.933940654195666	1	GFP_WT - GFP	limma	0.583550772637856	0.667005831476222	FALSE	no hit	1595478
SHC1	P29353	SHC-transforming protein 1	Homo sapiens	1	1	3	3	2	2	1287569	0.124384748803601	12.5052375255292	0.736614458385239	0.48021955718063	0.579461256712792	-7.02059729746241	0.82388116316779	0.93097743226869	1	GFP_WT - GFP	limma	0.48021955718063	0.579461256712792	FALSE	no hit	1287569
STAT5A	P42229	Signal transducer and activator of transcription 5A	Homo sapiens	1	1	3	3	0	2	703206	0.124001794023785	14.4023491522766	1.12522689421365	0.289763433344868	0.390688092938366	-6.65690983032837	0.733880075730888	0.923163094031735	1	GFP_WT - GFP	limma	0.289763433344868	0.390688092938366	FALSE	no hit	703206
PFKL	P17858	ATP-dependent 6-phosphofructokinase, liver type	Homo sapiens	1	1	3	3	3	3	9264315	0.123949741522994	15.8735362000276	1.22664310097004	0.251248658573463	0.349207869494961	-6.5426715301441	0.710928059581452	0.920878718549859	1	GFP_WT - GFP	limma	0.251248658573463	0.349207869494961	FALSE	no hit	9264315
PREB	Q9HCU5	Prolactin regulatory element-binding protein	Homo sapiens	1	1	3	3	5	5	1463534	0.123711635123636	15.761784251131	0.822826572718545	0.431983801384228	0.531633460485742	-6.95095722128836	0.803667527148525	0.929364021364772	1	GFP_WT - GFP	limma	0.431983801384228	0.531633460485742	FALSE	no hit	1463534
CTPS1	P17812	CTP synthase 1	Homo sapiens	1	1	3	3	23	27	79055277	0.123186461455798	19.6894000583098	1.19935428306308	0.261179149873571	0.359292259839166	-6.57411456453066	0.717079217394884	0.921504150901067	1	GFP_WT - GFP	limma	0.261179149873571	0.359292259839166	FALSE	no hit	79055277
NDUFS4	O43181	NADH dehydrogenase [ubiquinone] iron-sulfur protein 4, mitochondrial	Homo sapiens	1	1	3	3	3	3	1590538	0.123005263650068	15.3143720990818	0.949763961032858	0.36717346629868	0.467920650609972	-6.83656282411221	0.774146391823563	0.926867395110536	1	GFP_WT - GFP	limma	0.36717346629868	0.467920650609972	FALSE	no hit	1590538
UBE4A	Q14139	Ubiquitin conjugation factor E4 A	Homo sapiens	1	1	3	3	4	4	1347424	0.122952604552117	15.0185807522488	1.0695572744081	0.312815834069364	0.414328218786265	-6.71647204051623	0.746582346063574	0.924371520029384	1	GFP_WT - GFP	limma	0.312815834069364	0.414328218786265	FALSE	no hit	1347424
ATP5F1A	P25705	ATP synthase subunit alpha, mitochondrial	Homo sapiens	1	1	3	3	37	37	104731482	0.122766787763016	20.4238329309244	1.01128854353824	0.338437010565326	0.438050859734185	-6.77629929010675	0.759951757703128	0.925603025679766	1	GFP_WT - GFP	limma	0.338437010565326	0.438050859734185	FALSE	no hit	104731482
PRPF19	Q9UMS4	Pre-mRNA-processing factor 19	Homo sapiens	1	1	3	3	13	13	17012598	0.121115301672415	17.4581643453599	0.906482152783911	0.388435014254396	0.488623818050712	-6.87710450932539	0.784177903447854	0.927735329543852	1	GFP_WT - GFP	limma	0.388435014254396	0.488623818050712	FALSE	no hit	17012598
CD2AP	Q9Y5K6	CD2-associated protein	Homo sapiens	1	1	3	3	4	4	1141280	0.120254087298004	15.323334672555	1.0640424656482	0.315174895747717	0.416403287782338	-6.72224617621889	0.747844494523152	0.924489521251566	1	GFP_WT - GFP	limma	0.315174895747717	0.416403287782338	FALSE	no hit	1141280
ECI2	O75521	Enoyl-CoA delta isomerase 2	Homo sapiens	1	1	3	3	4	4	1118976	0.120089494847861	13.8445743865658	0.715555237764846	0.49251116516548	0.587585959366106	-7.03657657818745	0.828837151511621	0.931361820966325	1	GFP_WT - GFP	limma	0.49251116516548	0.587585959366106	FALSE	no hit	1118976
AURKB	Q96GD4	Aurora kinase B	Homo sapiens	1	1	3	3	2	2	222222	0.119338121352728	12.4097053657866	0.454467880340553	0.660314158501231	0.733992787503748	-7.19910211272833	0.890785791850469	0.93582886968912	1	GFP_WT - GFP	limma	0.660314158501231	0.733992787503748	FALSE	no hit	222222
IQGAP1	P46940	Ras GTPase-activating-like protein IQGAP1	Homo sapiens	1	1	3	3	20	22	3493112	0.119331847471816	16.5184359623538	1.19218331408001	0.263840961660191	0.362006332512873	-6.58229266101936	0.718698690195689	0.921667173426395	1	GFP_WT - GFP	limma	0.263840961660191	0.362006332512873	FALSE	no hit	3493112
NOL11	Q9H8H0	Nucleolar protein 11	Homo sapiens	1	1	3	3	2	2	908534	0.118880946993956	14.6114025378612	1.29818238119957	0.226680091526693	0.321729609985893	-6.4578911388661	0.694892434324125	0.91920040988403	1	GFP_WT - GFP	limma	0.226680091526693	0.321729609985893	FALSE	no hit	908534
ATG9A	Q7Z3C6	Autophagy-related protein 9A	Homo sapiens	1	1	3	3	8	8	1904005	0.118177843728462	15.6031013489196	1.28732251550791	0.230275623712572	0.325733082802037	-6.47097489975204	0.697318129189508	0.919458842107334	1	GFP_WT - GFP	limma	0.230275623712572	0.325733082802037	FALSE	no hit	1904005
KPNA1	P52294	Importin subunit alpha-5	Homo sapiens	1	1	3	3	3	4	2228647	0.118067698552366	14.3245785827247	0.838996618366661	0.423314448179019	0.523108154069546	-6.93715512498146	0.799890377070131	0.92905413622065	1	GFP_WT - GFP	limma	0.423314448179019	0.523108154069546	FALSE	no hit	2228647
RECQL	P46063	ATP-dependent DNA helicase Q1	Homo sapiens	1	1	3	3	9	9	3761837	0.117861488463838	16.7104271514648	1.0205765611465	0.334249630184683	0.434503848267287	-6.76693944630677	0.75781574930741	0.925408969129611	1	GFP_WT - GFP	limma	0.334249630184683	0.434503848267287	FALSE	no hit	3761837
AAMP	Q13685	Angio-associated migratory cell protein	Homo sapiens	1	1	3	3	9	9	6879937	0.11751395938342	16.6169841036457	1.07901640150614	0.308801350036093	0.410563211749442	-6.70651451644985	0.744419063730098	0.924168409607547	1	GFP_WT - GFP	limma	0.308801350036093	0.410563211749442	FALSE	no hit	6879937
STX7	O15400	Syntaxin-7	Homo sapiens	1	1	3	3	6	6	2279425	0.117406806068368	15.7465404677151	1.01300200057819	0.33766155769367	0.437410324931918	-6.77457768517904	0.759557567775836	0.925567289502095	1	GFP_WT - GFP	limma	0.33766155769367	0.437410324931918	FALSE	no hit	2279425
PRPS1	P60891	Ribose-phosphate pyrophosphokinase 1	Homo sapiens	1	1	3	3	4	9	5198571	0.117174179259344	16.7156576865752	1.29762369691073	0.22686391068148	0.321773239036755	-6.45856606202112	0.695017147931648	0.919213737239633	1	GFP_WT - GFP	limma	0.22686391068148	0.321773239036755	FALSE	no hit	5198571
ARMC6	Q6NXE6	Armadillo repeat-containing protein 6	Homo sapiens	1	1	3	3	6	6	3408469	0.116040893840932	16.1419417177542	1.13412338692912	0.286206707843871	0.387015609091526	-6.64717987299836	0.731856771376396	0.922967033047565	1	GFP_WT - GFP	limma	0.286206707843871	0.387015609091526	FALSE	no hit	3408469
OCIAD1	Q9NX40	OCIA domain-containing protein 1	Homo sapiens	1	1	3	3	4	4	1167481	0.115910128428341	14.9612231841375	0.976129340931345	0.354645809501846	0.454829464046907	-6.81111096816341	0.768053949185028	0.92633002129071	1	GFP_WT - GFP	limma	0.354645809501846	0.454829464046907	FALSE	no hit	1167481
CCDC124	Q96CT7	Coiled-coil domain-containing protein 124	Homo sapiens	1	1	3	3	2	2	831212	0.115234001406058	12.7082671382886	0.632480450341493	0.542892128780332	0.633625349637011	-7.09553789509232	0.848452318643516	0.932842082504874	1	GFP_WT - GFP	limma	0.542892128780332	0.633625349637011	FALSE	no hit	831212
PTBP1	P26599	Polypyrimidine tract-binding protein 1	Homo sapiens	1	1	3	3	14	17	22422543	0.115000687844336	18.869949331208	0.493904419258258	0.633268395557554	0.709179631039946	-7.17891344105353	0.881376040763006	0.935188168415141	1	GFP_WT - GFP	limma	0.633268395557554	0.709179631039946	FALSE	no hit	22422543
CARS1	P49589	Cysteine--tRNA ligase, cytoplasmic	Homo sapiens	1	1	3	3	8	8	5822442	0.114438171614342	16.275341733631	1.1536009207927	0.278540790036119	0.378469774179652	-6.62567836155676	0.727433571538624	0.922534914748702	1	GFP_WT - GFP	limma	0.278540790036119	0.378469774179652	FALSE	no hit	5822442
PRIM1	P49642	DNA primase small subunit	Homo sapiens	1	1	3	3	6	6	2913136	0.113568987296194	15.9338151352519	0.996650855152605	0.345116278797268	0.44380634447328	-6.79091198519375	0.763321767863508	0.925907146583514	1	GFP_WT - GFP	limma	0.345116278797268	0.44380634447328	FALSE	no hit	2913136
TMPO	P42166	Lamina-associated polypeptide 2, isoform alpha	Homo sapiens	1	1	3	3	25	25	21508056	0.113268554701438	18.5647339257929	1.22910065875189	0.250369701970329	0.34852788976267	-6.53981509449245	0.710375018588158	0.920821998233835	1	GFP_WT - GFP	limma	0.250369701970329	0.34852788976267	FALSE	no hit	21508056
RPUSD3	Q6P087	Mitochondrial mRNA pseudouridine synthase RPUSD3	Homo sapiens	1	1	3	3	2	2	325095	0.112344985502693	12.7289773715125	0.640797349039383	0.537714881906866	0.628629967613032	-7.089932140514	0.846484132761176	0.932696441109629	1	GFP_WT - GFP	limma	0.537714881906866	0.628629967613032	FALSE	no hit	325095
ARHGEF2	Q92974	Rho guanine nucleotide exchange factor 2	Homo sapiens	1	1	3	3	10	10	1647214	0.112323731639641	15.711046280585	1.13646660957923	0.285275692718161	0.386372104441736	-6.64460759140811	0.731324168215244	0.922915256598252	1	GFP_WT - GFP	limma	0.285275692718161	0.386372104441736	FALSE	no hit	1647214
AP1M1	Q9BXS5	AP-1 complex subunit mu-1	Homo sapiens	1	1	3	3	2	2	1015865	0.112318937020218	13.2087581168399	1.0936191558748	0.302682595458638	0.404474771553756	-6.69101032247107	0.741083406011436	0.923853078028407	1	GFP_WT - GFP	limma	0.302682595458638	0.404474771553756	FALSE	no hit	1015865
TUBGCP2	Q9BSJ2	Gamma-tubulin complex component 2	Homo sapiens	1	1	3	3	7	7	1396035	0.110795231965026	14.9914077161518	1.04642130254198	0.322804621282737	0.424084571210195	-6.74054051769871	0.751881884760596	0.924864525728744	1	GFP_WT - GFP	limma	0.322804621282737	0.424084571210195	FALSE	no hit	1396035
TIMMDC1	Q9NPL8	Complex I assembly factor TIMMDC1, mitochondrial	Homo sapiens	1	1	3	3	3	3	3647546	0.110669161586571	14.8633560238802	1.06648277334371	0.314129320357201	0.415282912824426	-6.71969396332087	0.747285909125856	0.924437343244247	1	GFP_WT - GFP	limma	0.314129320357201	0.415282912824426	FALSE	no hit	3647546
SEC24C	P53992	Protein transport protein Sec24C	Homo sapiens	1	1	3	3	13	13	3467104	0.109994606438811	16.5982528288541	1.15895854581769	0.276461131997396	0.376617822072927	-6.61971644298409	0.726218479286102	0.922415357893089	1	GFP_WT - GFP	limma	0.276461131997396	0.376617822072927	FALSE	no hit	3467104
RRM1	P23921	Ribonucleoside-diphosphate reductase large subunit	Homo sapiens	1	1	3	3	20	20	6405978	0.10969462398937	18.0437851521588	0.715025242728528	0.492823047746168	0.587585959366106	-7.03697340709189	0.828961967119543	0.931371446458901	1	GFP_WT - GFP	limma	0.492823047746168	0.587585959366106	FALSE	no hit	6405978
HEXIM1	O94992	Protein HEXIM1	Homo sapiens	1	1	3	3	3	4	2115960	0.109389436924216	15.1227553349667	0.665524405938101	0.522495774267905	0.615248375348626	-7.07287235885077	0.840638199459227	0.932260106296435	1	GFP_WT - GFP	limma	0.522495774267905	0.615248375348626	FALSE	no hit	2115960
CLTC	Q00610	Clathrin heavy chain 1	Homo sapiens	1	1	3	3	23	29	7124460	0.108623250516633	17.5869790614929	1.01676870499216	0.335961588771776	0.435920530616217	-6.77078494676813	0.758691237026395	0.925488629567084	1	GFP_WT - GFP	limma	0.335961588771776	0.435920530616217	FALSE	no hit	7124460
MRPL1	Q9BYD6	39S ribosomal protein L1, mitochondrial	Homo sapiens	1	1	3	3	4	4	626391	0.107599106939123	15.0353591903102	0.911584892321357	0.385883323343029	0.486578731653898	-6.87240605593069	0.782993328972568	0.927633913432847	1	GFP_WT - GFP	limma	0.385883323343029	0.486578731653898	FALSE	no hit	626391
SMAP1	Q8IYB5	Stromal membrane-associated protein 1	Homo sapiens	1	1	3	3	8	8	6990572	0.107455128320634	16.4213538340912	0.932207420342049	0.375693460937168	0.476301360005987	-6.85319542481202	0.778211066162771	0.927221574205895	1	GFP_WT - GFP	limma	0.375693460937168	0.476301360005987	FALSE	no hit	6990572
HNRNPLL	Q8WVV9	Heterogeneous nuclear ribonucleoprotein L-like	Homo sapiens	1	1	3	3	6	6	1513942	0.107306127212608	15.5026527224636	1.02422912036533	0.332613704501129	0.432644806226098	-6.76324010455603	0.756976258639395	0.925332423922313	1	GFP_WT - GFP	limma	0.332613704501129	0.432644806226098	FALSE	no hit	1513942
HNRNPA0	Q13151	Heterogeneous nuclear ribonucleoprotein A0	Homo sapiens	1	1	3	3	8	8	3262545	0.106413827575565	16.4136538728153	0.97290701665461	0.356159736488378	0.456492540304007	-6.81425190759021	0.768797795629592	0.926396053891495	1	GFP_WT - GFP	limma	0.356159736488378	0.456492540304007	FALSE	no hit	3262545
MTMR1	Q13613	Myotubularin-related protein 1	Homo sapiens	1	1	3	3	3	3	1019280	0.105867525722514	14.8018276339934	0.90819867738713	0.387575299341798	0.48841923214416	-6.87552642780328	0.783779365209343	0.927701240852007	1	GFP_WT - GFP	limma	0.387575299341798	0.48841923214416	FALSE	no hit	1019280
SORT1	Q99523	Sortilin	Homo sapiens	1	1	3	3	4	4	776569	0.105455882765508	13.9224276656572	0.583442059134164	0.574002758879649	0.658595792213061	-7.12722141656476	0.860076026459457	0.933689519748835	1	GFP_WT - GFP	limma	0.574002758879649	0.658595792213061	FALSE	no hit	776569
HLA-B	P01889	HLA class I histocompatibility antigen, B alpha chain	Homo sapiens	1	1	3	3	2	4	3256177	0.105005977973432	14.5841432064467	0.654824485517451	0.529049378829315	0.621225368976061	-7.08032649244408	0.843166799723177	0.93244953096107	1	GFP_WT - GFP	limma	0.529049378829315	0.621225368976061	FALSE	no hit	3256177
HSPH1	Q92598	Heat shock protein 105 kDa	Homo sapiens	1	1	3	3	15	16	4711859	0.104508757285814	17.3477340915357	1.07076929799459	0.312299202554556	0.413904743864865	-6.71519993214648	0.746305046856921	0.924345545243704	1	GFP_WT - GFP	limma	0.312299202554556	0.413904743864865	FALSE	no hit	4711859
SNRPD3	P62318	Small nuclear ribonucleoprotein Sm D3	Homo sapiens	1	1	3	3	3	3	1062884	0.104449351678866	15.0822020611952	1.00179666868975	0.342757031439081	0.442280712145456	-6.78579431073633	0.762136540990251	0.925800471639551	1	GFP_WT - GFP	limma	0.342757031439081	0.442280712145456	FALSE	no hit	1062884
RAB1A	P62820	Ras-related protein Rab-1A	Homo sapiens	1	1	3	3	6	11	31899018	0.10430482123008	19.398911576651	1.04062788737383	0.325343775738372	0.426620471991303	-6.74650319236012	0.75321077241515	0.92498714323309	1	GFP_WT - GFP	limma	0.325343775738372	0.426620471991303	FALSE	no hit	31899018
REL	Q04864	Proto-oncogene c-Rel	Homo sapiens	1	1	3	3	3	3	593275	0.103610884033634	14.3045127763436	0.898103141069356	0.392651179174142	0.493042281137424	-6.88477206172619	0.786124131496307	0.927901338082591	1	GFP_WT - GFP	limma	0.392651179174142	0.493042281137424	FALSE	no hit	593275
TTC4	O95801	Tetratricopeptide repeat protein 4	Homo sapiens	1	1	3	3	8	8	3956328	0.103404396008564	15.4028015755283	1.03461397609117	0.327995677458379	0.429027326706604	-6.75266536642409	0.754591011022638	0.925114075938915	1	GFP_WT - GFP	limma	0.327995677458379	0.429027326706604	FALSE	no hit	3956328
STRN	O43815	Striatin	Homo sapiens	1	1	3	3	8	8	2872462	0.102960326892013	16.024901927376	0.941708337255121	0.37106509328485	0.471286299749097	-6.84422606076835	0.776010661307375	0.927030266934248	1	GFP_WT - GFP	limma	0.37106509328485	0.471286299749097	FALSE	no hit	2872462
H3C12	P68431	Histone H3.1	Homo sapiens	1	1	3	3	0	4	18177464	0.102611716875776	15.8511804614618	0.508576372637692	0.623348628091277	0.701809756961898	-7.17099651660179	0.877879437544838	0.934946815428329	1	GFP_WT - GFP	limma	0.623348628091277	0.701809756961898	FALSE	no hit	18177464
TFRC	P02786	Transferrin receptor protein 1	Homo sapiens	1	1	3	3	26	26	16525506	0.102512241338751	18.938566359689	0.80622271013577	0.441010646159664	0.541790986690598	-6.96488924969996	0.807550788159125	0.92967980244017	1	GFP_WT - GFP	limma	0.441010646159664	0.541790986690598	FALSE	no hit	16525506
HSPA6	P17066	Heat shock 70 kDa protein 6	Homo sapiens	1	1	3	3	2	2	314111936	0.102210517065519	20.3677987373059	1.02488347779976	0.332321269977102	0.43263841406148	-6.76257626412183	0.756825893801623	0.925318696983484	1	GFP_WT - GFP	limma	0.332321269977102	0.43263841406148	FALSE	no hit	314111936
SLC12A2	P55011	Solute carrier family 12 member 2	Homo sapiens	1	1	3	3	6	6	2376272	0.101522389199722	15.9660616131978	0.719634994628276	0.490114543680965	0.585543698900631	-7.03351313024586	0.827876499968355	0.931287647269387	1	GFP_WT - GFP	limma	0.490114543680965	0.585543698900631	FALSE	no hit	2376272
OLA1	Q9NTK5	Obg-like ATPase 1	Homo sapiens	1	1	3	3	3	3	1383960	0.0985864124670233	14.8270792243507	0.767022721071177	0.46282142808166	0.5636446360531	-6.99680262598578	0.816737434333598	0.930415724212723	1	GFP_WT - GFP	limma	0.46282142808166	0.5636446360531	FALSE	no hit	1383960
SNRNP70	P08621	U1 small nuclear ribonucleoprotein 70 kDa	Homo sapiens	1	1	3	3	3	3	1070241	0.0984877729385563	13.1957779467514	0.543598479881539	0.5999948248701	0.681723849663216	-7.15121759477766	0.8695427585716	0.934364059336914	1	GFP_WT - GFP	limma	0.5999948248701	0.681723849663216	FALSE	no hit	1070241
PPM1B	O75688	Protein phosphatase 1B	Homo sapiens	1	1	3	3	1	2	235891	0.0983254278393861	12.5052539498298	0.697529660410293	0.503188143325764	0.597909257925809	-7.04992552803663	0.833084641000466	0.931687867342987	1	GFP_WT - GFP	limma	0.503188143325764	0.597909257925809	FALSE	no hit	235891
GNL3L	Q9NVN8	Guanine nucleotide-binding protein-like 3-like protein	Homo sapiens	1	1	3	3	4	4	896005	0.0980321029988147	14.3870019250581	0.711358332917662	0.494984293156326	0.589828222343876	-7.03971178809265	0.829825654792011	0.931437978163544	1	GFP_WT - GFP	limma	0.494984293156326	0.589828222343876	FALSE	no hit	896005
TMEM209	Q96SK2	Transmembrane protein 209	Homo sapiens	1	1	3	3	6	6	2428962	0.0977673182423455	15.7941704345237	0.866924200515461	0.408625084642963	0.50850967828374	-6.91277933683817	0.793377849298051	0.928513400855638	1	GFP_WT - GFP	limma	0.408625084642963	0.50850967828374	FALSE	no hit	2428962
METTL3	Q86U44	N6-adenosine-methyltransferase catalytic subunit	Homo sapiens	1	1	3	3	2	2	234869	0.0964266748131362	13.3950155869245	0.69253453262226	0.50617215041234	0.601115175235445	-7.05357071575906	0.834262545250802	0.931777737896548	1	GFP_WT - GFP	limma	0.50617215041234	0.601115175235445	FALSE	no hit	234869
ZC3H7B	Q9UGR2	Zinc finger CCCH domain-containing protein 7B	Homo sapiens	1	1	3	3	1	2	237665	0.0955641235932418	12.8248801674189	0.412941401478544	0.689367357815206	0.757871436259186	-7.21862428800034	0.900710841509992	0.93649107190335	1	GFP_WT - GFP	limma	0.689367357815206	0.757871436259186	FALSE	no hit	237665
NIPSNAP2	O75323	Protein NipSnap homolog 2	Homo sapiens	1	1	3	3	1	3	4047117	0.0946789544742206	14.7205493179586	0.66087606571894	0.525336810703926	0.617593946364459	-7.0761240958056	0.841736492704604	0.932342512926614	1	GFP_WT - GFP	limma	0.525336810703926	0.617593946364459	FALSE	no hit	4047117
XPO6	Q96QU8	Exportin-6	Homo sapiens	1	1	3	3	3	3	614977	0.093900425892997	14.7736810083307	0.811055989221548	0.43836995510491	0.538861781070479	-6.96085897961833	0.806419901517592	0.929588132174568	1	GFP_WT - GFP	limma	0.43836995510491	0.538861781070479	FALSE	no hit	614977
RCC2	Q9P258	Protein RCC2	Homo sapiens	1	1	3	3	24	24	18699258	0.0936911960593072	18.8288383587742	0.996636507255803	0.345122873971065	0.44380634447328	-6.79092622520163	0.763325073368393	0.925907443662663	1	GFP_WT - GFP	limma	0.345122873971065	0.44380634447328	FALSE	no hit	18699258
NDUFS1	P28331	NADH-ubiquinone oxidoreductase 75 kDa subunit, mitochondrial	Homo sapiens	1	1	3	3	25	25	10072858	0.0930553451140526	18.4864927778712	0.769943126291163	0.461172453462465	0.563038360102837	-6.99447291614745	0.816052142254601	0.930361359064201	1	GFP_WT - GFP	limma	0.461172453462465	0.563038360102837	FALSE	no hit	10072858
COPB2	P35606	Coatomer subunit beta'	Homo sapiens	1	1	3	3	17	17	9883933	0.0926810136583534	17.7858978065089	0.768547793121941	0.461959831457394	0.563038360102837	-6.99558698953644	0.816379548742744	0.930387343257928	1	GFP_WT - GFP	limma	0.461959831457394	0.563038360102837	FALSE	no hit	9883933
LSG1	Q9H089	Large subunit GTPase 1 homolog	Homo sapiens	1	1	3	3	2	2	540629	0.0915104518963457	13.4556980182348	0.824278424587457	0.431200499926113	0.531291589006266	-6.94972738675304	0.803328201219248	0.929336293086862	1	GFP_WT - GFP	limma	0.431200499926113	0.531291589006266	FALSE	no hit	540629
GOPC	Q9HD26	Golgi-associated PDZ and coiled-coil motif-containing protein	Homo sapiens	1	1	3	3	4	4	2624835	0.0894918403547269	15.085883452454	0.866955370194258	0.408608891087779	0.50850967828374	-6.91275175375258	0.79337058868667	0.928512793406914	1	GFP_WT - GFP	limma	0.408608891087779	0.50850967828374	FALSE	no hit	2624835
UQCC1	Q9NVA1	Ubiquinol-cytochrome-c reductase complex assembly factor 1	Homo sapiens	1	1	3	3	2	2	427061	0.0888455853815451	13.5966757390866	0.594710306244281	0.566766746246243	0.653865916909772	-7.12014955152035	0.85740230247519	0.933496488869757	1	GFP_WT - GFP	limma	0.566766746246243	0.653865916909772	FALSE	no hit	427061
IPO7	O95373	Importin-7	Homo sapiens	1	1	3	3	17	18	25426540	0.0887429310466601	18.4914011401246	0.676247725249566	0.515977249865952	0.610398600525327	-7.06529228140129	0.838105718156683	0.932069323078777	1	GFP_WT - GFP	limma	0.515977249865952	0.610398600525327	FALSE	no hit	25426540
CLUH	O75153	Clustered mitochondria protein homolog	Homo sapiens	1	1	3	3	13	14	3261214	0.0882531562654663	16.2733680718029	0.963180511049975	0.360758482309618	0.462105015121765	-6.82368178787849	0.771044366199736	0.926594769344022	1	GFP_WT - GFP	limma	0.360758482309618	0.462105015121765	FALSE	no hit	3261214
XRCC6	P12956	X-ray repair cross-complementing protein 6	Homo sapiens	1	1	3	3	20	20	8045600	0.0871808667200931	17.5466176518104	0.700130041231218	0.501639047784676	0.596743224925517	-7.04801860899553	0.832471591646591	0.93164099977115	1	GFP_WT - GFP	limma	0.501639047784676	0.596743224925517	FALSE	no hit	8045600
ARPC1A	Q92747	Actin-related protein 2/3 complex subunit 1A	Homo sapiens	1	1	3	3	3	3	1337875	0.0871066185966107	14.0831802583283	0.922341631330355	0.380543736677453	0.481579129738715	-6.86243003264838	0.780497858445067	0.927419332088812	1	GFP_WT - GFP	limma	0.380543736677453	0.481579129738715	FALSE	no hit	1337875
IGSF8	Q969P0	Immunoglobulin superfamily member 8	Homo sapiens	1	1	3	3	4	4	1027080	0.0870735610925735	13.4649585175144	0.669506569786646	0.520069291878685	0.614384513697349	-7.07007023955988	0.839697554541434	0.932189368507416	1	GFP_WT - GFP	limma	0.520069291878685	0.614384513697349	FALSE	no hit	1027080
RAP1B	P61224	Ras-related protein Rap-1b	Homo sapiens	1	1	3	3	0	7	10371582	0.0869728336410098	17.6744015801123	0.730594553435826	0.483713032588966	0.581008454001147	-7.02520705910505	0.825297154779409	0.931087695834208	1	GFP_WT - GFP	limma	0.483713032588966	0.581008454001147	FALSE	no hit	10371582
CARNMT1	Q8N4J0	Carnosine N-methyltransferase	Homo sapiens	1	1	3	3	4	4	1449947	0.0867666082715974	15.2881188608791	0.734307207830913	0.481556590081813	0.580408229559616	-7.0223680427424	0.82442380315973	0.931019729434822	1	GFP_WT - GFP	limma	0.481556590081813	0.580408229559616	FALSE	no hit	1449947
MCAM	P43121	Cell surface glycoprotein MUC18	Homo sapiens	1	1	3	3	4	4	875957	0.0867524178943846	14.2294147058733	0.641644837591804	0.53718896146853	0.628364606013829	-7.08935716559575	0.846283628972609	0.932681568812019	1	GFP_WT - GFP	limma	0.53718896146853	0.628364606013829	FALSE	no hit	875957
PSMD6	Q15008	26S proteasome non-ATPase regulatory subunit 6	Homo sapiens	1	1	3	3	12	12	7360329	0.0861917987740277	16.3251566675689	0.884358569760134	0.399637531688663	0.500320483388665	-6.89722077145402	0.789319531347991	0.928172250022439	1	GFP_WT - GFP	limma	0.399637531688663	0.500320483388665	FALSE	no hit	7360329
ARCN1	P48444	Coatomer subunit delta	Homo sapiens	1	1	3	3	12	12	9831921	0.0850200410040571	17.4598333855542	0.719464751462748	0.490214404188558	0.585543698900631	-7.03364127417278	0.827916581621857	0.931290745253276	1	GFP_WT - GFP	limma	0.490214404188558	0.585543698900631	FALSE	no hit	9831921
CNOT1	A5YKK6	CCR4-NOT transcription complex subunit 1	Homo sapiens	1	1	3	3	28	28	5274531	0.0849106107034316	17.4136191476351	0.889906130087707	0.396807194839444	0.497073136801258	-6.89221557089574	0.788029379690671	0.928063113998003	1	GFP_WT - GFP	limma	0.396807194839444	0.497073136801258	FALSE	no hit	5274531
TSN	Q15631	Translin	Homo sapiens	1	1	3	3	5	5	2215860	0.0848766337319038	15.5969873503261	0.685040883222891	0.510669187879227	0.605771237540709	-7.05899505348809	0.836030324340549	0.931912171259078	1	GFP_WT - GFP	limma	0.510669187879227	0.605771237540709	FALSE	no hit	2215860
RAB18	Q9NP72	Ras-related protein Rab-18	Homo sapiens	1	1	3	3	7	7	9117225	0.0848049153660568	17.0771383629088	0.832432742989939	0.426819085181624	0.526510397330853	-6.94278550101239	0.801423069400967	0.929180208665861	1	GFP_WT - GFP	limma	0.426819085181624	0.526510397330853	FALSE	no hit	9117225
DIAPH1	O60610	Protein diaphanous homolog 1	Homo sapiens	1	1	3	3	6	6	931927	0.0842835822511248	14.9768265206592	0.590610327859158	0.569393634506158	0.654740916172048	-7.12273714510434	0.858374955621123	0.933566839979112	1	GFP_WT - GFP	limma	0.569393634506158	0.654740916172048	FALSE	no hit	931927
WFS1	O76024	Wolframin	Homo sapiens	1	1	3	3	5	5	1789195	0.0834465279562195	14.5527569035339	0.729564126482202	0.484312631395631	0.581396431292757	-7.02599275019778	0.825539587139457	0.9311065387815	1	GFP_WT - GFP	limma	0.484312631395631	0.581396431292757	FALSE	no hit	1789195
EEF2	P13639	Elongation factor 2	Homo sapiens	1	1	3	3	32	33	51577835	0.0834369391434251	19.4553112133333	0.754846474245256	0.469738138750916	0.570086355458675	-7.00643231155625	0.819596174336152	0.930641599287459	1	GFP_WT - GFP	limma	0.469738138750916	0.570086355458675	FALSE	no hit	51577835
HDAC2	Q92769	Histone deacetylase 2	Homo sapiens	1	1	3	3	3	6	2810031	0.0834098218512089	16.6115645782754	0.866894625805021	0.408640449980602	0.50850967828374	-6.91280550770905	0.793384738396804	0.928513977212742	1	GFP_WT - GFP	limma	0.408640449980602	0.50850967828374	FALSE	no hit	2810031
PJA2	O43164	E3 ubiquitin-protein ligase Praja-2	Homo sapiens	1	1	3	3	3	4	1301305	0.0823633139260203	14.0599698314744	0.76919254264888	0.461595893704966	0.563038360102837	-6.99507242316835	0.816228258179389	0.930375338687807	1	GFP_WT - GFP	limma	0.461595893704966	0.563038360102837	FALSE	no hit	1301305
ATP6V1A	P38606	V-type proton ATPase catalytic subunit A	Homo sapiens	1	1	3	3	12	12	3401950	0.0820949286409629	16.431048167805	0.866777819531361	0.408701139826751	0.50850967828374	-6.91290886304016	0.793411947272317	0.928516253476079	1	GFP_WT - GFP	limma	0.408701139826751	0.50850967828374	FALSE	no hit	3401950
LTV1	Q96GA3	Protein LTV1 homolog	Homo sapiens	1	1	3	3	2	2	1243693	0.0819562772813729	11.8311494934313	0.383498090684534	0.710301673612884	0.773910833435597	-7.23137516142758	0.907757460319862	0.936952988466789	1	GFP_WT - GFP	limma	0.710301673612884	0.773910833435597	FALSE	no hit	1243693
CSE1L	P55060	Exportin-2	Homo sapiens	1	1	3	3	40	40	36814555	0.0818529560145862	19.9653899562604	0.666305322803652	0.522019393944914	0.615069936139131	-7.07232404533793	0.840453717576755	0.932246244641856	1	GFP_WT - GFP	limma	0.522019393944914	0.615069936139131	FALSE	no hit	36814555
LMAN2	Q12907	Vesicular integral-membrane protein VIP36	Homo sapiens	1	1	3	3	10	10	9988840	0.0809871949128613	17.3192121273775	0.737396987957775	0.47976662797771	0.579359503422265	-7.01999561287537	0.8236971399106	0.930963076424918	1	GFP_WT - GFP	limma	0.47976662797771	0.579359503422265	FALSE	no hit	9988840
GPX8	Q8TED1	Probable glutathione peroxidase 8	Homo sapiens	1	1	3	3	3	3	1767218	0.0808852486603087	14.7255789746888	0.215544729770771	0.834174788512707	0.878474652030917	-7.28646002385093	0.948075843445579	0.939471873316535	1	GFP_WT - GFP	limma	0.834174788512707	0.878474652030917	FALSE	no hit	1767218
SIRT1	Q96EB6	NAD-dependent protein deacetylase sirtuin-1	Homo sapiens	1	1	3	3	5	5	1466900	0.0799463795997823	15.204482686664	0.720359885995715	0.489689483933866	0.585543698900631	-7.03296719438163	0.827705838255925	0.93127445338758	1	GFP_WT - GFP	limma	0.489689483933866	0.585543698900631	FALSE	no hit	1466900
MKLN1	Q9UL63	Muskelin	Homo sapiens	1	1	3	3	3	3	669787	0.0798001325034807	14.3373085184801	0.862889712657945	0.410724906554411	0.510552190169942	-6.91634251555203	0.794317786930512	0.928591952323044	1	GFP_WT - GFP	limma	0.410724906554411	0.510552190169942	FALSE	no hit	669787
SEC16A	O15027	Protein transport protein Sec16A	Homo sapiens	1	1	3	3	12	12	1798492	0.0793046815439133	15.1322401739087	0.748282660596278	0.473494425525926	0.573912441841496	-7.01156712184426	0.821138224658208	0.930762832155612	1	GFP_WT - GFP	limma	0.473494425525926	0.573912441841496	FALSE	no hit	1798492
NDUFB10	O96000	NADH dehydrogenase [ubiquinone] 1 beta subcomplex subunit 10	Homo sapiens	1	1	3	3	9	9	12889122	0.0792285091384102	17.0848065311931	0.699060646701459	0.50227574684419	0.597162680919959	-7.04880359027373	0.832723693032116	0.931660280684107	1	GFP_WT - GFP	limma	0.50227574684419	0.597162680919959	FALSE	no hit	12889122
AP2A1	O95782	AP-2 complex subunit alpha-1	Homo sapiens	1	1	3	3	2	5	2614986	0.0791662923187513	15.0155773853794	0.5673978336796	0.584393801815192	0.667606397508442	-7.13707411632789	0.863885754562985	0.933962637133539	1	GFP_WT - GFP	limma	0.584393801815192	0.667606397508442	FALSE	no hit	2614986
HNRNPA2B1	P22626	Heterogeneous nuclear ribonucleoproteins A2/B1	Homo sapiens	1	1	3	3	14	14	9101914	0.0783051034875335	17.6125454049017	0.722338451409188	0.488530485369236	0.584789909023994	-7.031474592843	0.827240064559395	0.931238418556824	1	GFP_WT - GFP	limma	0.488530485369236	0.584789909023994	FALSE	no hit	9101914
PRMT3	O60678	Protein arginine N-methyltransferase 3	Homo sapiens	1	1	3	3	13	13	13129855	0.0783028679662117	17.6488970612887	0.739695377268478	0.478437900681644	0.578640084713933	-7.01822512071615	0.823156696179138	0.930920881310337	1	GFP_WT - GFP	limma	0.478437900681644	0.578640084713933	FALSE	no hit	13129855
RFC2	P35250	Replication factor C subunit 2	Homo sapiens	1	1	3	3	11	11	4664144	0.0782074784546722	16.6683743104052	0.857813438274554	0.413377622653205	0.513242624227429	-6.92080579958537	0.795500859775197	0.928690577780693	1	GFP_WT - GFP	limma	0.413377622653205	0.513242624227429	FALSE	no hit	4664144
DBN1	Q16643	Drebrin	Homo sapiens	1	1	3	3	10	10	3496631	0.0781286820236993	16.8509254255763	0.768377932900564	0.462055742710463	0.563038360102837	-6.9957224899328	0.81641940760576	0.930390505281219	1	GFP_WT - GFP	limma	0.462055742710463	0.563038360102837	FALSE	no hit	3496631
HELLS	Q9NRZ9	Lymphoid-specific helicase	Homo sapiens	1	1	3	3	3	3	1455116	0.0780781318808508	14.8190346089513	0.771542707857329	0.460270903866743	0.562493860423194	-6.99319358956116	0.815676849619611	0.93033155057661	1	GFP_WT - GFP	limma	0.460270903866743	0.562493860423194	FALSE	no hit	1455116
EIF4E2	O60573	Eukaryotic translation initiation factor 4E type 2	Homo sapiens	1	1	3	3	3	3	1514180	0.0780570492305479	13.9090030575006	0.75517822860223	0.469548799713356	0.570086355458675	-7.00617173528179	0.81951825306248	0.930635462005451	1	GFP_WT - GFP	limma	0.469548799713356	0.570086355458675	FALSE	no hit	1514180
FBXO22	Q8NEZ5	F-box only protein 22	Homo sapiens	1	1	3	3	8	8	4872526	0.0779526249679812	16.1942848001964	0.737236307460365	0.479859607734616	0.579359503422265	-7.02011920574392	0.823734925485674	0.930966024603713	1	GFP_WT - GFP	limma	0.479859607734616	0.579359503422265	FALSE	no hit	4872526
SNW1	Q13573	SNW domain-containing protein 1	Homo sapiens	1	1	3	3	14	14	2863113	0.0775533273198796	16.8866561750496	0.732385950187708	0.482671757380842	0.580421072090692	-7.02383879481858	0.82487572591125	0.931054915918912	1	GFP_WT - GFP	limma	0.482671757380842	0.580421072090692	FALSE	no hit	2863113
IDH3B	O43837	Isocitrate dehydrogenase [NAD] subunit beta, mitochondrial	Homo sapiens	1	1	3	3	3	3	1456281	0.0771067135747483	12.8591523762922	0.522796182192883	0.613810552652049	0.693671925631509	-7.16311506822952	0.874492860035368	0.934711337165208	1	GFP_WT - GFP	limma	0.613810552652049	0.693671925631509	FALSE	no hit	1456281
KATNB1	Q9BVA0	Katanin p80 WD40 repeat-containing subunit B1	Homo sapiens	1	1	3	3	2	2	695480	0.0764942837332452	13.5392642527434	0.665097627658482	0.522756231385655	0.615248375348626	-7.07317177126593	0.840739024211226	0.932267679699919	1	GFP_WT - GFP	limma	0.522756231385655	0.615248375348626	FALSE	no hit	695480
XXYLT1	Q8NBI6	Xyloside xylosyltransferase 1	Homo sapiens	1	1	3	3	4	4	2106977	0.0757368383921087	14.1758061282526	0.752450371759143	0.471107115101931	0.571417862633732	-7.0083113368451	0.820159015142723	0.930685897858536	1	GFP_WT - GFP	limma	0.471107115101931	0.571417862633732	FALSE	no hit	2106977
OXA1L	Q15070	Mitochondrial inner membrane protein OXA1L	Homo sapiens	1	1	3	3	3	3	1362962	0.074079344418692	14.6315059122972	0.364115835077879	0.724225522525779	0.785511892853038	-7.23927087769664	0.912400184103126	0.937253671649133	1	GFP_WT - GFP	limma	0.724225522525779	0.785511892853038	FALSE	no hit	1362962
NCKAP1	Q9Y2A7	Nck-associated protein 1	Homo sapiens	1	1	3	3	11	11	3876814	0.0739577146228534	16.836983707589	0.70877748866351	0.49650898314492	0.591309848481939	-7.04163158023391	0.830433658785001	0.931484736693294	1	GFP_WT - GFP	limma	0.49650898314492	0.591309848481939	FALSE	no hit	3876814
HSD17B4	P51659	Peroxisomal multifunctional enzyme type 2	Homo sapiens	1	1	3	3	16	16	17811881	0.0736524731782353	16.6236476920431	0.447935708654983	0.664846197573343	0.73863990872049	-7.20229158190687	0.892345922568266	0.935933875322728	1	GFP_WT - GFP	limma	0.664846197573343	0.73863990872049	FALSE	no hit	17811881
CHEK1	O14757	Serine/threonine-protein kinase Chk1	Homo sapiens	1	1	3	3	12	12	4606765	0.0734427523395063	16.4057451461365	0.676173774858675	0.516022032889394	0.610398600525327	-7.0653449299765	0.83812317700064	0.932070642010774	1	GFP_WT - GFP	limma	0.516022032889394	0.610398600525327	FALSE	no hit	4606765
NOB1	Q9ULX3	RNA-binding protein NOB1	Homo sapiens	1	1	3	3	2	2	827892	0.0722416225059259	13.7738769810062	0.582598239654048	0.574546690263841	0.658595792213061	-7.12774595085883	0.860276312491035	0.933703934397409	1	GFP_WT - GFP	limma	0.574546690263841	0.658595792213061	FALSE	no hit	827892
SND1	Q7KZF4	Staphylococcal nuclease domain-containing protein 1	Homo sapiens	1	1	3	3	3	3	1079432	0.0719507993729671	14.1899392019757	0.607815263993748	0.558416302489394	0.64707335602685	-7.11176798139191	0.854294823359005	0.933270725924407	1	GFP_WT - GFP	limma	0.558416302489394	0.64707335602685	FALSE	no hit	1079432
CLPTM1	O96005	Putative lipid scramblase CLPTM1	Homo sapiens	1	1	3	3	7	7	4237990	0.0718356478213487	16.1627514516909	0.314809237248736	0.760122335592078	0.816859483340771	-7.2575598641511	0.924223949040514	0.938006633193874	1	GFP_WT - GFP	limma	0.760122335592078	0.816859483340771	FALSE	no hit	4237990
HLTF	Q14527	Helicase-like transcription factor	Homo sapiens	1	1	3	3	13	13	3111655	0.0712555971490438	16.6621507010874	0.743754584459227	0.476097000016153	0.576472289190066	-7.01508634275775	0.822202418382177	0.930846250043933	1	GFP_WT - GFP	limma	0.476097000016153	0.576472289190066	FALSE	no hit	3111655
FLOT2	Q14254	Flotillin-2	Homo sapiens	1	1	3	3	4	4	1453211	0.0711926393005378	14.7611356569201	0.658392483381227	0.526858560646061	0.619036721340424	-7.07785301228375	0.842323431068899	0.932386469663128	1	GFP_WT - GFP	limma	0.526858560646061	0.619036721340424	FALSE	no hit	1453211
FARSB	Q9NSD9	Phenylalanine--tRNA ligase beta subunit	Homo sapiens	1	1	3	3	26	26	16976601	0.0711379418746674	18.7129488986526	0.62693617272725	0.54635958259115	0.636964970940986	-7.09923765728579	0.849764892349946	0.932938860210037	1	GFP_WT - GFP	limma	0.54635958259115	0.636964970940986	FALSE	no hit	16976601
TRIP12	Q14669	E3 ubiquitin-protein ligase TRIP12	Homo sapiens	1	1	3	3	8	8	1565723	0.0684175317318783	15.468316037343	0.598286460669062	0.564481061155931	0.651586595579224	-7.11787905835886	0.856554094738791	0.933435017046037	1	GFP_WT - GFP	limma	0.564481061155931	0.651586595579224	FALSE	no hit	1565723
CCDC47	Q96A33	PAT complex subunit CCDC47	Homo sapiens	1	1	3	3	11	11	3295820	0.0681181509549731	16.6311087895915	0.598906233589327	0.564085466150277	0.651487719696639	-7.11748428855436	0.856407111138122	0.933424353207273	1	GFP_WT - GFP	limma	0.564085466150277	0.651487719696639	FALSE	no hit	3295820
MACROD1	Q9BQ69	ADP-ribose glycohydrolase MACROD1	Homo sapiens	1	1	3	3	3	3	373413	0.0675216151265321	12.8665018622966	0.469647206593152	0.649839327497323	0.723496963135261	-7.19152045544928	0.887162034837429	0.935583636962394	1	GFP_WT - GFP	limma	0.649839327497323	0.723496963135261	FALSE	no hit	373413
PMPCA	Q10713	Mitochondrial-processing peptidase subunit alpha	Homo sapiens	1	1	3	3	7	7	1362290	0.0657225250331521	15.1935522141892	0.494411015031244	0.632924573230069	0.709179631039946	-7.17864373760675	0.881255270483444	0.935179862111836	1	GFP_WT - GFP	limma	0.632924573230069	0.709179631039946	FALSE	no hit	1362290
RTF2	Q9BY42	Replication termination factor 2	Homo sapiens	1	1	3	3	6	6	3252926	0.0656691469163313	16.169889201721	0.586635696528923	0.571946718089472	0.65695737782736	-7.12522982500386	0.859318077495745	0.933634913131772	1	GFP_WT - GFP	limma	0.571946718089472	0.65695737782736	FALSE	no hit	3252926
SNX6	Q9UNH7	Sorting nexin-6	Homo sapiens	1	1	3	3	8	8	3715859	0.0654210910406281	15.6090984954226	0.436551098822221	0.672779298585615	0.745483439972041	-7.20774476567602	0.8950659924448	0.936116131890814	1	GFP_WT - GFP	limma	0.672779298585615	0.745483439972041	FALSE	no hit	3715859
NME7	Q9Y5B8	Nucleoside diphosphate kinase 7	Homo sapiens	1	1	3	3	2	2	784479	0.0652554064451625	13.6181139548162	0.587202623727773	0.571582164647778	0.656897599830306	-7.12487523034848	0.859183541658069	0.93362521106463	1	GFP_WT - GFP	limma	0.571582164647778	0.656897599830306	FALSE	no hit	784479
CAST	P20810	Calpastatin	Homo sapiens	1	1	3	3	3	3	1480507	0.064604459511088	14.7823737116207	0.521632254434509	0.614588423884038	0.693804976908833	-7.16376787261795	0.8747699745584	0.934730669739404	1	GFP_WT - GFP	limma	0.614588423884038	0.693804976908833	FALSE	no hit	1480507
GRB10	Q13322	Growth factor receptor-bound protein 10	Homo sapiens	1	1	3	3	3	3	1253471	0.0636552823162919	14.1111288079981	0.532930787277202	0.607059088656413	0.687520584243416	-7.15737317486131	0.872080609899774	0.93454256432093	1	GFP_WT - GFP	limma	0.607059088656413	0.687520584243416	FALSE	no hit	1253471
HSPA9	P38646	Stress-70 protein, mitochondrial	Homo sapiens	1	1	3	3	41	42	78410662	0.0626217526930333	20.2202960259721	0.619404546082811	0.551090535565776	0.640703708937644	-7.1042157987719	0.85154862533144	0.933069930878695	1	GFP_WT - GFP	limma	0.551090535565776	0.640703708937644	FALSE	no hit	78410662
PRKAG1	P54619	5'-AMP-activated protein kinase subunit gamma-1	Homo sapiens	1	1	3	3	3	3	417729	0.062546159853035	13.4075148136134	0.44237953849753	0.668712456623186	0.741759147135587	-7.20496974964076	0.89367327529233	0.936022943491488	1	GFP_WT - GFP	limma	0.668712456623186	0.741759147135587	FALSE	no hit	417729
HNRNPL	P14866	Heterogeneous nuclear ribonucleoprotein L	Homo sapiens	1	1	3	3	10	11	6803063	0.0625224307322121	16.8803747244751	0.610456519980761	0.556741837622972	0.645773251331248	-7.11005833746261	0.853668794356541	0.933225058361115	1	GFP_WT - GFP	limma	0.556741837622972	0.645773251331248	FALSE	no hit	6803063
NDUFA4	O00483	Cytochrome c oxidase subunit NDUFA4	Homo sapiens	1	1	3	3	3	3	4023510	0.0618260930463528	16.4278418934557	0.400541839365295	0.698150766476945	0.764727937016435	-7.22410497988484	0.903677487118071	0.936686362434258	1	GFP_WT - GFP	limma	0.698150766476945	0.764727937016435	FALSE	no hit	4023510
FASN	P49327	Fatty acid synthase	Homo sapiens	1	1	3	3	86	86	50032448	0.0613496320301223	20.7632401504793	0.635625815182991	0.540930720458383	0.631686874668623	-7.09342571915842	0.847707859354852	0.932787068345583	1	GFP_WT - GFP	limma	0.540930720458383	0.631686874668623	FALSE	no hit	50032448
CHORDC1	Q9UHD1	Cysteine and histidine-rich domain-containing protein 1	Homo sapiens	1	1	3	3	6	6	3687032	0.061197647897707	15.9566933017549	0.481609241165413	0.641641428445034	0.715886561885065	-7.18537882227901	0.884307998290675	0.935389170588879	1	GFP_WT - GFP	limma	0.641641428445034	0.715886561885065	FALSE	no hit	3687032
EIF4B	P23588	Eukaryotic translation initiation factor 4B	Homo sapiens	1	1	3	3	7	7	1878065	0.0608546706308175	15.8122325507393	0.526259919850982	0.611498704991402	0.691803163558626	-7.16116429232863	0.873668284916173	0.934653743836579	1	GFP_WT - GFP	limma	0.611498704991402	0.691803163558626	FALSE	no hit	1878065
PRPF31	Q8WWY3	U4/U6 small nuclear ribonucleoprotein Prp31	Homo sapiens	1	1	3	3	7	7	2980515	0.0606730886611739	15.5741566322244	0.327931849496311	0.750504871123586	0.809005763641937	-7.25294539723339	0.921075390820167	0.937807897599433	1	GFP_WT - GFP	limma	0.750504871123586	0.809005763641937	FALSE	no hit	2980515
ALDH18A1	P54886	Delta-1-pyrroline-5-carboxylate synthase	Homo sapiens	1	1	3	3	21	21	11172254	0.0605884037237452	17.4439110718283	0.582474627820189	0.574626395299122	0.658595792213061	-7.12782273126492	0.860305653317369	0.933706045539625	1	GFP_WT - GFP	limma	0.574626395299122	0.658595792213061	FALSE	no hit	11172254
ACACA	Q13085	Acetyl-CoA carboxylase 1	Homo sapiens	1	1	3	3	16	22	5488510	0.060144249362871	17.6541046189636	0.666870561193688	0.521674747041459	0.615069936139131	-7.07192680541552	0.840320192513554	0.932236208256425	1	GFP_WT - GFP	limma	0.521674747041459	0.615069936139131	FALSE	no hit	5488510
CLINT1	Q14677	Clathrin interactor 1	Homo sapiens	1	1	3	3	4	5	2466042	0.0598221435370885	15.46259054467	0.536462838427868	0.604715291671693	0.685235333204258	-7.15534773587928	0.871240185382507	0.934483558960552	1	GFP_WT - GFP	limma	0.604715291671693	0.685235333204258	FALSE	no hit	2466042
MRPL39	Q9NYK5	39S ribosomal protein L39, mitochondrial	Homo sapiens	1	1	3	3	3	3	882726	0.0591742529894841	14.1647928738988	0.4447943239037	0.667030851427633	0.740675567723658	-7.20380971069461	0.89309635334367	0.935984261257585	1	GFP_WT - GFP	limma	0.667030851427633	0.740675567723658	FALSE	no hit	882726
POLDIP2	Q9Y2S7	Polymerase delta-interacting protein 2	Homo sapiens	1	1	3	3	4	4	1660904	0.0588641464238844	14.5812832519527	0.521895775220438	0.614412264132476	0.693804976908833	-7.16362019332792	0.874707232688654	0.934726293628145	1	GFP_WT - GFP	limma	0.614412264132476	0.693804976908833	FALSE	no hit	1660904
ABCF2	Q9UG63	ATP-binding cassette sub-family F member 2	Homo sapiens	1	1	3	3	5	5	4698306	0.0585628935251563	14.7008787632024	0.345590465099	0.737634868887434	0.797997166444357	-7.24644583101797	0.916840452624357	0.93753857196439	1	GFP_WT - GFP	limma	0.737634868887434	0.797997166444357	FALSE	no hit	4698306
MIA3	Q5JRA6	Transport and Golgi organization protein 1 homolog	Homo sapiens	1	1	3	3	12	13	1159888	0.058351583999201	16.7597698822966	0.515482228680074	0.618707027502038	0.698079533982439	-7.16719445872882	0.876234461763579	0.934832648159574	1	GFP_WT - GFP	limma	0.618707027502038	0.698079533982439	FALSE	no hit	1159888
CCT8	P50990	T-complex protein 1 subunit theta	Homo sapiens	1	1	3	3	27	27	773303587	0.0579769700520956	18.8551516852463	0.536934312472963	0.604402792202202	0.685235333204258	-7.15507642221962	0.871128012720589	0.934475675382978	1	GFP_WT - GFP	limma	0.604402792202202	0.685235333204258	FALSE	no hit	773303587
PCYT1A	P49585	Choline-phosphate cytidylyltransferase A	Homo sapiens	1	1	3	3	7	12	5113116	0.0573911427018459	15.7997860724223	0.531158230313632	0.608237115828488	0.688483800469295	-7.15838490927908	0.872502430735888	0.934572139896189	1	GFP_WT - GFP	limma	0.608237115828488	0.688483800469295	FALSE	no hit	5113116
TOMM20	Q15388	Mitochondrial import receptor subunit TOM20 homolog	Homo sapiens	1	1	3	3	2	2	3301814	0.0563716400417587	14.4206651923552	0.539929329501163	0.602419645257881	0.683739791755976	-7.15334769946679	0.870415501709454	0.934425555248937	1	GFP_WT - GFP	limma	0.602419645257881	0.683739791755976	FALSE	no hit	3301814
OGFR	Q9NZT2	Opioid growth factor receptor	Homo sapiens	1	1	3	3	11	11	3597691	0.0545832268562343	16.8981533298782	0.551547618473172	0.59475936442814	0.677606603809187	-7.14655649531716	0.867652524953813	0.934230471969846	1	GFP_WT - GFP	limma	0.59475936442814	0.677606603809187	FALSE	no hit	3597691
HEATR3	Q7Z4Q2	HEAT repeat-containing protein 3	Homo sapiens	1	1	3	3	5	5	1450942	0.0542035465814141	15.0250110374681	0.487588792391404	0.637562554298856	0.713228573249705	-7.18225379209907	0.882881890039006	0.935291558812759	1	GFP_WT - GFP	limma	0.637562554298856	0.713228573249705	FALSE	no hit	1450942
GMDS	O60547	GDP-mannose 4,6 dehydratase	Homo sapiens	1	1	3	3	14	14	8492075	0.0540498231112494	17.9246103294202	0.540211216359735	0.602233171650988	0.683739791755976	-7.15318453067029	0.8703484465652	0.934420834443762	1	GFP_WT - GFP	limma	0.602233171650988	0.683739791755976	FALSE	no hit	8492075
UBA6	A0AVT1	Ubiquitin-like modifier-activating enzyme 6	Homo sapiens	1	1	3	3	5	5	1729921	0.0529388628363723	15.1103160491654	0.503976186873528	0.626450332482801	0.704138402580472	-7.17350232099141	0.878975495516084	0.935022664008679	1	GFP_WT - GFP	limma	0.626450332482801	0.704138402580472	FALSE	no hit	1729921
CHCHD3	Q9NX63	MICOS complex subunit MIC19	Homo sapiens	1	1	3	3	21	21	25324166	0.0527410275607423	18.3789232206965	0.423083096084971	0.682219664624964	0.752769414720039	-7.2140220834426	0.898285428655237	0.936330512672486	1	GFP_WT - GFP	limma	0.682219664624964	0.752769414720039	FALSE	no hit	25324166
EXOC7	Q9UPT5	Exocyst complex component 7	Homo sapiens	1	1	3	3	4	4	1919599	0.0523402884542783	14.0870729676467	0.464888051030569	0.65311489110256	0.726758867706501	-7.19392306460912	0.888297936759208	0.935660708988196	1	GFP_WT - GFP	limma	0.65311489110256	0.726758867706501	FALSE	no hit	1919599
PDE12	Q6L8Q7	2',5'-phosphodiesterase 12	Homo sapiens	1	1	3	3	14	14	5997101	0.0518193377696683	17.1124220389242	0.566205927753801	0.58516983095593	0.668129812422252	-7.13779587279343	0.864168902068105	0.933982846035975	1	GFP_WT - GFP	limma	0.58516983095593	0.668129812422252	FALSE	no hit	5997101
AP2M1	Q96CW1	AP-2 complex subunit mu	Homo sapiens	1	1	3	3	4	4	2064509	0.051189722524656	13.6458394852001	0.339554991531041	0.742024186633599	0.801508139930023	-7.24870465890824	0.918287637344139	0.937630869272949	1	GFP_WT - GFP	limma	0.742024186633599	0.801508139930023	FALSE	no hit	2064509
RNF20	Q5VTR2	E3 ubiquitin-protein ligase BRE1A	Homo sapiens	1	1	3	3	11	11	1369240	0.0508385707656345	16.3564642120989	0.512238716176148	0.620884866371727	0.699785516950869	-7.16898621380515	0.877007000715702	0.934886315021551	1	GFP_WT - GFP	limma	0.620884866371727	0.699785516950869	FALSE	no hit	1369240
ZNG1B	Q8IUF1	Zinc-regulated GTPase metalloprotein activator 1B	Homo sapiens	1	1	3	3	0	2	287136	0.0504540622227854	13.0632295535665	0.42715446937162	0.679359577204448	0.750795915501446	-7.21214435738183	0.897312014987456	0.93626584540792	1	GFP_WT - GFP	limma	0.679359577204448	0.750795915501446	FALSE	no hit	287136
SCAMP3	O14828	Secretory carrier-associated membrane protein 3	Homo sapiens	1	1	3	3	10	10	13796983	0.0501844884754412	17.8351528513052	0.403133561433836	0.696310894876785	0.763508346912364	-7.22297273320358	0.903057294509803	0.936645635299249	1	GFP_WT - GFP	limma	0.696310894876785	0.763508346912364	FALSE	no hit	13796983
ENO1	P06733	Alpha-enolase	Homo sapiens	1	1	3	3	13	15	7146620	0.0500960112652002	17.0631131734015	0.42074341793217	0.683865692808626	0.753666253880212	-7.21509333183784	0.898844885350817	0.936367619981802	1	GFP_WT - GFP	limma	0.683865692808626	0.753666253880212	FALSE	no hit	7146620
KIF11	P52732	Kinesin-like protein KIF11	Homo sapiens	1	1	3	3	3	3	978544	0.0497776804443628	15.0058893292144	0.462994771936893	0.654420163352348	0.72782602294531	-7.19487238528572	0.888749883231695	0.935691322723103	1	GFP_WT - GFP	limma	0.654420163352348	0.72782602294531	FALSE	no hit	978544
CCT2	P78371	T-complex protein 1 subunit beta	Homo sapiens	1	1	3	3	29	29	22300822	0.0496432050877686	19.0101985233902	0.409009625216794	0.692147245238517	0.759735514094707	-7.22037958706848	0.901651386804314	0.936553117112998	1	GFP_WT - GFP	limma	0.692147245238517	0.759735514094707	FALSE	no hit	22300822
PODXL	O00592	Podocalyxin	Homo sapiens	1	1	3	3	2	2	739927	0.0495389923870437	14.6232232598276	0.482869487255595	0.64078070372135	0.71530591567832	-7.18472323596152	0.884007401362338	0.935368620355915	1	GFP_WT - GFP	limma	0.64078070372135	0.71530591567832	FALSE	no hit	739927
RBMX	P38159	RNA-binding motif protein, X chromosome	Homo sapiens	1	1	3	3	3	9	3604881	0.049316441546674	15.9757951740733	0.417358623765005	0.686250114958183	0.755244649369982	-7.21663299260614	0.899654335901953	0.93642123223565	1	GFP_WT - GFP	limma	0.686250114958183	0.755244649369982	FALSE	no hit	3604881
SUSD5	O60279	Sushi domain-containing protein 5	Homo sapiens	1	1	3	3	4	4	2568909	0.0491542892107706	14.4761041236971	0.425807943666976	0.680304896935839	0.751445556152987	-7.21276728889936	0.897633935159338	0.936287246220577	1	GFP_WT - GFP	limma	0.680304896935839	0.751445556152987	FALSE	no hit	2568909
SLC6A15	Q9H2J7	Sodium-dependent neutral amino acid transporter B(0)AT2	Homo sapiens	1	1	3	3	2	2	388026	0.0487577089789131	12.9794864920107	0.308593074324205	0.764693495155504	0.821351929901313	-7.25968141097022	0.925715834149773	0.938100357495179	1	GFP_WT - GFP	limma	0.764693495155504	0.821351929901313	FALSE	no hit	388026
ANKHD1	Q8IWZ3	Ankyrin repeat and KH domain-containing protein 1	Homo sapiens	1	1	3	3	6	14	27045964	0.0480422660132689	15.597808028855	0.478279213170804	0.643918498286013	0.718045985887108	-7.18710329108438	0.885102364611861	0.935443414395626	1	GFP_WT - GFP	limma	0.643918498286013	0.718045985887108	FALSE	no hit	27045964
GLMN	Q92990	Glomulin	Homo sapiens	1	1	3	3	7	7	1411454	0.0480019966678444	15.9260474721631	0.430495676802998	0.67701646490709	0.748600004857814	-7.2105904916156	0.896513290079398	0.936212685129514	1	GFP_WT - GFP	limma	0.67701646490709	0.748600004857814	FALSE	no hit	1411454
STUB1	Q9UNE7	E3 ubiquitin-protein ligase CHIP	Homo sapiens	1	1	3	3	4	4	1436908	0.0478775706836458	15.7851512639345	0.240691251890139	0.815217631646413	0.863268242680484	-7.28014749842354	0.942028225922385	0.939106957496099	1	GFP_WT - GFP	limma	0.815217631646413	0.863268242680484	FALSE	no hit	1436908
CAMKMT	Q7Z624	Calmodulin-lysine N-methyltransferase	Homo sapiens	1	1	3	3	3	3	322492	0.0467302052575853	12.9694221783185	0.359003751009568	0.727916151948284	0.789107659306495	-7.24128717467574	0.913625210956658	0.937332532151973	1	GFP_WT - GFP	limma	0.727916151948284	0.789107659306495	FALSE	no hit	322492
PEPD	P12955	Xaa-Pro dipeptidase	Homo sapiens	1	1	3	3	2	2	890526	0.046418629861865	13.8961352319577	0.499624872278143	0.629391398002612	0.706720469338403	-7.17585276386949	0.880012470018936	0.935094261292239	1	GFP_WT - GFP	limma	0.629391398002612	0.706720469338403	FALSE	no hit	890526
MRPL3	P09001	39S ribosomal protein L3, mitochondrial	Homo sapiens	1	1	3	3	4	4	2319715	0.046061084763906	14.7802529189961	0.397849822542966	0.700064047366391	0.766025313672126	-7.22527358301273	0.904321742234025	0.936728614306317	1	GFP_WT - GFP	limma	0.700064047366391	0.766025313672126	FALSE	no hit	2319715
CXADR	P78310	Coxsackievirus and adenovirus receptor	Homo sapiens	1	1	3	3	2	2	1140125	0.0447574813945231	12.6161090688949	0.260024580620371	0.80072810225829	0.850065894417639	-7.27482737874253	0.937380906584244	0.938823532562381	1	GFP_WT - GFP	limma	0.80072810225829	0.850065894417639	FALSE	no hit	1140125
CELF1	Q92879	CUGBP Elav-like family member 1	Homo sapiens	1	1	3	3	4	7	2981337	0.0440896836285418	16.2982399770809	0.431781601503109	0.676115651667877	0.747997420950461	-7.20998936290737	0.896205914114392	0.936192203644564	1	GFP_WT - GFP	limma	0.676115651667877	0.747997420950461	FALSE	no hit	2981337
CPSF1	Q10570	Cleavage and polyadenylation specificity factor subunit 1	Homo sapiens	1	1	3	3	2	2	664147	0.0432577624817743	13.7563957530496	0.315048956095139	0.759946249996174	0.816859483340771	-7.25747722045663	0.92416642158863	0.938003013478606	1	GFP_WT - GFP	limma	0.759946249996174	0.816859483340771	FALSE	no hit	664147
YTHDF1	Q9BYJ9	YTH domain-containing family protein 1	Homo sapiens	1	1	3	3	2	4	5789348	0.0428487980076824	16.2511267389691	0.302221669340204	0.769388833810415	0.823310415484883	-7.26181295269065	0.927245248590923	0.938196145770828	1	GFP_WT - GFP	limma	0.769388833810415	0.823310415484883	FALSE	no hit	5789348
SLC31A1	O15431	High affinity copper uptake protein 1	Homo sapiens	1	1	3	3	2	2	987843	0.0425777552785931	11.3951365581761	0.135384993254812	0.895672798912801	0.927440504095915	-7.24249497938746	0.967372156865144	0.940607528387799	1	GFP_WT - GFP	limma	0.895672798912801	0.927440504095915	FALSE	no hit	987843
NEK9	Q8TD19	Serine/threonine-protein kinase Nek9	Homo sapiens	1	1	3	3	14	14	2659715	0.0417775302116823	17.0241419835643	0.383259578445684	0.710472340647717	0.773910833435597	-7.2314747329957	0.907814573474118	0.936956704871695	1	GFP_WT - GFP	limma	0.710472340647717	0.773910833435597	FALSE	no hit	2659715
EPB41	P11171	Protein 4.1	Homo sapiens	1	1	3	3	2	2	997662	0.0416165568154589	13.6512521285518	0.23339368943787	0.820706562186317	0.866461674392585	-7.28205022113213	0.943782925907194	0.939213289172033	1	GFP_WT - GFP	limma	0.820706562186317	0.866461674392585	FALSE	no hit	997662
SCFD1	Q8WVM8	Sec1 family domain-containing protein 1	Homo sapiens	1	1	3	3	9	9	4838994	0.0416086930943216	16.4080450203136	0.399678138411244	0.698764374686166	0.765001414369958	-7.22448074041132	0.903884181671349	0.936699924130015	1	GFP_WT - GFP	limma	0.698764374686166	0.765001414369958	FALSE	no hit	4838994
MYD88	Q99836	Myeloid differentiation primary response protein MyD88	Homo sapiens	1	1	3	3	8	8	4486655	0.0411983947619952	17.2105874605213	0.442797990777354	0.668420915061859	0.741759147135587	-7.20476916214133	0.893573297855003	0.936016243419663	1	GFP_WT - GFP	limma	0.668420915061859	0.741759147135587	FALSE	no hit	4486655
ESS2	Q96DF8	Splicing factor ESS-2 homolog	Homo sapiens	1	1	3	3	2	2	573312	0.0408520806334938	12.770900821925	0.264555617763156	0.797343670228397	0.847328814368094	-7.2735219859183	0.936292044613067	0.938756744481776	1	GFP_WT - GFP	limma	0.797343670228397	0.847328814368094	FALSE	no hit	573312
EMC1	Q8N766	ER membrane protein complex subunit 1	Homo sapiens	1	1	3	3	16	16	6729537	0.0407260484584171	17.5690500447941	0.38310331771883	0.710584162003189	0.773910833435597	-7.23153993457507	0.907851991279908	0.936959139444814	1	GFP_WT - GFP	limma	0.710584162003189	0.773910833435597	FALSE	no hit	6729537
YTHDF2	Q9Y5A9	YTH domain-containing family protein 2	Homo sapiens	1	1	3	3	6	8	7349352	0.0403549996852952	17.1612863342328	0.295746103256411	0.774171137848763	0.827725194180112	-7.26393469156183	0.928799941683291	0.938293213892172	1	GFP_WT - GFP	limma	0.774171137848763	0.827725194180112	FALSE	no hit	7349352
RARS2	Q5T160	Probable arginine--tRNA ligase, mitochondrial	Homo sapiens	1	1	3	3	5	5	1654588	0.0398911163547844	14.7612533049224	0.333897884758934	0.746147313016957	0.805134318255464	-7.25078666384475	0.919644343265436	0.937717148722569	1	GFP_WT - GFP	limma	0.746147313016957	0.805134318255464	FALSE	no hit	1654588
EXOSC2	Q13868	Exosome complex component RRP4	Homo sapiens	1	1	3	3	3	3	1329015	0.0375478727322758	14.1649442271911	0.273082565413262	0.790986698808295	0.841424109764694	-7.27100519526971	0.93424324264156	0.938630679916082	1	GFP_WT - GFP	limma	0.790986698808295	0.841424109764694	FALSE	no hit	1329015
TOMM22	Q9NS69	Mitochondrial import receptor subunit TOM22 homolog	Homo sapiens	1	1	3	3	2	2	241916	0.037405297581639	13.0935592382658	0.27604008990416	0.78878560234944	0.839883608130021	-7.27011392169755	0.933532728065767	0.938586840050299	1	GFP_WT - GFP	limma	0.78878560234944	0.839883608130021	FALSE	no hit	241916
HACL1	Q9UJ83	2-hydroxyacyl-CoA lyase 1	Homo sapiens	1	1	3	3	2	2	319785	0.0368798344741048	13.1849349497508	0.240024615566011	0.815718611403015	0.863363807235216	-7.2803237134453	0.942188507178826	0.939116685688844	1	GFP_WT - GFP	limma	0.815718611403015	0.863363807235216	FALSE	no hit	319785
HSPA1A	P0DMV8	Heat shock 70 kDa protein 1A	Homo sapiens	1	1	3	3	0	43	330833288	0.0363614838752362	20.9144960794853	0.371912344500292	0.71861139879658	0.781034726096387	-7.23614253391923	0.910532280616613	0.937133043502623	1	GFP_WT - GFP	limma	0.71861139879658	0.781034726096387	FALSE	no hit	330833288
MAGED1	Q9Y5V3	Melanoma-associated antigen D1	Homo sapiens	1	1	3	3	7	8	3389493	0.0356899365757712	16.5395791790144	0.375508154856671	0.716028098973514	0.7786296244399	-7.23467806772366	0.909670955060578	0.937077263203193	1	GFP_WT - GFP	limma	0.716028098973514	0.7786296244399	FALSE	no hit	3389493
FHL2	Q14192	Four and a half LIM domains protein 2	Homo sapiens	1	1	3	3	5	5	3564639	0.0352234573206029	15.7009322010666	0.307223846850029	0.765701683165833	0.821901045692015	-7.26014315661649	0.926044485361275	0.938120966184427	1	GFP_WT - GFP	limma	0.765701683165833	0.821901045692015	FALSE	no hit	3564639
RPL19	P84098	60S ribosomal protein L19	Homo sapiens	1	1	3	3	4	4	7939180	0.0348216046723167	17.0345024071377	0.337930443332307	0.74320733911997	0.802373819635427	-7.24930603690049	0.918677217652669	0.937655669012827	1	GFP_WT - GFP	limma	0.74320733911997	0.802373819635427	FALSE	no hit	7939180
TKT	P29401	Transketolase	Homo sapiens	1	1	3	3	3	3	911383	0.0337655284397265	14.5131197125858	0.249746717979866	0.808421302374144	0.856934734034519	-7.27770606369562	0.93985122982706	0.938974517238687	1	GFP_WT - GFP	limma	0.808421302374144	0.856934734034519	FALSE	no hit	911383
SRGAP2	O75044	SLIT-ROBO Rho GTPase-activating protein 2	Homo sapiens	1	1	3	3	1	5	1618699	0.0334930812817635	15.3372727969708	0.306836810506308	0.76598675000507	0.821901045692015	-7.26027331276035	0.9261373867247	0.938126789250705	1	GFP_WT - GFP	limma	0.76598675000507	0.821901045692015	FALSE	no hit	1618699
DBNL	Q9UJU6	Drebrin-like protein	Homo sapiens	1	1	3	3	6	6	2999892	0.0323064433221116	14.6069217613984	0.211207320280669	0.837456495654623	0.881489010448681	-7.28747923601846	0.949119281892306	0.939534392882442	1	GFP_WT - GFP	limma	0.837456495654623	0.881489010448681	FALSE	no hit	2999892
SIAH1	Q8IUQ4	E3 ubiquitin-protein ligase SIAH1	Homo sapiens	1	1	3	3	5	6	6034050	0.0317653381766476	16.4000627613475	0.317175130987722	0.75838510826564	0.815826764367644	-7.25674152385981	0.923656201986448	0.937970891171476	1	GFP_WT - GFP	limma	0.75838510826564	0.815826764367644	FALSE	no hit	6034050
GPHN	Q9NQX3	Gephyrin	Homo sapiens	1	1	3	3	6	6	2342960	0.0315792141299127	15.7139559280699	0.243674685451296	0.81297666087131	0.861329103402971	-7.27935296400777	0.941310939410026	0.939063384026806	1	GFP_WT - GFP	limma	0.81297666087131	0.861329103402971	FALSE	no hit	2342960
MPG	P29372	DNA-3-methyladenine glycosylase	Homo sapiens	1	1	3	3	8	8	3628230	0.0312327679118312	16.2723463546232	0.341291744766862	0.740760107741371	0.800965918967264	-7.24805863660587	0.917871171023125	0.937604336205856	1	GFP_WT - GFP	limma	0.740760107741371	0.800965918967264	FALSE	no hit	3628230
DDB1	Q16531	DNA damage-binding protein 1	Homo sapiens	1	1	3	3	19	19	7873122	0.0280265279896277	18.1966387161307	0.301994223584594	0.76955663275051	0.823310415484883	-7.26188823904734	0.927299850472859	0.938199560043535	1	GFP_WT - GFP	limma	0.76955663275051	0.823310415484883	FALSE	no hit	7873122
SMC3	Q9UQE7	Structural maintenance of chromosomes protein 3	Homo sapiens	1	1	3	3	18	18	2902199	0.0275638669776441	16.3305445581925	0.199539901279275	0.84630046028625	0.88942413960097	-7.29011902435052	0.95192650826556	0.939701953735308	1	GFP_WT - GFP	limma	0.84630046028625	0.88942413960097	FALSE	no hit	2902199
SQSTM1	Q13501	Sequestosome-1	Homo sapiens	1	1	3	3	2	2	1242817	0.0270327211524553	12.6567912145286	0.111403547055344	0.913754823860398	0.940073528259384	-7.3052420319324	0.973149278843757	0.940939289191157	1	GFP_WT - GFP	limma	0.913754823860398	0.940073528259384	FALSE	no hit	1242817
RAB35	Q15286	Ras-related protein Rab-35	Homo sapiens	1	1	3	3	2	2	10634609	0.0262821610136612	16.8276666477423	0.27710764551429	0.78799157428282	0.839581833467068	-7.26978988705221	0.933276271882113	0.938571000912879	1	GFP_WT - GFP	limma	0.78799157428282	0.839581833467068	FALSE	no hit	10634609
DHCR7	Q9UBM7	7-dehydrocholesterol reductase	Homo sapiens	1	1	3	3	5	5	9346362	0.0254636329080107	16.3072289508778	0.227116650965938	0.825436179418289	0.870143856137033	-7.28364055941935	0.945292459336303	0.939304467489495	1	GFP_WT - GFP	limma	0.825436179418289	0.870143856137033	FALSE	no hit	9346362
DLG1	Q12959	Disks large homolog 1	Homo sapiens	1	1	3	3	4	4	1130619	0.0242858977200395	14.1483019660478	0.256911806847169	0.803055726081803	0.851676658034284	-7.27571129836695	0.938129011031131	0.938869335066237	1	GFP_WT - GFP	limma	0.803055726081803	0.851676658034284	FALSE	no hit	1130619
HTATSF1	O43719	HIV Tat-specific factor 1	Homo sapiens	1	1	3	3	4	4	1208975	0.0237011888381566	14.0971237748726	0.193652214690986	0.850772099371278	0.893268208230982	-7.29139470385989	0.953343337241993	0.939786170855235	1	GFP_WT - GFP	limma	0.850772099371278	0.893268208230982	FALSE	no hit	1208975
SMNDC1	O75940	Survival of motor neuron-related-splicing factor 30	Homo sapiens	1	1	3	3	2	2	1565237	0.0229086270780829	15.0738375002945	0.184902023315797	0.857428167706356	0.897536509557461	-7.29322059269436	0.955449278294636	0.939910915385818	1	GFP_WT - GFP	limma	0.857428167706356	0.897536509557461	FALSE	no hit	1565237
XAB2	Q9HCS7	Pre-mRNA-splicing factor SYF1	Homo sapiens	1	1	3	3	2	2	831336	0.0228463745542076	14.1427410497493	0.183257763531732	0.858680266755496	0.897536509557461	-7.29355434982559	0.955845043563259	0.939934300703443	1	GFP_WT - GFP	limma	0.858680266755496	0.897536509557461	FALSE	no hit	831336
NOTCH2	Q04721	Neurogenic locus notch homolog protein 2	Homo sapiens	1	1	3	3	11	11	1549292	0.0200851257638881	15.9338519167275	0.191558325485626	0.852363757226507	0.894046216412235	-7.29183925292859	0.953847252237946	0.939816067163375	1	GFP_WT - GFP	limma	0.852363757226507	0.894046216412235	FALSE	no hit	1549292
DCTN1	Q14203	Dynactin subunit 1	Homo sapiens	1	1	3	3	20	20	2965491	0.018811640492391	17.3737119609129	0.156545824615583	0.879077314572174	0.913857821577997	-7.29856151947241	0.962275931910501	0.9403117596739	1	GFP_WT - GFP	limma	0.879077314572174	0.913857821577997	FALSE	no hit	2965491
UGGT1	Q9NYU2	UDP-glucose:glycoprotein glucosyltransferase 1	Homo sapiens	1	1	3	3	3	3	2386785	0.0184575983378892	14.1517446685039	0.0903435941283787	0.930003825731098	0.951273986222272	-7.30759077748452	0.978223786311603	0.94122765849387	1	GFP_WT - GFP	limma	0.930003825731098	0.951273986222272	FALSE	no hit	2386785
CWF19L1	Q69YN2	CWF19-like protein 1	Homo sapiens	1	1	3	3	2	2	362666	0.017421416108542	14.0961435875708	0.117851779574636	0.908787718911328	0.937786836107812	-7.30442508862683	0.971595750793669	0.940850440148168	1	GFP_WT - GFP	limma	0.908787718911328	0.937786836107812	FALSE	no hit	362666
LMNB2	Q03252	Lamin-B2	Homo sapiens	1	1	3	3	21	21	4897793	0.0157301136220873	17.9713954785834	0.169787024496068	0.868953609119612	0.90512412605026	-7.29617721026648	0.959087785536443	0.9401252272324	1	GFP_WT - GFP	limma	0.868953609119612	0.90512412605026	FALSE	no hit	4897793
TMLHE	Q9NVH6	Trimethyllysine dioxygenase, mitochondrial	Homo sapiens	1	1	3	3	2	2	776542	0.0156333407618732	14.5085095570026	0.131725279896291	0.898115385189868	0.929054399443455	-7.30251214444475	0.968253677358634	0.940658391928771	1	GFP_WT - GFP	limma	0.898115385189868	0.929054399443455	FALSE	no hit	776542
DDX39B	Q13838	Spliceosome RNA helicase DDX39B	Homo sapiens	1	1	3	3	2	6	3597524	0.0150368593731827	16.1396079262913	0.0886228588501541	0.931333101201169	0.951481549828943	-7.30776105911615	0.97863844834081	0.9412510981094	1	GFP_WT - GFP	limma	0.931333101201169	0.951481549828943	FALSE	no hit	3597524
SPTLC1	O15269	Serine palmitoyltransferase 1	Homo sapiens	1	1	3	3	9	9	5253220	0.0144594075375686	15.7682788490676	0.147834876680472	0.885750186515845	0.919884828091061	-7.30002513299582	0.964373640251497	0.940433859995257	1	GFP_WT - GFP	limma	0.885750186515845	0.919884828091061	FALSE	no hit	5253220
ADSL	P30566	Adenylosuccinate lyase	Homo sapiens	1	1	3	3	7	7	3701644	0.0128942231675619	15.3473390857864	0.136563847850847	0.894398237851717	0.927034070988318	-7.30179515014725	0.967088212877419	0.940591126310161	1	GFP_WT - GFP	limma	0.894398237851717	0.927034070988318	FALSE	no hit	3701644
CAMK2G	Q13555	Calcium/calmodulin-dependent protein kinase type II subunit gamma	Homo sapiens	1	1	3	3	3	7	2671961	0.01252206443435	16.2578555527581	0.0969389667559123	0.924911035219395	0.947909798162442	-7.30690783958227	0.97663449180178	0.941137646897388	1	GFP_WT - GFP	limma	0.924911035219395	0.947909798162442	FALSE	no hit	2671961
HSPA14	Q0VDF9	Heat shock 70 kDa protein 14	Homo sapiens	1	1	3	3	13	13	3868272	0.0122167582609478	16.7977727054133	0.114408098353836	0.911439896569204	0.938871529264311	-7.30486707860232	0.972425400052288	0.940897922504416	1	GFP_WT - GFP	limma	0.911439896569204	0.938871529264311	FALSE	no hit	3868272
RER1	O15258	Protein RER1	Homo sapiens	1	1	3	3	3	3	1598765	0.0121931255657763	14.2072294411354	0.0890266375387275	0.931021160031657	0.951481549828943	-7.30772139523255	0.978541145407864	0.941245599542012	1	GFP_WT - GFP	limma	0.931021160031657	0.951481549828943	FALSE	no hit	1598765
CCT5	P48643	T-complex protein 1 subunit epsilon	Homo sapiens	1	1	3	3	24	24	22693139	0.0121408128241995	19.2936650527305	0.111327998594239	0.913813043135789	0.940073528259384	-7.30525133177353	0.973167480827112	0.940940328613091	1	GFP_WT - GFP	limma	0.913813043135789	0.940073528259384	FALSE	no hit	22693139
IPO11	Q9UI26	Importin-11	Homo sapiens	1	1	3	3	8	8	2298409	0.0121341141005669	15.2804300280535	0.114322958952856	0.911505482173961	0.938871529264311	-7.30487784055177	0.972445912158584	0.9408990954844	1	GFP_WT - GFP	limma	0.911505482173961	0.938871529264311	FALSE	no hit	2298409
TRAP1	Q12931	Heat shock protein 75 kDa, mitochondrial	Homo sapiens	1	1	3	3	29	29	26882858	0.0105325184714324	19.2797357642926	0.0788479376180943	0.938888414969012	0.957565962282806	-7.3086663368138	0.980994110769289	0.941383902727169	1	GFP_WT - GFP	limma	0.938888414969012	0.957565962282806	FALSE	no hit	26882858
KNTC1	P50748	Kinetochore-associated protein 1	Homo sapiens	1	1	3	3	3	3	431817	0.0104495978445573	13.8408277965555	0.105474888844184	0.918325200335796	0.942538853079025	-7.30595270825451	0.974577719483239	0.94102074903778	1	GFP_WT - GFP	limma	0.918325200335796	0.942538853079025	FALSE	no hit	431817
DPYSL3	Q14195	Dihydropyrimidinase-related protein 3	Homo sapiens	1	1	3	3	12	14	6266004	0.0102985674398077	16.9519339788799	0.110911135313088	0.914134296746993	0.940073528259384	-7.30530253354877	0.973267916459547	0.940946063319214	1	GFP_WT - GFP	limma	0.914134296746993	0.940073528259384	FALSE	no hit	6266004
LUC7L3	O95232	Luc7-like protein 3	Homo sapiens	1	1	3	3	4	4	1035422	0.00983577522578649	15.2563575253087	0.0744968380375592	0.942253632160636	0.959601325000803	-7.30903535994361	0.982042738638851	0.94144282803468	1	GFP_WT - GFP	limma	0.942253632160636	0.959601325000803	FALSE	no hit	1035422
TNKS1BP1	Q9C0C2	182 kDa tankyrase-1-binding protein	Homo sapiens	1	1	3	3	2	2	799020	0.00981391495069062	14.0713285883613	0.084310861969748	0.934665117122545	0.954184592613691	-7.30817340901109	0.979677576558757	0.941309754898171	1	GFP_WT - GFP	limma	0.934665117122545	0.954184592613691	FALSE	no hit	799020
RAB9A	P51151	Ras-related protein Rab-9A	Homo sapiens	1	1	3	3	1	2	924693	0.0083646991608326	13.0147713679837	0.069520956951245	0.946103548010076	0.963055524415099	-7.30943173419388	0.983241978624825	0.941510071603223	1	GFP_WT - GFP	limma	0.946103548010076	0.963055524415099	FALSE	no hit	924693
TRMT1	Q9NXH9	tRNA (guanine(26)-N(2))-dimethyltransferase	Homo sapiens	1	1	3	3	2	2	815754	0.00803947505751879	13.4417512181853	0.0443253067338072	0.965618340166458	0.976300986546366	-7.3110186393215	0.989314921915781	0.941848235067615	1	GFP_WT - GFP	limma	0.965618340166458	0.976300986546366	FALSE	no hit	815754
ATP5F1E	P56381	ATP synthase subunit epsilon, mitochondrial	Homo sapiens	1	1	3	3	1	3	12403717	0.00795952567387204	16.5567779360976	0.0482101400793112	0.96260749430926	0.974194007240282	-7.31081973315417	0.988378505827191	0.94179634724144	1	GFP_WT - GFP	limma	0.96260749430926	0.974194007240282	FALSE	no hit	12403717
RAB1B	Q9H0U4	Ras-related protein Rab-1B	Homo sapiens	1	1	3	3	2	6	31899018	0.00759433353969285	19.2857622567825	0.0754635762103161	0.941505832584672	0.95930453712699	-7.30895517666721	0.981809749134676	0.941429745947845	1	GFP_WT - GFP	limma	0.941505832584672	0.95930453712699	FALSE	no hit	31899018
DDX3X	O00571	ATP-dependent RNA helicase DDX3X	Homo sapiens	1	1	3	3	7	26	13303765	0.00685546178855034	18.4194355734442	0.0635587222760763	0.950718560916658	0.964949500264034	-7.30987064560751	0.984678989899862	0.941590444317717	1	GFP_WT - GFP	limma	0.950718560916658	0.964949500264034	FALSE	no hit	13303765
SF3B3	Q15393	Splicing factor 3B subunit 3	Homo sapiens	1	1	3	3	15	15	3277152	0.00602583302330828	16.7804570517442	0.0524101592562375	0.959353077853221	0.971368097132693	-7.31058591105554	0.987366134108711	0.941740146363115	1	GFP_WT - GFP	limma	0.959353077853221	0.971368097132693	FALSE	no hit	3277152
NUP155	O75694	Nuclear pore complex protein Nup155	Homo sapiens	1	1	3	3	32	33	27548751	0.00514830762994833	18.9108864304221	0.0551860102214983	0.957202621842315	0.969657788487974	-7.31042066767945	0.986697054653443	0.941702943430127	1	GFP_WT - GFP	limma	0.957202621842315	0.969657788487974	FALSE	no hit	27548751
KCTD12	Q96CX2	BTB/POZ domain-containing protein KCTD12	Homo sapiens	1	1	3	3	8	10	5058050	0.00463043576481326	16.5489676702026	0.036338007681228	0.971810457398564	0.980204213748455	-7.31137514643051	0.991240257902607	0.941954629887029	1	GFP_WT - GFP	limma	0.971810457398564	0.980204213748455	FALSE	no hit	5058050
TBCB	Q99426	Tubulin-folding cofactor B	Homo sapiens	1	1	3	3	5	5	2516306	0.00446593832082698	15.6731168613399	0.0416334772530109	0.96770491835685	0.977470321185055	-7.31114667173559	0.989963780193295	0.941884134776422	1	GFP_WT - GFP	limma	0.96770491835685	0.977470321185055	FALSE	no hit	2516306
HECTD1	Q9ULT8	E3 ubiquitin-protein ligase HECTD1	Homo sapiens	1	1	3	3	19	19	1843735	0.00371937534982436	17.0058401863723	0.0356732051230752	0.97232593866706	0.980253776056671	-7.31140163764433	0.991400510809411	0.941963467977079	1	GFP_WT - GFP	limma	0.97232593866706	0.980253776056671	FALSE	no hit	1843735
KIN	O60870	DNA/RNA-binding protein KIN17	Homo sapiens	1	1	3	3	6	6	2469956	0.00370427596346268	15.8323355463318	0.030870923082221	0.976049968280145	0.983065181276888	-7.31157847556778	0.992558127055829	0.942027231686516	1	GFP_WT - GFP	limma	0.976049968280145	0.983065181276888	FALSE	no hit	2469956
KIF5B	P33176	Kinesin-1 heavy chain	Homo sapiens	1	1	3	3	13	20	3937627	0.00369110195671496	17.942334167415	0.0374260895545022	0.970966799556928	0.980171538482787	-7.31133073318243	0.990977972849708	0.941940158823894	1	GFP_WT - GFP	limma	0.970966799556928	0.980171538482787	FALSE	no hit	3937627
MAPK1	P28482	Mitogen-activated protein kinase 1	Homo sapiens	1	1	3	3	3	5	2637426	0.00279414700780301	14.9599290991126	0.0231825156826866	0.982013342026416	0.987651696143314	-7.31180845851405	0.994411491143927	0.942129027292816	1	GFP_WT - GFP	limma	0.982013342026416	0.987651696143314	FALSE	no hit	2637426
MCMBP	Q9BTE3	Mini-chromosome maintenance complex-binding protein	Homo sapiens	1	1	3	3	21	21	30654370	0.00216482954623132	17.7263227802076	0.0234390100001134	0.981814375632609	0.987651696143314	-7.31180184076976	0.994349660195421	0.94212563700645	1	GFP_WT - GFP	limma	0.981814375632609	0.987651696143314	FALSE	no hit	30654370
AFG3L2	Q9Y4W6	AFG3-like protein 2	Homo sapiens	1	1	3	3	17	18	3423993	0.00209558788958475	18.1211236154912	0.021223811277583	0.983532779993162	0.988706792704747	-7.31185659361821	0.99488366077851	0.942154903990424	1	GFP_WT - GFP	limma	0.983532779993162	0.988706792704747	FALSE	no hit	3423993
IPO4	Q8TEX9	Importin-4	Homo sapiens	1	1	3	3	12	12	4718447	0.00165324929427513	17.010061100471	0.0150126411785909	0.988351443049451	0.992601401476324	-7.31198115254695	0.996380950297245	0.942236808342839	1	GFP_WT - GFP	limma	0.988351443049451	0.992601401476324	FALSE	no hit	4718447
DNAAF5	Q86Y56	Dynein axonemal assembly factor 5	Homo sapiens	1	1	3	3	15	15	6620898	0.00148254491568167	16.72426924656	0.0118241400276171	0.990825308446348	0.99413594193519	-7.31202850912807	0.997149588426685	0.94227876416111	1	GFP_WT - GFP	limma	0.990825308446348	0.99413594193519	FALSE	no hit	6620898
SHTN1	A0MZ66	Shootin-1	Homo sapiens	1	1	3	3	3	3	491732	0.00126066983605	13.0170708311629	0.00944206130413988	0.992673563320535	0.995124166171711	-7.31205654491098	0.997723827568249	0.942310069030804	1	GFP_WT - GFP	limma	0.992673563320535	0.995124166171711	FALSE	no hit	491732
BUB3	O43684	Mitotic checkpoint protein BUB3	Homo sapiens	1	1	3	3	11	11	11851304	0.000388100126482271	17.4976360602167	0.003719769522711	0.997113656085424	0.998538782797314	-7.31209822762901	0.999103284095583	0.942385132058344	1	GFP_WT - GFP	limma	0.997113656085424	0.998538782797314	FALSE	no hit	11851304
RAVER1	Q8IY67	Ribonucleoprotein PTB-binding 1	Homo sapiens	1	1	3	3	2	2	970284	0.000235457959679053	13.648288989084	0.00159527754431059	0.998762146622859	0.999338408943524	-7.31210447696749	0.999615430207984	0.942412950752863	1	GFP_WT - GFP	limma	0.998762146622859	0.999338408943524	FALSE	no hit	970284
NCAPD2	Q15021	Condensin complex subunit 1	Homo sapiens	1	1	3	3	12	12	1823518	0.000203115924161779	15.798186928962	0.00146532079833017	0.998862986294169	0.999338408943524	-7.31210469709651	0.999646758571842	0.942414651571505	1	GFP_WT - GFP	limma	0.998862986294169	0.999338408943524	FALSE	no hit	1823518
STK4	Q13043	Serine/threonine-protein kinase 4	Homo sapiens	1	1	3	3	3	6	1454668	-8.62069568849932e-05	14.6512451946722	-0.000532212650273639	0.999587030166051	0.999587030166051	-7.31210572866536	0.999871700748251	0.942426860745155	1	GFP_WT - GFP	limma	0.999587030166051	0.999587030166051	FALSE	no hit	1454668
P2804_GFP	P2804_GFP	NA	NA	1	1	3	3	37	37	36928827392	-4.90865157411477	26.7962414183892	-9.5339648601781	5.53401125281221e-06	0.000151071320174172	4.47132534644953	0.00397007042719633	0.0985137636277669	0.27558360095215	GFP_WT - GFP	limma	5.53401125281221e-06	0.000151071320174172	TRUE	hit	36928827392
KRTAP13-2	Q52LG2	Keratin-associated protein 13-2	Homo sapiens	1	1	3	3	2	3	3124624	-3.47762914681114	13.1883296942228	-4.45970480524919	0.0021452336424346	0.00882442488531805	-1.69919887346481	0.177843011075334	0.744345125615109	1	GFP_WT - GFP	limma	0.0021452336424346	0.00882442488531805	TRUE	hit	3124624
HDHD3	Q9BSH5	Haloacid dehalogenase-like hydrolase domain-containing protein 3	Homo sapiens	1	1	3	3	2	2	800368	-2.7541973536046	12.6730994764262	-15.3906402797079	9.59677773972907e-08	2.01724268089105e-05	8.62532058532141	3.31890132221346e-06	0.000645275555979314	0.00247811710908346	GFP_WT - GFP	limma	9.59677773972907e-08	2.01724268089105e-05	TRUE	hit	800368
GET4	Q7L5D6	Golgi to ER traffic protein 4 homolog	Homo sapiens	1	1	3	3	6	6	22809757	-2.72081263048153	16.2801835323064	-13.6120998535693	2.76438878345902e-07	3.87383014855391e-05	7.56717916179511	3.91107118522527e-05	0.00509885584751107	0.02992357702432	GFP_WT - GFP	limma	2.76438878345902e-07	3.87383014855391e-05	TRUE	hit	22809757
MARK2	Q7KZI7	Serine/threonine-protein kinase MARK2	Homo sapiens	1	1	3	3	1	2	4291443	-2.61266625700083	13.9546979573437	-23.6460336119058	2.24123841941028e-09	4.71108315760041e-06	12.1366483833458	9.04831765069503e-13	1.79246801144683e-09	1.18241526967123e-06	GFP_WT - GFP	limma	2.24123841941028e-09	4.71108315760041e-06	TRUE	hit	4291443
ADGRL2	O95490	Adhesion G protein-coupled receptor L2	Homo sapiens	1	1	3	3	3	3	8834624	-2.31681634783633	12.6009601488682	-12.2811859723784	6.65273205926072e-07	5.67835671298633e-05	6.67286016963045	0.000206803227359886	0.0162974669553924	0.034186770355221	GFP_WT - GFP	limma	6.65273205926072e-07	5.67835671298633e-05	TRUE	hit	8834624
ECE1	P42892	Endothelin-converting enzyme 1	Homo sapiens	1	1	3	3	2	2	206506	-2.04347145882315	13.7678556016221	-19.7164677150456	1.10843661149217e-08	7.76644585785513e-06	10.6986351355459	2.56901988571201e-09	1.69640594847885e-06	0.00010217655844014	GFP_WT - GFP	limma	1.10843661149217e-08	7.76644585785513e-06	TRUE	hit	206506
GTF3C3	Q9Y5Q9	General transcription factor 3C polypeptide 3	Homo sapiens	1	1	3	3	3	3	700025	-2.00160467687696	14.0177632790067	-12.756944621794	4.81433949020102e-07	5.32617979389607e-05	7.00372212655343	0.000116061103760057	0.0115656522683176	0.034186770355221	GFP_WT - GFP	limma	4.81433949020102e-07	5.32617979389607e-05	TRUE	hit	700025
KRTAP11-1	Q8IUC1	Keratin-associated protein 11-1	Homo sapiens	1	1	3	3	3	3	3079606	-1.99973276050805	13.4611317844311	-2.00242401936101	0.0764327437183793	0.13646800208143	-5.48013228145236	0.54517942048335	0.899247398639121	1	GFP_WT - GFP	limma	0.0764327437183793	0.13646800208143	FALSE	candidate	3079606
KLHDC2	Q9Y2U9	Kelch domain-containing protein 2	Homo sapiens	1	1	3	3	2	2	943659	-1.94765775360218	14.0846406364134	-12.6585871896264	5.14260777753666e-07	5.37931685879343e-05	6.93638023354887	0.000130993528386858	0.012509205039134	0.034186770355221	GFP_WT - GFP	limma	5.14260777753666e-07	5.37931685879343e-05	TRUE	hit	943659
CSTB	P04080	Cystatin-B	Homo sapiens	1	1	3	3	3	3	2768363	-1.91643673158748	13.9665705833002	-8.26575627404326	1.7628368238256e-05	0.000314023983362832	3.24905721908336	0.0125121221752571	0.204720966795231	0.514112972183815	GFP_WT - GFP	limma	1.7628368238256e-05	0.000314023983362832	TRUE	hit	2768363
HPS6	Q86YV9	BLOC-2 complex member HPS6	Homo sapiens	1	1	3	3	2	2	1035883	-1.87383900631399	14.140680211344	-12.0450855486721	7.84392945705821e-07	5.68549645473667e-05	6.50374094012949	0.000273461105738004	0.0186801837124442	0.0498711411853759	GFP_WT - GFP	limma	7.84392945705821e-07	5.68549645473667e-05	TRUE	hit	1035883
BOLA2B	Q9H3K6	BolA-like protein 2	Homo sapiens	1	1	3	3	5	5	24477871	-1.78833039965654	16.3808551780619	-17.9581837786348	2.50966977771897e-08	1.14769413099287e-05	9.92920991336748	5.77056205042226e-08	2.80941193530114e-05	0.00010217655844014	GFP_WT - GFP	limma	2.50966977771897e-08	1.14769413099287e-05	TRUE	hit	24477871
LOC100653049	A0A140TA62	IF rod domain-containing protein	Homo sapiens	1	1	3	3	0	4	26290624	-1.78607145174134	16.5171805249487	-1.82118991652569	0.102098119029836	0.170460878634405	-5.75184573863976	0.582153077632344	0.905038733090606	1	GFP_WT - GFP	limma	0.102098119029836	0.170460878634405	FALSE	candidate	26290624
5430421N21Rik	Q61726	Keratin type II (Fragment)	Mus musculus	1	1	3	3	0	2	93107657	-1.71078558357167	17.7822386337702	-1.90867204115459	0.0888335504970583	0.153812292541035	-5.62203149736354	0.564159868602976	0.902305939992197	1	GFP_WT - GFP	limma	0.0888335504970583	0.153812292541035	FALSE	candidate	93107657
CSNK2B	P67870	Casein kinase II subunit beta	Homo sapiens	1	1	3	3	3	3	1145995	-1.70656115870654	14.9103603035402	-4.42436202362522	0.00168358338256586	0.00725109985148239	-1.59282473484885	0.181304924490475	0.747996532782138	1	GFP_WT - GFP	limma	0.00168358338256586	0.00725109985148239	TRUE	hit	1145995
TFG	Q92734	Protein TFG	Homo sapiens	1	1	3	3	2	2	393827	-1.69291061684132	13.1918540713145	-15.8163088162714	7.57716080986719e-08	1.79380457376793e-05	8.85832307798504	1.76487825265248e-06	0.000392101542945285	0.00158251535792585	GFP_WT - GFP	limma	7.57716080986719e-08	1.79380457376793e-05	TRUE	hit	393827
FOXC1	Q12948	Forkhead box protein C1	Homo sapiens	1	1	3	3	2	3	1025294	-1.66598133743555	13.8280897838463	-9.91402598476212	4.00928871857411e-06	0.00011869753361187	4.80945815775104	0.0027412173904251	0.0764836675386773	0.27558360095215	GFP_WT - GFP	limma	4.00928871857411e-06	0.00011869753361187	TRUE	hit	1025294
ALDH2	P05091	Aldehyde dehydrogenase, mitochondrial	Homo sapiens	1	1	3	3	2	2	1769995	-1.55273132671332	14.9666633338629	-13.2883610079061	3.39737806495853e-07	4.44018876868231e-05	7.35840033567143	5.94813635106384e-05	0.00712245567779012	0.02992357702432	GFP_WT - GFP	limma	3.39737806495853e-07	4.44018876868231e-05	TRUE	hit	1769995
XIAP	P98170	E3 ubiquitin-protein ligase XIAP	Homo sapiens	1	1	3	3	2	2	31185638	-1.52554297237413	13.758176264169	-10.1634387400554	3.2633526191765e-06	0.000107180737586078	5.02491690677192	0.00213546706335088	0.0650385216713849	0.200750593298131	GFP_WT - GFP	limma	3.2633526191765e-06	0.000107180737586078	TRUE	hit	31185638
CDK1	P06493	Cyclin-dependent kinase 1	Homo sapiens	1	1	3	3	6	8	8488838	-1.51498999989525	16.7857353335847	-14.7558019332065	1.38102593989838e-07	2.23301271205107e-05	8.26391729004865	8.26422992328268e-06	0.0012593388881428	0.0253419467794144	GFP_WT - GFP	limma	1.38102593989838e-07	2.23301271205107e-05	TRUE	hit	8488838
MRPL12	P52815	39S ribosomal protein L12, mitochondrial	Homo sapiens	1	1	3	3	3	3	693073	-1.50383165799386	13.1604005052352	-8.06635244049103	2.14239565992103e-05	0.000366123225784878	3.04250078517789	0.0148049606066389	0.225762026912481	0.514112972183815	GFP_WT - GFP	limma	2.14239565992103e-05	0.000366123225784878	TRUE	hit	693073
MRPS35	P82673	28S ribosomal protein S35, mitochondrial	Homo sapiens	1	1	3	3	2	2	578504	-1.49264316350602	12.3898837013288	-10.3229454036572	2.86725707825333e-06	9.88028586637458e-05	5.16013186585081	0.0018152290987743	0.0581083847120812	0.200750593298131	GFP_WT - GFP	limma	2.86725707825333e-06	9.88028586637458e-05	TRUE	hit	578504
RNF214	Q8ND24	RING finger protein 214	Homo sapiens	1	1	3	3	3	3	2087331	-1.49029018308075	14.8241072690045	-11.0614037847216	1.60948734915593e-06	7.55087579603798e-05	5.76128135343847	0.000831709010649773	0.0352399643330449	0.0854426813051624	GFP_WT - GFP	limma	1.60948734915593e-06	7.55087579603798e-05	TRUE	hit	2087331
NOMO3	P69849	Nodal modulator 3	Homo sapiens	1	1	3	3	1	23	6796825	-1.45481081344041	18.475851618876	-12.0968342677362	7.56393853299797e-07	5.67835671298633e-05	6.54109615255884	0.000257323577011581	0.0181635111620479	0.034186770355221	GFP_WT - GFP	limma	7.56393853299797e-07	5.67835671298633e-05	TRUE	hit	6796825
ARL2	P36404	ADP-ribosylation factor-like protein 2	Homo sapiens	1	1	3	3	2	2	0	-1.41635109646498	14.1022093966743	-10.933675698379	1.7741907084771e-06	7.55087579603798e-05	5.66012388517205	0.000955099393638026	0.0381346748850014	0.0854426813051624	GFP_WT - GFP	limma	1.7741907084771e-06	7.55087579603798e-05	TRUE	hit	0
NKAPL	Q5M9Q1	NKAP-like protein	Homo sapiens	1	1	3	3	1	2	746002	-1.37433437725219	14.092924126342	-6.19661382110742	0.000163334690618456	0.00133591252793772	0.883099991326695	0.0611783064380647	0.500391968329471	1	GFP_WT - GFP	limma	0.000163334690618456	0.00133591252793772	TRUE	hit	746002
RAB3GAP1	Q15042	Rab3 GTPase-activating protein catalytic subunit	Homo sapiens	1	1	3	3	2	2	0	-1.35566151176019	15.615545586441	-9.94928632433848	3.8932528321798e-06	0.000116908820760599	4.84022192465601	0.00264698008376651	0.0748240089699333	0.202887991505686	GFP_WT - GFP	limma	3.8932528321798e-06	0.000116908820760599	TRUE	hit	0
MYL12B	O14950	Myosin regulatory light chain 12B	Homo sapiens	1	1	3	3	0	2	817246	-1.34909444527187	14.3742005646239	-8.76870947451655	1.09548147386489e-05	0.000223563306608156	3.75206171885648	0.00806537283641195	0.154164837304304	0.448541296934962	GFP_WT - GFP	limma	1.09548147386489e-05	0.000223563306608156	TRUE	hit	817246
SNAP29	O95721	Synaptosomal-associated protein 29	Homo sapiens	1	1	3	3	2	2	713324	-1.34535111612667	13.2849054107074	-7.68059632833049	3.15843631849892e-05	0.000443240066426562	2.63079812733151	0.0203103118183932	0.266238439608782	0.514112972183815	GFP_WT - GFP	limma	3.15843631849892e-05	0.000443240066426562	TRUE	hit	713324
NUDCD3	Q8IVD9	NudC domain-containing protein 3	Homo sapiens	1	1	3	3	2	2	990936	-1.33774854685956	14.6828618226035	-8.0570791709117	2.16211053531074e-05	0.00036651260848574	3.03279293071525	0.0149200677103185	0.226743160958447	0.514112972183815	GFP_WT - GFP	limma	2.16211053531074e-05	0.00036651260848574	TRUE	hit	990936
CYC1	P08574	Cytochrome c1, heme protein, mitochondrial	Homo sapiens	1	1	3	3	8	8	12992553	-1.33759312818788	16.2477830598175	-10.635587302735	2.23589908743474e-06	8.28495258421525e-05	5.41952128604716	0.00131188479132005	0.0457296120149442	0.0986578723547557	GFP_WT - GFP	limma	2.23589908743474e-06	8.28495258421525e-05	TRUE	hit	12992553
OTUB1	Q96FW1	Ubiquitin thioesterase OTUB1	Homo sapiens	1	1	3	3	6	6	3367031	-1.31862426314764	15.4254463126596	-10.1156323964424	3.39355042840805e-06	0.000108079439401723	4.98400323447353	0.00224108341957252	0.0671787836498829	0.200750593298131	GFP_WT - GFP	limma	3.39355042840805e-06	0.000108079439401723	TRUE	hit	3367031
ATG3	Q9NT62	Ubiquitin-like-conjugating enzyme ATG3	Homo sapiens	1	1	3	3	2	2	279412	-1.3172466356271	13.9692026546761	-8.01598361030212	2.25190968650866e-05	0.0003686687212565	2.98966109338592	0.0154397208136829	0.231090655518322	0.514112972183815	GFP_WT - GFP	limma	2.25190968650866e-05	0.0003686687212565	TRUE	hit	279412
CNOT9	Q92600	CCR4-NOT transcription complex subunit 9	Homo sapiens	1	1	3	3	2	2	711998	-1.30905819826228	13.5803595171905	-8.35308843676974	1.62042525432904e-05	0.000293632231431004	3.33822122753538	0.0116111201225368	0.195587346715584	0.514112972183815	GFP_WT - GFP	limma	1.62042525432904e-05	0.000293632231431004	TRUE	hit	711998
PBDC1	Q9BVG4	Protein PBDC1	Homo sapiens	1	1	3	3	4	4	1439903	-1.28746138561952	16.1333486912268	-7.89107294939025	2.55096856848532e-05	0.000394274700805598	2.85744626191039	0.0171182775658081	0.24427687949294	0.514112972183815	GFP_WT - GFP	limma	2.55096856848532e-05	0.000394274700805598	TRUE	hit	1439903
PRDX1	Q06830	Peroxiredoxin-1	Homo sapiens	1	1	3	3	8	18	189444876	-1.28599468628589	19.4049562210211	-11.5549630962838	1.11460459629027e-06	6.32311869963404e-05	6.14168264414603	0.00048096171577261	0.0255832922543274	0.0498711411853759	GFP_WT - GFP	limma	1.11460459629027e-06	6.32311869963404e-05	TRUE	hit	189444876
NME2	P22392	Nucleoside diphosphate kinase B	Homo sapiens	1	1	3	3	1	8	13152181	-1.27196516180839	17.4617378016337	-12.5246531669596	5.63011279226715e-07	5.37931685879343e-05	6.84380107639868	0.000154255124581226	0.0138318140666304	0.034186770355221	GFP_WT - GFP	limma	5.63011279226715e-07	5.37931685879343e-05	TRUE	hit	13152181
PYCR3	Q53H96	Pyrroline-5-carboxylate reductase 3	Homo sapiens	1	1	3	3	2	2	1682329	-1.26792119103116	13.505706365649	-5.65073783155634	0.000319842380571862	0.00223358366764802	0.16791052217426	0.0877705500889934	0.589645778816101	1	GFP_WT - GFP	limma	0.000319842380571862	0.00223358366764802	TRUE	hit	1682329
COPS4	Q9BT78	COP9 signalosome complex subunit 4	Homo sapiens	1	1	3	3	3	3	855684	-1.26534288301185	14.9373475608643	-9.99216207276024	3.75711803974268e-06	0.000114455972746944	4.87749415262306	0.00253638305219073	0.0728197740903583	0.202887991505686	GFP_WT - GFP	limma	3.75711803974268e-06	0.000114455972746944	TRUE	hit	855684
TXN	P10599	Thioredoxin	Homo sapiens	1	1	3	3	4	4	2389632	-1.26377614067106	15.4165305642434	-10.9302225493629	1.77889462885504e-06	7.55087579603798e-05	5.65737314787577	0.000958659406283369	0.0382132456365249	0.0854426813051624	GFP_WT - GFP	limma	1.77889462885504e-06	7.55087579603798e-05	TRUE	hit	2389632
TUBB6	Q9BUF5	Tubulin beta-6 chain	Homo sapiens	1	1	3	3	3	6	137606146	-1.23870348156974	19.058031076646	-10.9176651095291	1.79611698288249e-06	7.55087579603798e-05	5.64736292507642	0.000971709326563763	0.0384990437234771	0.0986578723547557	GFP_WT - GFP	limma	1.79611698288249e-06	7.55087579603798e-05	TRUE	hit	137606146
EARS2	Q5JPH6	Probable glutamate--tRNA ligase, mitochondrial	Homo sapiens	1	1	3	3	8	8	1684087	-1.23480810825695	16.3717689453392	-12.8629382327168	4.48630749584726e-07	5.2390101979283e-05	7.07568871514479	0.000101773463345278	0.0105826047194882	0.034186770355221	GFP_WT - GFP	limma	4.48630749584726e-07	5.2390101979283e-05	TRUE	hit	1684087
ATP6V0D1	P61421	V-type proton ATPase subunit d 1	Homo sapiens	1	1	3	3	2	2	927217	-1.18152827216176	12.6028425637255	-11.567048865191	1.10481509147349e-06	6.32311869963404e-05	6.15079439348084	0.000474429783343222	0.0254128945967	0.0498711411853759	GFP_WT - GFP	limma	1.10481509147349e-06	6.32311869963404e-05	TRUE	hit	927217
NTMT1	Q9BV86	N-terminal Xaa-Pro-Lys N-methyltransferase 1	Homo sapiens	1	1	3	3	2	2	710067	-1.17933328270179	12.6457336200657	-5.72147895147997	0.000292510141724854	0.00209822561785802	0.262935874572999	0.0838716804031399	0.578608373400968	1	GFP_WT - GFP	limma	0.000292510141724854	0.00209822561785802	TRUE	hit	710067
ARF3	P61204	ADP-ribosylation factor 3	Homo sapiens	1	1	3	3	0	7	4467023	-1.17160765634806	16.105431573234	-8.98045070495437	9.02567632521106e-06	0.000195587336449419	3.95645008152536	0.0066617785596601	0.135495911852436	0.416969039600133	GFP_WT - GFP	limma	9.02567632521106e-06	0.000195587336449419	TRUE	hit	4467023
IGF2BP2	Q9Y6M1	Insulin-like growth factor 2 mRNA-binding protein 2	Homo sapiens	1	1	3	3	9	9	4134561	-1.16470484733444	16.5192004846831	-9.40845679331244	6.17012694810425e-06	0.000160118603023644	4.35696620557441	0.00447457999915946	0.106208001103909	0.27558360095215	GFP_WT - GFP	limma	6.17012694810425e-06	0.000160118603023644	TRUE	hit	4134561
CENPM	Q9NSP4	Centromere protein M	Homo sapiens	1	1	3	3	4	4	6063868	-1.15842693989742	14.974036838467	-11.026673599638	1.65253315735827e-06	7.55087579603798e-05	5.7338889908373	0.000863707957320159	0.0360241425376116	0.0854426813051624	GFP_WT - GFP	limma	1.65253315735827e-06	7.55087579603798e-05	TRUE	hit	6063868
PCBP1	Q15365	Poly(rC)-binding protein 1	Homo sapiens	1	1	3	3	12	17	70959710	-1.15841684192158	19.0528643070344	-12.112306742727	7.48238296172027e-07	5.67835671298633e-05	6.55223350694823	0.000252674774681605	0.0180082214095105	0.034186770355221	GFP_WT - GFP	limma	7.48238296172027e-07	5.67835671298633e-05	TRUE	hit	70959710
TSG101	Q99816	Tumor susceptibility gene 101 protein	Homo sapiens	1	1	3	3	7	7	2930658	-1.15648470281451	16.3089150134859	-11.0505991828767	1.62274476424745e-06	7.55087579603798e-05	5.75276855970198	0.000841544105679048	0.0354836230699138	0.0854426813051624	GFP_WT - GFP	limma	1.62274476424745e-06	7.55087579603798e-05	TRUE	hit	2930658
CALU	O43852	Calumenin	Homo sapiens	1	1	3	3	2	2	2065067	-1.14924918236484	13.1956078605001	-6.48666473343389	0.000116089080018299	0.00104729290213933	1.24659076000145	0.0500146498543803	0.450188570491489	1	GFP_WT - GFP	limma	0.000116089080018299	0.00104729290213933	TRUE	hit	2065067
GNB1L	Q9BYB4	Guanine nucleotide-binding protein subunit beta-like protein 1	Homo sapiens	1	1	3	3	8	8	56672864	-1.13209563118626	17.009848358366	-10.7571047106835	2.03334052189856e-06	8.06430523968069e-05	5.5183796752118	0.00115371893064609	0.0425967244483043	0.0986578723547557	GFP_WT - GFP	limma	2.03334052189856e-06	8.06430523968069e-05	TRUE	hit	56672864
CNN3	Q15417	Calponin-3	Homo sapiens	1	1	3	3	8	10	9328588	-1.11640721471111	17.6383099884692	-12.1735137204032	7.16915841209108e-07	5.67835671298633e-05	6.59614966549063	0.000235045807052581	0.0173909458698577	0.034186770355221	GFP_WT - GFP	limma	7.16915841209108e-07	5.67835671298633e-05	TRUE	hit	9328588
RAE1	P78406	mRNA export factor RAE1	Homo sapiens	1	1	3	3	5	5	1396009	-1.11593557232215	14.5230849836006	-10.1297311421825	3.35456728516723e-06	0.000108079439401723	4.99608800512216	0.00220944852360705	0.0665448338915429	0.200750593298131	GFP_WT - GFP	limma	3.35456728516723e-06	0.000108079439401723	TRUE	hit	1396009
GATD3B	A0A0B4J2D5	Putative glutamine amidotransferase-like class 1 domain-containing protein 3B, mitochondrial	Homo sapiens	1	1	3	3	0	3	1602574	-1.11354186858987	13.7737022523622	-7.05586524115545	6.11815831821231e-05	0.000662905607468158	1.92819138678587	0.033022205477591	0.350909327390294	1	GFP_WT - GFP	limma	6.11815831821231e-05	0.000662905607468158	TRUE	hit	1602574
IFT74	Q96LB3	Intraflagellar transport protein 74 homolog	Homo sapiens	1	1	3	3	2	2	277135	-1.10770280225787	13.3148510029204	-5.57306811319322	0.000353079594017189	0.00237380841737437	0.0627627632497951	0.092218291085278	0.601551456113322	1	GFP_WT - GFP	limma	0.000353079594017189	0.00237380841737437	TRUE	hit	277135
ADO	Q96SZ5	2-aminoethanethiol dioxygenase	Homo sapiens	1	1	3	3	3	3	920900	-1.10389343123257	14.946537624025	-11.3188550388254	1.32644233609548e-06	6.63852807255406e-05	5.96174973963994	0.000626659923644857	0.0295573984698227	0.0854426813051624	GFP_WT - GFP	limma	1.32644233609548e-06	6.63852807255406e-05	TRUE	hit	920900
PTGES3	Q15185	Prostaglandin E synthase 3	Homo sapiens	1	1	3	3	4	4	5753298	-1.10032625180285	16.0446599898137	-9.63908603595469	5.05662915531994e-06	0.000143635601141656	4.5660645762617	0.00358788525686293	0.0922031408744574	0.27558360095215	GFP_WT - GFP	limma	5.05662915531994e-06	0.000143635601141656	TRUE	hit	5753298
HNRNPH3	P31942	Heterogeneous nuclear ribonucleoprotein H3	Homo sapiens	1	1	3	3	2	2	11121095	-1.08636509674722	16.2392260604357	-8.21853929262305	1.84551998741438e-05	0.000325990169205464	3.20052224063209	0.0130245989176974	0.209686089057562	0.514112972183815	GFP_WT - GFP	limma	1.84551998741438e-05	0.000325990169205464	TRUE	hit	11121095
PRDX4	Q13162	Peroxiredoxin-4	Homo sapiens	1	1	3	3	5	7	87039602	-1.08442549290763	17.4179419099704	-9.03639040778913	8.58076299397832e-06	0.000188992056766101	4.00974432121374	0.00632966439484428	0.130908772138862	0.349166894263392	GFP_WT - GFP	limma	8.58076299397832e-06	0.000188992056766101	TRUE	hit	87039602
LIN7C	Q9NUP9	Protein lin-7 homolog C	Homo sapiens	1	1	3	3	3	6	3657249	-1.08437502223562	16.1965824154579	-9.50977833242838	5.65074452220349e-06	0.000152280320329125	4.44939349696232	0.00406307799647343	0.0999843357146419	0.27558360095215	GFP_WT - GFP	limma	5.65074452220349e-06	0.000152280320329125	TRUE	hit	3657249
YWHAE	P62258	14-3-3 protein epsilon	Homo sapiens	1	1	3	3	5	5	9922992	-1.07350236878245	17.6674647339941	-8.95974834644045	9.19671968423431e-06	0.000197260252818985	3.93665296840175	0.00678860653452196	0.137226547668317	0.448541296934962	GFP_WT - GFP	limma	9.19671968423431e-06	0.000197260252818985	TRUE	hit	9922992
EP300	Q09472	Histone acetyltransferase p300	Homo sapiens	1	1	3	3	1	4	1512980	-1.07075472195432	14.8648334282333	-8.01124512041009	2.26252450247805e-05	0.0003686687212565	2.98467620207876	0.0155006515089842	0.231591809860585	0.514112972183815	GFP_WT - GFP	limma	2.26252450247805e-05	0.0003686687212565	TRUE	hit	1512980
GLRX3	O76003	Glutaredoxin-3	Homo sapiens	1	1	3	3	2	2	905249	-1.06420836694385	13.4287381091966	-8.41376498765272	1.52893971683043e-05	0.00028694922185514	3.39971174584832	0.0110194885493213	0.189290760760005	0.514112972183815	GFP_WT - GFP	limma	1.52893971683043e-05	0.00028694922185514	TRUE	hit	905249
PCBP2	Q15366	Poly(rC)-binding protein 2	Homo sapiens	1	1	3	3	7	8	68061178	-1.06334235741104	18.377774871092	-10.4311662503055	2.6288253654989e-06	9.36574731911641e-05	5.25075407202959	0.00162375942607396	0.0536161241074752	0.200750593298131	GFP_WT - GFP	limma	2.6288253654989e-06	9.36574731911641e-05	TRUE	hit	68061178
APPL1	Q9UKG1	DCC-interacting protein 13-alpha	Homo sapiens	1	1	3	3	2	2	202878	-1.06327720348625	11.7229214983539	-6.20784092665876	0.000161158463458371	0.00132488133414988	0.897379326183627	0.0607106854886135	0.498473739041211	1	GFP_WT - GFP	limma	0.000161158463458371	0.00132488133414988	TRUE	hit	202878
PRDX2	P32119	Peroxiredoxin-2	Homo sapiens	1	1	3	3	15	15	132156188	-1.06042685613464	19.1415619521749	-11.0147677341744	1.66758110529355e-06	7.55087579603798e-05	5.72447923818132	0.000874937714976598	0.0362935675664558	0.0854426813051624	GFP_WT - GFP	limma	1.66758110529355e-06	7.55087579603798e-05	TRUE	hit	132156188
PSMD10	O75832	26S proteasome non-ATPase regulatory subunit 10	Homo sapiens	1	1	3	3	5	5	2009565	-1.060020264515	15.1054943859339	-11.520446751554	1.1430947221032e-06	6.32311869963404e-05	6.11560756909354	0.000500081378855821	0.0260686908554349	0.0498711411853759	GFP_WT - GFP	limma	1.1430947221032e-06	6.32311869963404e-05	TRUE	hit	2009565
YWHAH	Q04917	14-3-3 protein eta	Homo sapiens	1	1	3	3	4	4	12334722	-1.05578634715393	17.0087330189907	-9.35519761958805	6.46406165740201e-06	0.000163704308480229	4.30802247193186	0.00470570215884969	0.109513855299599	0.27558360095215	GFP_WT - GFP	limma	6.46406165740201e-06	0.000163704308480229	TRUE	hit	12334722
SSX2IP	Q9Y2D8	Afadin- and alpha-actinin-binding protein	Homo sapiens	1	1	3	3	3	3	1167008	-1.05289293559807	14.1465363579551	-6.85081434119687	7.67244463488789e-05	0.00077222463798539	1.68736704621577	0.0384654133636264	0.386401149432958	1	GFP_WT - GFP	limma	7.67244463488789e-05	0.00077222463798539	TRUE	hit	1167008
EEF1D	P29692	Elongation factor 1-delta	Homo sapiens	1	1	3	3	7	8	9780666	-1.03796770273778	16.7067976794374	-6.48732386640706	0.000116000418874279	0.00104729290213933	1.24740408257559	0.0499913704588593	0.450073338330357	1	GFP_WT - GFP	limma	0.000116000418874279	0.00104729290213933	TRUE	hit	9780666
ARIH1	Q9Y4X5	E3 ubiquitin-protein ligase ARIH1	Homo sapiens	1	1	3	3	4	4	985611	-1.01975913083453	15.1128502157721	-7.11991744501656	5.70603253598212e-05	0.00063798299950183	2.00235784040069	0.0314631372422505	0.339974429776022	1	GFP_WT - GFP	limma	5.70603253598212e-05	0.00063798299950183	TRUE	hit	985611
ANXA7	P20073	Annexin A7	Homo sapiens	1	1	3	3	7	7	1896400	-1.01879799524364	15.8866529305934	-7.35943524082315	4.41389300466632e-05	0.000536300756983156	2.27532254275915	0.0261799567518566	0.300014109216076	0.999999999999977	GFP_WT - GFP	limma	4.41389300466632e-05	0.000536300756983156	TRUE	hit	1896400
MATR3	P43243	Matrin-3	Homo sapiens	1	1	3	3	13	13	4548888	-1.0174650232154	17.140797458158	-8.87553049221554	9.93024887313879e-06	0.000208733831313377	3.85570350639436	0.00732721014236115	0.144604031646217	0.448541296934962	GFP_WT - GFP	limma	9.93024887313879e-06	0.000208733831313377	TRUE	hit	4548888
GLUD1	P00367	Glutamate dehydrogenase 1, mitochondrial	Homo sapiens	1	1	3	3	3	3	1010096	-1.00651150922893	14.3878153564599	-8.88878205492462	9.81067896194089e-06	0.000208303506848482	3.86848506719281	0.00723999734526126	0.143433257329304	0.448541296934962	GFP_WT - GFP	limma	9.81067896194089e-06	0.000208303506848482	TRUE	hit	1010096
SF3B6	Q9Y3B4	Splicing factor 3B subunit 6	Homo sapiens	1	1	3	3	4	4	2508744	-1.0041515433431	15.2455867330234	-7.91142719362309	2.49939856796264e-05	0.000389165614063516	2.87910593989634	0.0168342885740702	0.24213299105355	0.514112972183815	GFP_WT - GFP	limma	2.49939856796264e-05	0.000389165614063516	TRUE	hit	2508744
TBL1XR1	Q9BZK7	F-box-like/WD repeat-containing protein TBL1XR1	Homo sapiens	1	1	3	3	1	2	370063	-0.99418247986145	13.0925807008698	-4.31620803256312	0.00196957427661981	0.00824710185150366	-1.75821366553905	0.192209373265579	0.758845516127243	1	GFP_WT - GFP	limma	0.00196957427661981	0.00824710185150366	FALSE	candidate	370063
HELZ	P42694	Probable helicase with zinc finger domain	Homo sapiens	1	1	3	3	2	2	2058631	-0.989615343855384	14.4994659846178	-4.17112010297579	0.00243739228068102	0.0098526895653683	-1.98248578634119	0.207584570105898	0.772646233070424	1	GFP_WT - GFP	limma	0.00243739228068102	0.0098526895653683	FALSE	candidate	2058631
PARK7	Q99497	Parkinson disease protein 7	Homo sapiens	1	1	3	3	11	11	14774027	-0.97922066388028	17.4344473095604	-6.79241788868395	8.19062415572923e-05	0.000812108112044474	1.61782289319304	0.0401485840407663	0.396603470122586	1	GFP_WT - GFP	limma	8.19062415572923e-05	0.000812108112044474	FALSE	candidate	14774027
MRNIP	Q6NTE8	MRN complex-interacting protein	Homo sapiens	1	1	3	3	2	2	330214	-0.971985952438059	12.6836602771672	-10.1938383006836	3.18343202657782e-06	0.000106465636650429	5.05083988029956	0.00207070130465237	0.0636918142218328	0.200750593298131	GFP_WT - GFP	limma	3.18343202657782e-06	0.000106465636650429	FALSE	candidate	330214
STT3B	Q8TCJ2	Dolichyl-diphosphooligosaccharide--protein glycosyltransferase subunit STT3B	Homo sapiens	1	1	3	3	3	3	1232247	-0.967675750034635	13.8286741539663	-6.64226829708492	9.70723975868102e-05	0.000927482635124886	1.43702270538043	0.0447654541267828	0.422922395403127	1	GFP_WT - GFP	limma	9.70723975868102e-05	0.000927482635124886	FALSE	candidate	1232247
MIS18A	Q9NYP9	Protein Mis18-alpha	Homo sapiens	1	1	3	3	4	4	1047247	-0.967125564455591	15.4110916196731	-4.95630612082272	0.000797714113053975	0.00428847842874541	-0.802801672130482	0.134272025893128	0.687325013722386	1	GFP_WT - GFP	limma	0.000797714113053975	0.00428847842874541	FALSE	candidate	1047247
CHAC2	Q8WUX2	Glutathione-specific gamma-glutamylcyclotransferase 2	Homo sapiens	1	1	3	3	1	2	685749	-0.9552228777821	14.8086567326921	-10.4062726605271	2.68166725811217e-06	9.39477429425297e-05	5.22998772057331	0.00166607891457193	0.0546332136250639	0.200750593298131	GFP_WT - GFP	limma	2.68166725811217e-06	9.39477429425297e-05	FALSE	candidate	685749
CIAPIN1	Q6FI81	Anamorsin	Homo sapiens	1	1	3	3	7	7	1697499	-0.953562939826156	15.9677555571222	-9.72896436871947	4.68432684852921e-06	0.000134882945693266	4.64632311240659	0.00328799578995009	0.0869273670107941	0.27558360095215	GFP_WT - GFP	limma	4.68432684852921e-06	0.000134882945693266	FALSE	candidate	1697499
UBE2M	P61081	NEDD8-conjugating enzyme Ubc12	Homo sapiens	1	1	3	3	5	5	2403290	-0.95170704936009	15.7417997457562	-6.88670954229893	7.37178190963644e-05	0.000757403415687737	1.7299018628678	0.0374608607330575	0.38014611028893	1	GFP_WT - GFP	limma	7.37178190963644e-05	0.000757403415687737	FALSE	candidate	2403290
GRB2	P62993	Growth factor receptor-bound protein 2	Homo sapiens	1	1	3	3	6	6	3883056	-0.948545209170579	15.8023833230064	-8.17043425907875	1.93416186831591e-05	0.00033880068726667	3.15083589022492	0.013565721140214	0.214758653769906	0.514112972183815	GFP_WT - GFP	limma	1.93416186831591e-05	0.00033880068726667	FALSE	candidate	3883056
R3HDM1	Q15032	R3H domain-containing protein 1	Homo sapiens	1	1	3	3	1	2	323248	-0.943657820939949	13.8001848906437	-6.37148965112912	0.000132778580456049	0.00115689452227733	1.10359436874999	0.0542243017101292	0.47026124129839	1	GFP_WT - GFP	limma	0.000132778580456049	0.00115689452227733	FALSE	candidate	323248
MARCKSL1	P49006	MARCKS-related protein	Homo sapiens	1	1	3	3	2	2	956841	-0.941887777650551	11.5033388511236	-2.73799284186553	0.0256798762799486	0.0579796991841589	-4.30110240181888	0.408101418280272	0.869811252387213	1	GFP_WT - GFP	limma	0.0256798762799486	0.0579796991841589	FALSE	candidate	956841
HAGH	Q16775	Hydroxyacylglutathione hydrolase, mitochondrial	Homo sapiens	1	1	3	3	5	5	2003450	-0.938222608908276	15.7535724972695	-3.89614722412073	0.00368016967115605	0.0132234472628547	-2.41466966743769	0.239133020397367	0.796537935668478	1	GFP_WT - GFP	limma	0.00368016967115605	0.0132234472628547	FALSE	candidate	2003450
PRPSAP2	O60256	Phosphoribosyl pyrophosphate synthase-associated protein 2	Homo sapiens	1	1	3	3	5	6	2077564	-0.937316821399996	15.0827462698793	-8.02444497211562	2.23309090774236e-05	0.0003686687212565	2.9985564659782	0.0153314430668079	0.230195671155778	0.514112972183815	GFP_WT - GFP	limma	2.23309090774236e-05	0.0003686687212565	FALSE	candidate	2077564
COPE	O14579	Coatomer subunit epsilon	Homo sapiens	1	1	3	3	3	3	659535	-0.930716681868081	13.5851493968387	-7.67543938619906	3.17518737122883e-05	0.000443240066426562	2.62518311161977	0.0203946401152602	0.266770263749766	0.514112972183815	GFP_WT - GFP	limma	3.17518737122883e-05	0.000443240066426562	FALSE	candidate	659535
POLR2E	P19388	DNA-directed RNA polymerases I, II, and III subunit RPABC1	Homo sapiens	1	1	3	3	3	3	2275224	-0.925682076342605	14.9851738222976	-8.73849386181992	1.1265338695723e-05	0.000227689826330863	3.72254720747216	0.0082859151085688	0.156905722155666	0.448541296934962	GFP_WT - GFP	limma	1.1265338695723e-05	0.000227689826330863	FALSE	candidate	2275224
SNRPB	P14678	Small nuclear ribonucleoprotein-associated proteins B and B'	Homo sapiens	1	1	3	3	0	5	4880832	-0.922783311287995	15.5461195459941	-8.37438286164262	1.58765059907535e-05	0.000293632231431004	3.35984392980181	0.0114003523381188	0.193372384994491	0.514112972183815	GFP_WT - GFP	limma	1.58765059907535e-05	0.000293632231431004	FALSE	candidate	4880832
YWHAZ	P63104	14-3-3 protein zeta/delta	Homo sapiens	1	1	3	3	2	2	8724930	-0.921501744875489	17.1800301938964	-7.14164558593161	5.57321046159814e-05	0.000635979840368982	2.02740377399221	0.0309488049985964	0.336285765646615	0.999999999999992	GFP_WT - GFP	limma	5.57321046159814e-05	0.000635979840368982	FALSE	candidate	8724930
SLC9A3R2	Q15599	Na(+)/H(+) exchange regulatory cofactor NHE-RF2	Homo sapiens	1	1	3	3	4	4	1420307	-0.917277451577776	14.3315078338184	-6.12299013295596	0.000178423674881318	0.00141527005509634	0.789037339138725	0.0643192583927417	0.51290571074056	1	GFP_WT - GFP	limma	0.000178423674881318	0.00141527005509634	FALSE	candidate	1420307
CERS2	Q96G23	Ceramide synthase 2	Homo sapiens	1	1	3	3	2	2	3919282	-0.913451087255062	16.7039918312614	-6.56401266355074	0.000106172252689317	0.000987495907756394	1.34164469674778	0.0473441928431451	0.436647178917306	1	GFP_WT - GFP	limma	0.000106172252689317	0.000987495907756394	FALSE	candidate	3919282
IDH3A	P50213	Isocitrate dehydrogenase [NAD] subunit alpha, mitochondrial	Homo sapiens	1	1	3	3	4	4	1271637	-0.910306874763783	15.7754630421116	-6.81271657229842	8.00629102648006e-05	0.000797593542069246	1.64204527348426	0.0395565620568268	0.393053912533061	1	GFP_WT - GFP	limma	8.00629102648006e-05	0.000797593542069246	FALSE	candidate	1271637
SSR4	P51571	Translocon-associated protein subunit delta	Homo sapiens	1	1	3	3	5	5	6361500	-0.909559008629174	15.6475058881242	-7.87070741270501	2.60373841435232e-05	0.000399493295399166	2.83572936080573	0.0174066220791795	0.246419343154961	0.514112972183815	GFP_WT - GFP	limma	2.60373841435232e-05	0.000399493295399166	FALSE	candidate	6361500
GEMIN2	O14893	Gem-associated protein 2	Homo sapiens	1	1	3	3	2	2	1068321	-0.908143650654297	11.8904832967296	-4.24871917826272	0.00217401006204992	0.00889060145997845	-1.86219846648061	0.199253817908841	0.765370920171611	1	GFP_WT - GFP	limma	0.00217401006204992	0.00889060145997845	FALSE	candidate	1068321
HPRT1	P00492	Hypoxanthine-guanine phosphoribosyltransferase	Homo sapiens	1	1	3	3	8	10	10483590	-0.901654394592978	17.3353320439331	-9.27608282437364	6.92957099449187e-06	0.000167424807246229	4.23485531089778	0.00506900937986354	0.114457322621259	0.27558360095215	GFP_WT - GFP	limma	6.92957099449187e-06	0.000167424807246229	FALSE	candidate	10483590
DUT	P33316	Deoxyuridine 5'-triphosphate nucleotidohydrolase, mitochondrial	Homo sapiens	1	1	3	3	6	6	8627295	-0.89867094663116	16.5195817632604	-5.56966414725868	0.000354619484686684	0.00237380841737437	0.0581349630830079	0.092417285279885	0.602067997336499	1	GFP_WT - GFP	limma	0.000354619484686684	0.00237380841737437	FALSE	candidate	8627295
NCKIPSD	Q9NZQ3	NCK-interacting protein with SH3 domain	Homo sapiens	1	1	3	3	2	2	584672	-0.893843338994284	13.0852970224835	-5.58245912736338	0.00034886874253394	0.00237321066927619	0.0755216119784494	0.0916710810132315	0.600124091140456	1	GFP_WT - GFP	limma	0.00034886874253394	0.00237321066927619	FALSE	candidate	584672
USP15	Q9Y4E8	Ubiquitin carboxyl-terminal hydrolase 15	Homo sapiens	1	1	3	3	4	5	1077125	-0.892831966033683	15.4260346571014	-4.01206935048028	0.00308939995004612	0.011679709883088	-2.23137633131743	0.225443284834384	0.786816848153313	1	GFP_WT - GFP	limma	0.00308939995004612	0.011679709883088	FALSE	candidate	1077125
TAB1	Q15750	TGF-beta-activated kinase 1 and MAP3K7-binding protein 1	Homo sapiens	1	1	3	3	3	3	834569	-0.892687419665856	14.8349562599678	-7.77319610223176	2.87356808687275e-05	0.000423890583874002	2.73111693977655	0.0188470286895221	0.256631847093402	0.514112972183815	GFP_WT - GFP	limma	2.87356808687275e-05	0.000423890583874002	FALSE	candidate	834569
ARPC4	P59998	Actin-related protein 2/3 complex subunit 4	Homo sapiens	1	1	3	3	4	4	2868002	-0.890789229595478	15.9192861247466	-7.05680469431731	6.11188335569658e-05	0.000662905607468158	1.92928280062638	0.0329988693206273	0.350748325397136	1	GFP_WT - GFP	limma	6.11188335569658e-05	0.000662905607468158	FALSE	candidate	2868002
YWHAQ	P27348	14-3-3 protein theta	Homo sapiens	1	1	3	3	4	9	12334722	-0.889035581772998	17.5103336522449	-7.66628572571955	3.20516127958313e-05	0.000443240066426562	2.61520899956529	0.0205450766340232	0.267713360187287	0.514112972183815	GFP_WT - GFP	limma	3.20516127958313e-05	0.000443240066426562	FALSE	candidate	12334722
NUP98	P52948	Nuclear pore complex protein Nup98-Nup96	Homo sapiens	1	1	3	3	16	16	3780515	-0.888932167338925	16.9347032475594	-7.13765497838266	5.597348737786e-05	0.000635979840368982	2.02280810228529	0.0310427229772168	0.336962396032361	1	GFP_WT - GFP	limma	5.597348737786e-05	0.000635979840368982	FALSE	candidate	3780515
TUBB3	Q13509	Tubulin beta-3 chain	Homo sapiens	1	1	3	3	2	2	161619070	-0.885434507159367	19.8169868666152	-9.19096371416639	7.47203496705199e-06	0.000174513527786037	4.15551095613426	0.00548804043536122	0.119805665857923	0.27558360095215	GFP_WT - GFP	limma	7.47203496705199e-06	0.000174513527786037	FALSE	candidate	161619070
PDCD2L	Q9BRP1	Programmed cell death protein 2-like	Homo sapiens	1	1	3	3	4	4	4643855	-0.88420965646468	15.3186793029827	-8.15560069929521	1.96243087942031e-05	0.000340911546160454	3.13546589696632	0.0137365401252323	0.216325017036925	0.514112972183815	GFP_WT - GFP	limma	1.96243087942031e-05	0.000340911546160454	FALSE	candidate	4643855
RNF114	Q9Y508	E3 ubiquitin-protein ligase RNF114	Homo sapiens	1	1	3	3	4	4	991368	-0.8814329707215	14.1469889494217	-7.57693571365201	3.51460367770199e-05	0.000479720579904518	2.51735333895279	0.0220650604410702	0.276853771549646	0.514112972183815	GFP_WT - GFP	limma	3.51460367770199e-05	0.000479720579904518	FALSE	candidate	991368
LRRFIP1	Q32MZ4	Leucine-rich repeat flightless-interacting protein 1	Homo sapiens	1	1	3	3	4	4	2354507	-0.881266651678709	14.4928427411742	-7.24551815332607	4.98332242433113e-05	0.000591804730844295	2.14635133469371	0.0285885767493013	0.318816166634799	0.999999999999992	GFP_WT - GFP	limma	4.98332242433113e-05	0.000591804730844295	FALSE	candidate	2354507
CLPB	Q9H078	Caseinolytic peptidase B protein homolog	Homo sapiens	1	1	3	3	4	4	2275990	-0.879975474722963	14.9401877392531	-7.6886753221453	3.13238824861302e-05	0.000443240066426562	2.63958874624466	0.0201788125572491	0.265404548364453	0.514112972183815	GFP_WT - GFP	limma	3.13238824861302e-05	0.000443240066426562	FALSE	candidate	2275990
WDR73	Q6P4I2	WD repeat-containing protein 73	Homo sapiens	1	1	3	3	4	4	993528	-0.873914357436249	13.5269473769947	-6.69730648521067	9.11836660404352e-05	0.000887352157486087	1.50363039379691	0.0430236219517213	0.413267125475085	1	GFP_WT - GFP	limma	9.11836660404352e-05	0.000887352157486087	FALSE	candidate	993528
PSMD8	P48556	26S proteasome non-ATPase regulatory subunit 8	Homo sapiens	1	1	3	3	7	7	5286488	-0.869184710836993	15.9266731407332	-8.48705825424191	1.42592490822074e-05	0.000277527236766666	3.47349195794097	0.0103406620544906	0.181752386116999	0.514112972183815	GFP_WT - GFP	limma	1.42592490822074e-05	0.000277527236766666	FALSE	candidate	5286488
SUMO1	P63165	Small ubiquitin-related modifier 1	Homo sapiens	1	1	3	3	2	4	53863448	-0.866452932084995	16.03693659972	-6.32673431621693	0.000139955393764307	0.00119587901501046	1.04755388166664	0.0559380029531111	0.478018978132062	1	GFP_WT - GFP	limma	0.000139955393764307	0.00119587901501046	FALSE	candidate	53863448
TUBB8	Q3ZCM7	Tubulin beta-8 chain	Homo sapiens	1	1	3	3	2	8	137606146	-0.86152933436248	20.0408608692876	-8.36101691021613	1.60813629116652e-05	0.000293632231431004	3.34627732605717	0.0115322451100912	0.19476203938095	0.514112972183815	GFP_WT - GFP	limma	1.60813629116652e-05	0.000293632231431004	FALSE	candidate	137606146
PSME3	P61289	Proteasome activator complex subunit 3	Homo sapiens	1	1	3	3	10	10	14533068	-0.857857444551527	17.9683071619584	-9.31448436388205	6.69916266972081e-06	0.000165400405615346	4.27043933172876	0.00488961041673086	0.112053599244202	0.27558360095215	GFP_WT - GFP	limma	6.69916266972081e-06	0.000165400405615346	FALSE	candidate	14533068
YWHAG	P61981	14-3-3 protein gamma	Homo sapiens	1	1	3	3	5	5	12334722	-0.856081312048385	17.4643219470217	-7.69643335423213	3.10759664456764e-05	0.000443240066426562	2.64802323990025	0.0200532373418578	0.26460296981826	0.514112972183815	GFP_WT - GFP	limma	3.10759664456764e-05	0.000443240066426562	FALSE	candidate	12334722
CNN2	Q99439	Calponin-2	Homo sapiens	1	1	3	3	7	7	2959729	-0.853245788164553	16.7498918813136	-8.69668351316655	1.17111063815246e-05	0.000232233449188347	3.68156161213769	0.00859998352231939	0.160722000443158	0.514112972183815	GFP_WT - GFP	limma	1.17111063815246e-05	0.000232233449188347	FALSE	candidate	2959729
MYH10	P35580	Myosin-10	Homo sapiens	1	1	3	3	2	2	1704583	-0.851839009821136	14.702465511244	-6.74128333606263	8.67586765651357e-05	0.000852181019345398	1.55657286185913	0.0416733488758232	0.405557103059148	1	GFP_WT - GFP	limma	8.67586765651357e-05	0.000852181019345398	FALSE	candidate	1704583
IRF2BPL	Q9H1B7	Probable E3 ubiquitin-protein ligase IRF2BPL	Homo sapiens	1	1	3	3	1	4	1281080	-0.851748204563208	14.4561358411006	-5.83747085186018	0.000253026394052165	0.00186618063262334	0.417222391951108	0.0777832667231073	0.560132925409353	1	GFP_WT - GFP	limma	0.000253026394052165	0.00186618063262334	FALSE	candidate	1281080
VIM	P08670	Vimentin	Homo sapiens	1	1	3	3	24	26	47737609	-0.84503681749678	18.35860166984	-4.52026638308271	0.001466998641415	0.0065749064909474	-1.44748390255628	0.172025649642242	0.737965095346705	1	GFP_WT - GFP	limma	0.001466998641415	0.0065749064909474	FALSE	candidate	47737609
CDK4	P11802	Cyclin-dependent kinase 4	Homo sapiens	1	1	3	3	3	3	5570837	-0.839705158680221	14.494950586492	-7.27356436537901	4.8360231959149e-05	0.000577575043057564	2.17824653289397	0.0279785216680499	0.314150154168858	0.999999999999992	GFP_WT - GFP	limma	4.8360231959149e-05	0.000577575043057564	FALSE	candidate	5570837
NAA10	P41227	N-alpha-acetyltransferase 10	Homo sapiens	1	1	3	3	3	7	2836417	-0.839487206842207	15.4323520125962	-7.07922267639021	5.96421480799726e-05	0.000656375891435091	1.95529500701208	0.0324461763837436	0.346911673629167	1	GFP_WT - GFP	limma	5.96421480799726e-05	0.000656375891435091	FALSE	candidate	2836417
NDUFB9	Q9Y6M9	NADH dehydrogenase [ubiquinone] 1 beta subcomplex subunit 9	Homo sapiens	1	1	3	3	2	2	1956421	-0.832739901800187	14.4708366525235	-6.15328557791075	0.000172038392047288	0.0013802469468832	0.827832357053293	0.0630110292690644	0.507770623235126	1	GFP_WT - GFP	limma	0.000172038392047288	0.0013802469468832	FALSE	candidate	1956421
BAIAP2L1	Q9UHR4	Brain-specific angiogenesis inhibitor 1-associated protein 2-like protein 1	Homo sapiens	1	1	3	3	6	6	1818202	-0.829347460199704	15.1473757551574	-5.66741347079548	0.000313158563970219	0.00220892383042081	0.190374277744136	0.0868385556214959	0.587060291840148	1	GFP_WT - GFP	limma	0.000313158563970219	0.00220892383042081	FALSE	candidate	1818202
PLPBP	O94903	Pyridoxal phosphate homeostasis protein	Homo sapiens	1	1	3	3	2	2	1915871	-0.81807571501823	14.8277557864546	-6.20681674978602	0.000161355671523487	0.00132488133414988	0.896077420342268	0.0607532204180816	0.498648830473856	1	GFP_WT - GFP	limma	0.000161355671523487	0.00132488133414988	FALSE	candidate	1915871
TUBB4A	P04350	Tubulin beta-4A chain	Homo sapiens	1	1	3	3	2	3	143418776	-0.811065160081313	20.319440261463	-8.0825157790523	2.10850281547425e-05	0.000363284665420235	3.05939975510949	0.0146061984295833	0.224051979502451	0.514112972183815	GFP_WT - GFP	limma	2.10850281547425e-05	0.000363284665420235	FALSE	candidate	143418776
TUBB2B	Q9BVA1	Tubulin beta-2B chain	Homo sapiens	1	1	3	3	2	8	163599672	-0.801930614215152	20.349622602416	-7.91897238066047	2.4805735346489e-05	0.000389116833569551	2.88712359373002	0.0167300711607408	0.241337663584011	0.514112972183815	GFP_WT - GFP	limma	2.4805735346489e-05	0.000389116833569551	FALSE	candidate	163599672
MAPRE2	Q15555	Microtubule-associated protein RP/EB family member 2	Homo sapiens	1	1	3	3	2	2	0	-0.801283815443288	13.5750238683548	-7.13842656470004	5.59267267844874e-05	0.000635979840368982	2.02369682832334	0.0310245448282365	0.336831539577531	1	GFP_WT - GFP	limma	5.59267267844874e-05	0.000635979840368982	FALSE	candidate	0
TIA1	P31483	Cytotoxic granule associated RNA binding protein TIA1	Homo sapiens	1	1	3	3	3	3	3020733	-0.800597796516954	14.7422984257231	-4.82521573271864	0.000955275864636753	0.00481532342318095	-0.99379669220315	0.144879334297306	0.703428194377886	1	GFP_WT - GFP	limma	0.000955275864636753	0.00481532342318095	FALSE	candidate	3020733
PPA1	Q15181	Inorganic pyrophosphatase	Homo sapiens	1	1	3	3	3	4	2364118	-0.80026505390004	15.2719510939934	-4.67793633800949	0.00117319747500511	0.00560468430104714	-1.21128634621758	0.157549535197641	0.72061517712168	1	GFP_WT - GFP	limma	0.00117319747500511	0.00560468430104714	FALSE	candidate	2364118
CTSD	P07339	Cathepsin D	Homo sapiens	1	1	3	3	3	3	1495514	-0.799897027084869	13.8664344908252	-5.26782793821442	0.000524968636374817	0.00316765366584922	-0.358794685244806	0.111477476271934	0.646021768182737	1	GFP_WT - GFP	limma	0.000524968636374817	0.00316765366584922	FALSE	candidate	1495514
TFCP2	Q12800	Alpha-globin transcription factor CP2	Homo sapiens	1	1	3	3	3	3	665048	-0.792289105127718	13.7365794712804	-4.79337870800514	0.0009983986406534	0.0049730662148186	-1.04055128980644	0.147549871634663	0.707224375282881	1	GFP_WT - GFP	limma	0.0009983986406534	0.0049730662148186	FALSE	candidate	665048
PPAT	Q06203	Amidophosphoribosyltransferase	Homo sapiens	1	1	3	3	8	8	5946834	-0.791829459370875	15.9102666261228	-7.44059270490322	4.05180081980182e-05	0.000518654268551216	2.36627404364605	0.024572857773772	0.29053746752564	0.514112972183815	GFP_WT - GFP	limma	4.05180081980182e-05	0.000518654268551216	FALSE	candidate	5946834
NUB1	Q9Y5A7	NEDD8 ultimate buster 1	Homo sapiens	1	1	3	3	5	5	983197	-0.7892209892407	15.1826993150464	-7.18087761727703	5.34187857776404e-05	0.00062381270947	2.07248188775007	0.0300384023912343	0.329654494364675	0.999999999999992	GFP_WT - GFP	limma	5.34187857776404e-05	0.00062381270947	FALSE	candidate	983197
COPZ1	P61923	Coatomer subunit zeta-1	Homo sapiens	1	1	3	3	2	2	548864	-0.787637612178184	13.7703142690048	-4.68088741162773	0.00116834064408986	0.00559419597694052	-1.20689847206289	0.157287672193973	0.720280147108279	1	GFP_WT - GFP	limma	0.00116834064408986	0.00559419597694052	FALSE	candidate	548864
ARNT	P27540	Aryl hydrocarbon receptor nuclear translocator	Homo sapiens	1	1	3	3	3	3	761446	-0.785512112300896	13.8565902200763	-7.99740961329141	2.29383345950961e-05	0.00037030961121286	2.97010747201481	0.0156797703764149	0.23305483631157	0.514112972183815	GFP_WT - GFP	limma	2.29383345950961e-05	0.00037030961121286	FALSE	candidate	761446
RNPEP	Q9H4A4	Aminopeptidase B	Homo sapiens	1	1	3	3	7	7	1641025	-0.776035869540705	15.3885710271111	-7.56108360940536	3.57285209501798e-05	0.000484524845401794	2.49989750083854	0.0223447106036123	0.278462085816135	0.514112972183815	GFP_WT - GFP	limma	3.57285209501798e-05	0.000484524845401794	FALSE	candidate	1641025
PHGDH	O43175	D-3-phosphoglycerate dehydrogenase	Homo sapiens	1	1	3	3	21	21	44082914	-0.770707888465214	19.5708927076394	-7.15709929416106	5.48080381249764e-05	0.000635979840368982	2.0451824478429	0.0305874033981819	0.333669121822041	0.999999999999992	GFP_WT - GFP	limma	5.48080381249764e-05	0.000635979840368982	FALSE	candidate	44082914
RHOA	P61586	Transforming protein RhoA	Homo sapiens	1	1	3	3	1	6	2865973	-0.765746574986663	16.1630606477689	-7.41693420101785	4.15387382093234e-05	0.000519728736404749	2.3398398107749	0.0250322790097719	0.292875005323358	0.514112972183815	GFP_WT - GFP	limma	4.15387382093234e-05	0.000519728736404749	FALSE	candidate	2865973
TUBB4B	P68371	Tubulin beta-4B chain	Homo sapiens	1	1	3	3	1	3	147401878	-0.763379417253724	20.5932534946289	-7.72161575024724	3.02859530949552e-05	0.000440544901600341	2.67535497176683	0.0196503112783863	0.261995738573242	0.514112972183815	GFP_WT - GFP	limma	3.02859530949552e-05	0.000440544901600341	FALSE	candidate	147401878
GPX4	P36969	Phospholipid hydroperoxide glutathione peroxidase	Homo sapiens	1	1	3	3	2	2	720577	-0.759292069870174	14.2684473310103	-6.45845388346782	0.00011995396043508	0.00107753514886555	1.21172714000122	0.0510195587826434	0.455117209706007	1	GFP_WT - GFP	limma	0.00011995396043508	0.00107753514886555	FALSE	candidate	720577
UFC1	Q9Y3C8	Ubiquitin-fold modifier-conjugating enzyme 1	Homo sapiens	1	1	3	3	3	3	2448414	-0.757063622823757	15.7759372240583	-7.36531537521542	4.38650051107478e-05	0.000536071167109255	2.28193817419782	0.0260605381243058	0.299188178328938	0.754630094844532	GFP_WT - GFP	limma	4.38650051107478e-05	0.000536071167109255	FALSE	candidate	2448414
HSPBP1	Q9NZL4	Hsp70-binding protein 1	Homo sapiens	1	1	3	3	4	4	4824087	-0.743444078598003	15.2457007563319	-7.09842441545486	5.84083329934301e-05	0.000646180610274685	1.97752659515798	0.0319791004064522	0.343633823341017	1	GFP_WT - GFP	limma	5.84083329934301e-05	0.000646180610274685	FALSE	candidate	4824087
ZNF598	Q86UK7	E3 ubiquitin-protein ligase ZNF598	Homo sapiens	1	1	3	3	8	8	1468481	-0.740278361383101	15.2425771712367	-7.42298135797325	4.1275183787419e-05	0.000519523570785358	2.34660264453075	0.0249141481532889	0.292278635749454	0.514112972183815	GFP_WT - GFP	limma	4.1275183787419e-05	0.000519523570785358	FALSE	candidate	1468481
PDIA6	Q15084	Protein disulfide-isomerase A6	Homo sapiens	1	1	3	3	8	8	4788068	-0.740069651751543	16.6270903500256	-4.50987105679545	0.00148896362868954	0.00665915222873494	-1.46317724193513	0.173013940355747	0.739071334744512	1	GFP_WT - GFP	limma	0.00148896362868954	0.00665915222873494	FALSE	candidate	4788068
PFN2	P35080	Profilin-2	Homo sapiens	1	1	3	3	9	9	43028065	-0.739836486427869	17.767629277638	-7.19824329208418	5.24285596032566e-05	0.000615669454111985	2.09237610404988	0.0296428292273596	0.326731707457891	0.999999999999992	GFP_WT - GFP	limma	5.24285596032566e-05	0.000615669454111985	FALSE	candidate	43028065
EMD	P50402	Emerin	Homo sapiens	1	1	3	3	13	13	12246765	-0.738291191706988	17.6695411295355	-7.78188250000311	2.8483277467717e-05	0.000423890583874002	2.7404784664702	0.0187146154415954	0.255725672885296	0.514112972183815	GFP_WT - GFP	limma	2.8483277467717e-05	0.000423890583874002	FALSE	candidate	12246765
ALDH1B1	P30837	Aldehyde dehydrogenase X, mitochondrial	Homo sapiens	1	1	3	3	7	9	3096011	-0.732469852180039	16.6996863437985	-7.9912919958824	2.3078286902419e-05	0.00037030961121286	2.96365909529701	0.0157595498543208	0.233701601549107	0.514112972183815	GFP_WT - GFP	limma	2.3078286902419e-05	0.00037030961121286	FALSE	candidate	3096011
CD276	Q5ZPR3	CD276 antigen	Homo sapiens	1	1	3	3	4	4	2252317	-0.730602656006301	14.5985401677434	-5.74035290862606	0.000285653876073854	0.00206338298112454	0.28816971644328	0.0828554916691371	0.575633387211356	1	GFP_WT - GFP	limma	0.000285653876073854	0.00206338298112454	FALSE	candidate	2252317
MTX2	O75431	Metaxin-2	Homo sapiens	1	1	3	3	3	3	572882	-0.723411976958324	13.8051418748717	-7.14558967767301	5.54946546411561e-05	0.000635979840368982	2.0319439850307	0.0308562215265362	0.335617396619683	0.999999999999992	GFP_WT - GFP	limma	5.54946546411561e-05	0.000635979840368982	FALSE	candidate	572882
HCCS	P53701	Holocytochrome c-type synthase	Homo sapiens	1	1	3	3	6	6	3339597	-0.723209971109302	16.0388348385007	-7.71827000367876	3.03896340304707e-05	0.000440544901600341	2.67172774809207	0.0197034336652715	0.262342593960044	0.514112972183815	GFP_WT - GFP	limma	3.03896340304707e-05	0.000440544901600341	FALSE	candidate	3339597
DTYMK	P23919	Thymidylate kinase	Homo sapiens	1	1	3	3	4	4	3391791	-0.722000027188596	15.4807965202084	-7.80930725353858	2.77022185785481e-05	0.000418921319799339	2.76997996177678	0.0183018855737946	0.252859763918997	0.514112972183815	GFP_WT - GFP	limma	2.77022185785481e-05	0.000418921319799339	FALSE	candidate	3391791
SNX27	Q96L92	Sorting nexin-27	Homo sapiens	1	1	3	3	5	5	1403770	-0.721327333715477	15.2172280279462	-6.89102468438188	7.33651390823583e-05	0.000757403415687737	1.73500432904166	0.0373416153271982	0.379395128101902	1	GFP_WT - GFP	limma	7.33651390823583e-05	0.000757403415687737	FALSE	candidate	1403770
VAT1	Q99536	Synaptic vesicle membrane protein VAT-1 homolog	Homo sapiens	1	1	3	3	3	3	1156855	-0.719596850556178	14.6067493779623	-5.29826460815752	0.000504314853908085	0.00310790420425051	-0.316160899398355	0.109424948137947	0.641760661406531	1	GFP_WT - GFP	limma	0.000504314853908085	0.00310790420425051	FALSE	candidate	1156855
RHOG	P84095	Rho-related GTP-binding protein RhoG	Homo sapiens	1	1	3	3	2	2	868032	-0.712521148100159	13.9943557101624	-4.4147951117467	0.00170699495889228	0.00732266000732974	-1.60739148155617	0.182250573687622	0.748975877309009	1	GFP_WT - GFP	limma	0.00170699495889228	0.00732266000732974	FALSE	candidate	868032
CBR1	P16152	Carbonyl reductase [NADPH] 1	Homo sapiens	1	1	3	3	2	4	2443412	-0.703254156393907	14.6121933358176	-6.25958884074588	0.00015152806045308	0.00126547677090485	0.962975667689983	0.058593456516983	0.489601060684519	1	GFP_WT - GFP	limma	0.00015152806045308	0.00126547677090485	FALSE	candidate	2443412
COPS2	P61201	COP9 signalosome complex subunit 2	Homo sapiens	1	1	3	3	4	4	1163256	-0.703248238213334	14.3682619966038	-2.37772131022606	0.0415307615682002	0.0844271381202676	-4.8900028742646	0.472517317357538	0.885527573037505	1	GFP_WT - GFP	limma	0.0415307615682002	0.0844271381202676	FALSE	candidate	1163256
WASF1	Q92558	Actin-binding protein WASF1	Homo sapiens	1	1	3	3	2	3	474323	-0.6996371477462	12.9537437620637	-3.82036949160574	0.00413021278822182	0.0142791238171748	-2.53530113292462	0.248392944165625	0.802625796511343	1	GFP_WT - GFP	limma	0.00413021278822182	0.0142791238171748	FALSE	candidate	474323
[truncated: 827 more rows]
