# Supplementary material for: Structural basis for the toxicity of Legionella pneumophila effector SidH
Source: Nat Commun. 2023 Nov 3;14:7068. doi: 10.1038/s41467-023-42683-8 (PMC10624908; doi:10.1038/s41467-023-42683-8)
Supplement: Supplementary file 5 — Supplementary Data 2 [file 41467_2023_42683_MOESM5_ESM.xls]

## Sheet: Ubiquitin
Peptide	Modified Peptide	Extended Peptide	Prev AA	Next AA	Peptide Length	Charge	Retention	Observed Mass	Calibrated Observed Mass	Observed M/Z	Calibrated Observed M/Z	Calculated Peptide Mass	Calculated M/Z	Delta Mass	Expectation	Hyperscore	Nextscore	PeptideProphet Probability	Number of Enzymatic Termini	Number of Missed Cleavages	Protein Start	Protein End	Intensity	Assigned Modifications		K:114.042927	K:114.042927 Best Localization	Is Unique
TLTGKTITLEVEPSDTIENVKAK	TLTGK[242]TITLEVEPSDTIENVKAK	MQIFVK.TLTGKTITLEVEPSDTIENVKAK.IQDKEGIP	K	I	23	3	1030.4970	2600.3936	2600.3914	867.8051	867.8044	2600.3909	867.8042	0.0004	0.00000000000439	55.9300	12.0020	1.0000	2	2	7	29	2.8014762E7	5K(114.0429)		TLTGK(0.9870)TITLEVEPSDTIENVK(0.0065)AK(0.0065)	0.987000	TRUE
TLTGKTITLEVEPSDTIENVK	TLTGK[242]TITLEVEPSDTIENVK	MQIFVK.TLTGKTITLEVEPSDTIENVK.AKIQDKEG	K	A	21	3	1067.4188	2402.2683	2402.2598	801.7634	801.7605	2401.2588	801.4269	1.0009	0.00000000000002	50.5770	11.2950	1.0000	2	1	7	27	8.522659E8	5K(114.0429)		TLTGK(0.9867)TITLEVEPSDTIENVK(0.0133)	0.986000	TRUE
TLTGKTITLEVEPSDTIENVK	TLTGK[242]TITLEVEPSDTIENVK	MQIFVK.TLTGKTITLEVEPSDTIENVK.AKIQDKEG	K	A	21	3	1067.8283	2401.2646	2401.2607	801.4288	801.4275	2401.2588	801.4269	0.0019	0.00000000000006	50.5010	11.2520	1.0000	2	1	7	27	8.6583994E8	5K(114.0429)		TLTGK(0.9867)TITLEVEPSDTIENVK(0.0133)	0.986000	TRUE
TLTGKTITLEVEPSDTIENVK	TLTGK[242]TITLEVEPSDTIENVK	MQIFVK.TLTGKTITLEVEPSDTIENVK.AKIQDKEG	K	A	21	3	1069.1420	2401.2612	2401.2598	801.4277	801.4272	2401.2588	801.4269	0.0009	0.00000000000000	50.3950	9.3710	1.0000	2	1	7	27	1.6775397E8	5K(114.0429)		TLTGK(0.9865)TITLEVEPSDTIENVK(0.0135)	0.986000	TRUE
TLTGKTITLEVEPSDTIENVK	TLTGK[242]TITLEVEPSDTIENVK	MQIFVK.TLTGKTITLEVEPSDTIENVK.AKIQDKEG	K	A	21	3	1090.3621	2402.2603	2402.2603	801.7607	801.7607	2401.2588	801.4269	1.0014	0.00000000170216	45.5760	9.6510	1.0000	2	1	7	27	1.4452069E8	5K(114.0429)		TLTGK(0.9925)TITLEVEPSDTIENVK(0.0075)	0.992000	TRUE
TLTGKTITLEVEPSDTIENVKAK	TLTGK[242]TITLEVEPSDTIENVKAK	MQIFVK.TLTGKTITLEVEPSDTIENVKAK.IQDKEGIP	K	I	23	4	1031.0322	2600.3975	2600.3877	651.1067	651.1042	2600.3909	651.1050	-0.0031	0.00000000137325	44.9490	8.9730	1.0000	2	2	7	29	7.390857E7	5K(114.0429)		TLTGK(0.9867)TITLEVEPSDTIENVK(0.0066)AK(0.0066)	0.986000	TRUE
TLTGKTITLEVEPSDTIENVKAK	TLTGK[242]TITLEVEPSDTIENVKAK	MQIFVK.TLTGKTITLEVEPSDTIENVKAK.IQDKEGIP	K	I	23	3	1026.7479	2600.3910	2600.3900	867.8043	867.8039	2600.3909	867.8042	-0.0009	0.00000000605340	43.3720	9.8820	1.0000	2	2	7	29	2.5798034E8	5K(114.0429)		TLTGK(0.9922)TITLEVEPSDTIENVK(0.0039)AK(0.0039)	0.992000	TRUE
TLTGKTITLEVEPSDTIENVKAK	TLTGK[242]TITLEVEPSDTIENVKAK	MQIFVK.TLTGKTITLEVEPSDTIENVKAK.IQDKEGIP	K	I	23	4	1031.3507	2600.3909	2600.3906	651.1050	651.1049	2600.3909	651.1050	-0.0002	0.00000000774462	42.9440	9.2340	1.0000	2	2	7	29	0	5K(114.0429)		TLTGK(0.9862)TITLEVEPSDTIENVK(0.0069)AK(0.0069)	0.986000	TRUE
TLTGKTITLEVEPSDTIENVK	TLTGK[242]TITLEVEPSDTIENVK	MQIFVK.TLTGKTITLEVEPSDTIENVK.AKIQDKEG	K	A	21	3	1059.1183	2401.2676	2401.2588	801.4298	801.4269	2401.2588	801.4269	0.0000	0.00000000000323	42.8840	11.1090	1.0000	2	1	7	27	1.2271417E10	5K(114.0429)		TLTGK(0.9924)TITLEVEPSDTIENVK(0.0076)	0.992000	TRUE
TLTGKTITLEVEPSDTIENVKAK	TLTGK[242]TITLEVEPSDTIENVKAK	MQIFVK.TLTGKTITLEVEPSDTIENVKAK.IQDKEGIP	K	I	23	4	1026.2584	2600.3933	2600.3909	651.1056	651.1050	2600.3909	651.1050	0.0000	0.00000002178965	40.1470	9.1330	1.0000	2	2	7	29	5.777002E8	5K(114.0429)		TLTGK(0.9909)TITLEVEPSDTIENVK(0.0046)AK(0.0045)	0.990000	TRUE
TLTGKTITLEVEPSDTIENVK	TLTGK[242]TITLEVEPSDTIENVK	MQIFVK.TLTGKTITLEVEPSDTIENVK.AKIQDKEG	K	A	21	3	1128.4687	2401.2651	2401.2630	801.4290	801.4283	2401.2588	801.4269	0.0041	0.00000000000084	39.0420	9.3110	1.0000	2	1	7	27	0	5K(114.0429)		TLTGK(0.9897)TITLEVEPSDTIENVK(0.0103)	0.989000	TRUE
LIFAGKQLEDGR	LIFAGK[242]QLEDGR	GIPPDQQR.LIFAGKQLEDGR.TISDYNIQ	R	T	12	2	1007.6707	1459.7812	1459.7787	730.8979	730.8966	1459.7782	730.8964	0.0004	0.00028680210000	32.8440	15.8710	1.0000	2	1	43	54	2.6816472E8	6K(114.0429)		LIFAGK(1.0000)QLEDGR	1.000000	TRUE
TLTGKTITLEVEPSDTIENVK	TLTGK[242]TITLEVEPSDTIENVK	MQIFVK.TLTGKTITLEVEPSDTIENVK.AKIQDKEG	K	A	21	3	1191.2504	2401.2634	2401.2598	801.4284	801.4272	2401.2588	801.4269	0.0009	0.00000001047215	32.1730	9.5160	1.0000	2	1	7	27	1.0680126E7	5K(114.0429)		TLTGK(0.9920)TITLEVEPSDTIENVK(0.0080)	0.992000	TRUE
LIFAGKQLEDGR	LIFAGK[242]QLEDGR	GIPPDQQR.LIFAGKQLEDGR.TISDYNIQ	R	T	12	2	1007.7619	1459.7793	1459.7786	730.8969	730.8966	1459.7782	730.8964	0.0003	0.00058196490000	31.2280	15.7700	0.9996	2	1	43	54	1.9135814E8	6K(114.0429)		LIFAGK(1.0000)QLEDGR	1.000000	TRUE
MQIFVKTLTGK	M[147]QIFVK[242]TLTGK	.MQIFVKTLTGK.TITIEVEP	-	T	11	2	1003.4986	1394.7614	1394.7599	698.3880	698.3872	1394.7590	698.3868	0.0008	0.00000239469400	30.9830	20.4330	1.0000	2	1	1	11	5.4110604E7	1M(15.9949),6K(114.0429)		MQIFVK(0.9789)TLTGK(0.0211)	0.978000	TRUE
LIFAGKQLEDGR	LIFAGK[242]QLEDGR	GIPPDQQR.LIFAGKQLEDGR.TISDYNIQ	R	T	12	2	998.7947	1459.7800	1459.7775	730.8973	730.8960	1459.7782	730.8964	-0.0007	0.00009908315000	29.5160	12.7530	1.0000	2	1	43	54	9.998502E9	6K(114.0429)		LIFAGK(1.0000)QLEDGR	1.000000	TRUE
MQIFVKTLTGK	M[147]QIFVK[242]TLTGK	.MQIFVKTLTGK.TITIEVEP	-	T	11	2	1003.3565	1394.7606	1394.7592	698.3876	698.3869	1394.7590	698.3868	0.0001	0.00000566565500	29.4870	20.5320	1.0000	2	1	1	11	4.785771E7	1M(15.9949),6K(114.0429)		MQIFVK(0.9742)TLTGK(0.0258)	0.974000	TRUE
MQIFVKTLTGK	M[147]QIFVK[242]TLTGK	.MQIFVKTLTGK.TITIEVEP	-	T	11	2	995.8728	1394.7607	1394.7584	698.3876	698.3865	1394.7590	698.3868	-0.0006	0.00001162786000	29.2380	20.0540	1.0000	2	1	1	11	1.0521943E9	1M(15.9949),6K(114.0429)		MQIFVK(0.9891)TLTGK(0.0109)	0.989000	TRUE
IQDKEGIPPDQQR	IQDK[242]EGIPPDQQR	TIENVKAK.IQDKEGIPPDQQR.LIFAGKQI	K	L	13	2	818.7912	1636.8201	1636.8180	819.4173	819.4163	1636.8168	819.4157	0.0012	0.00003775723000	26.1920	7.1450	0.9997	2	1	30	42	0	4K(114.0429)		IQDK(1.0000)EGIPPDQQR	1.000000	TRUE
LIFAGKQLEDGR	LIFAGK[242]QLEDGR	GIPPDQQR.LIFAGKQLEDGR.TISDYNIQ	R	T	12	2	1176.8114	1459.7805	1459.7930	730.8975	730.9038	1459.7782	730.8964	0.0147	0.00004497696000	26.0360	12.0230	1.0000	2	1	43	54	0	6K(114.0429)		LIFAGK(1.0000)QLEDGR	1.000000	TRUE
IQDKEGIPPDQQR	IQDK[242]EGIPPDQQR	TIENVKAK.IQDKEGIPPDQQR.LIFAGKQI	K	L	13	2	899.3192	1636.8171	1636.8162	819.4158	819.4154	1636.8168	819.4157	-0.0006	0.00004502981000	25.8860	7.3250	1.0000	2	1	30	42	0	4K(114.0429)		IQDK(1.0000)EGIPPDQQR	1.000000	TRUE
LIFAGKQLEDGR	LIFAGK[242]QLEDGR	GIPPDQQR.LIFAGKQLEDGR.TISDYNIQ	R	T	12	2	1255.6696	1459.7822	1459.7800	730.8984	730.8973	1459.7782	730.8964	0.0018	0.00014371820000	24.8160	12.1730	0.9997	2	1	43	54	0	6K(114.0429)		LIFAGK(1.0000)QLEDGR	1.000000	TRUE
MQIFVKTLTGK	M[147]QIFVK[242]TLTGK	.MQIFVKTLTGK.TITIEVEP	-	T	11	3	1003.1162	1394.7600	1394.7590	465.9273	465.9269	1394.7590	465.9269	0.0000	0.00026546040000	24.8040	15.3060	0.9999	2	1	1	11	8.425796E7	1M(15.9949),6K(114.0429)		MQIFVK(0.9799)TLTGK(0.0201)	0.979000	TRUE
LIFAGKQLEDGR	LIFAGK[242]QLEDGR	GIPPDQQR.LIFAGKQLEDGR.TISDYNIQ	R	T	12	3	1132.7200	1459.7797	1459.7784	487.6005	487.6001	1459.7782	487.6000	0.0002	0.00003663570000	24.7920	9.6390	1.0000	2	1	43	54	0	6K(114.0429)		LIFAGK(1.0000)QLEDGR	1.000000	TRUE
LIFAGKQLEDGR	LIFAGK[242]QLEDGR	GIPPDQQR.LIFAGKQLEDGR.TISDYNIQ	R	T	12	3	1006.9529	1459.7784	1459.7800	487.6001	487.6006	1459.7782	487.6000	0.0018	0.00005348119000	24.7510	13.2440	1.0000	2	1	43	54	7.36717E8	6K(114.0429)		LIFAGK(1.0000)QLEDGR	1.000000	TRUE
LIFAGKQLEDGR	LIFAGK[242]QLEDGR	GIPPDQQR.LIFAGKQLEDGR.TISDYNIQ	R	T	12	3	1000.1684	1459.7839	1459.7772	487.6019	487.5997	1459.7782	487.6000	-0.0009	0.00005375563000	24.6820	11.4900	1.0000	2	1	43	54	1.1991427E10	6K(114.0429)		LIFAGK(1.0000)QLEDGR	1.000000	TRUE
MQIFVKTLTGK	M[147]QIFVK[242]TLTGK	.MQIFVKTLTGK.TITIEVEP	-	T	11	3	995.3850	1394.7604	1394.7588	465.9274	465.9269	1394.7590	465.9269	-0.0002	0.00028990130000	24.6510	14.9110	0.9999	2	1	1	11	1.6062281E9	1M(15.9949),6K(114.0429)		MQIFVK(0.9884)TLTGK(0.0116)	0.988000	TRUE
LIFAGKQLEDGR	LIFAGK[242]QLEDGR	GIPPDQQR.LIFAGKQLEDGR.TISDYNIQ	R	T	12	3	1006.3940	1459.7806	1459.7786	487.6008	487.6001	1459.7782	487.6000	0.0003	0.00057544020000	24.4600	11.3690	0.9992	2	1	43	54	1.0277835E9	6K(114.0429)		LIFAGK(1.0000)QLEDGR	1.000000	TRUE
MQIFVKTLTGK	MQIFVK[242]TLTGK	.MQIFVKTLTGK.TITIEVEP	-	T	11	3	1062.5314	1378.7649	1378.7635	460.5956	460.5951	1378.7642	460.5953	-0.0006	0.00018653060000	24.4170	13.7710	1.0000	2	1	1	11	6.8018694E8	6K(114.0429)		MQIFVK(0.9926)TLTGK(0.0074)	0.992000	TRUE
LIFAGKQLEDGR	LIFAGK[242]QLEDGR	GIPPDQQR.LIFAGKQLEDGR.TISDYNIQ	R	T	12	2	1316.0310	1459.7797	1459.7786	730.8971	730.8966	1459.7782	730.8964	0.0003	0.00078388060000	23.9230	9.7630	0.9986	2	1	43	54	2142088.2	6K(114.0429)		LIFAGK(1.0000)QLEDGR	1.000000	TRUE
LIFAGKQLEDGR	LIFAGK[242]QLEDGR	GIPPDQQR.LIFAGKQLEDGR.TISDYNIQ	R	T	12	2	1304.9009	1460.7844	1460.7822	731.3995	731.3984	1459.7782	730.8964	1.0040	0.00075901430000	22.9790	0.0000	1.0000	2	1	43	54	807835.1	6K(114.0429)		LIFAGK(1.0000)QLEDGR	1.000000	TRUE
MQIFVKTLTGK	MQIFVK[242]TLTGK	.MQIFVKTLTGK.TITIEVEP	-	T	11	3	1068.7893	1378.7665	1378.7648	460.5961	460.5955	1378.7642	460.5953	0.0006	0.00000192253100	22.9610	14.0530	1.0000	2	1	1	11	0	6K(114.0429)		MQIFVK(0.9705)TLTGK(0.0295)	0.970000	TRUE
MQIFVKTLTGK	M[147]QIFVK[242]TLTGK	.MQIFVKTLTGK.TITIEVEP	-	T	11	3	1002.1509	1394.7622	1394.7594	465.9280	465.9271	1394.7590	465.9269	0.0003	0.00093594440000	22.6150	13.6650	0.9993	2	1	1	11	9.536695E7	1M(15.9949),6K(114.0429)		MQIFVK(0.9795)TLTGK(0.0205)	0.979000	TRUE
LIFAGKQLEDGR	LIFAGK[242]QLEDGR	GIPPDQQR.LIFAGKQLEDGR.TISDYNIQ	R	T	12	3	1068.0575	1459.7803	1459.7788	487.6007	487.6002	1459.7782	487.6000	0.0006	0.00006089318000	22.4010	11.1320	0.9997	2	1	43	54	4.535545E7	6K(114.0429)		LIFAGK(1.0000)QLEDGR	1.000000	TRUE
LIFAGKQLEDGR	LIFAGK[242]QLEDGR	GIPPDQQR.LIFAGKQLEDGR.TISDYNIQ	R	T	12	3	1255.4000	1459.7803	1459.7781	487.6007	487.6000	1459.7782	487.6000	-0.0001	0.00075596200000	21.9860	8.0830	0.9997	2	1	43	54	0	6K(114.0429)		LIFAGK(1.0000)QLEDGR	1.000000	TRUE
LIFAGKQLEDGR	LIFAGK[242]QLEDGR	GIPPDQQR.LIFAGKQLEDGR.TISDYNIQ	R	T	12	2	1376.3500	1459.7823	1459.7789	730.8984	730.8967	1459.7782	730.8964	0.0007	0.00109521700000	21.3420	0.0000	1.0000	2	1	43	54	0	6K(114.0429)		LIFAGK(1.0000)QLEDGR	1.000000	TRUE
IQDKEGIPPDQQR	IQDK[242]EGIPPDQQR	TIENVKAK.IQDKEGIPPDQQR.LIFAGKQI	K	L	13	3	832.8629	1637.8196	1637.8188	546.9471	546.9469	1636.8168	546.6129	1.0020	0.00000207833600	20.1630	9.1850	1.0000	2	1	30	42	0	4K(114.0429)		IQDK(1.0000)EGIPPDQQR	1.000000	TRUE
MQIFVKTLTGK	M[147]QIFVK[242]TLTGK	.MQIFVKTLTGK.TITIEVEP	-	T	11	3	1066.2576	1394.7610	1394.7601	465.9276	465.9273	1394.7590	465.9269	0.0011	0.00340165900000	19.4300	11.5830	0.9974	2	1	1	11	0	1M(15.9949),6K(114.0429)		MQIFVK(0.9900)TLTGK(0.0100)	0.990000	TRUE
LIFAGKQLEDGR	LIFAGK[242]QLEDGR	GIPPDQQR.LIFAGKQLEDGR.TISDYNIQ	R	T	12	3	1194.5603	1459.7800	1459.7782	487.6006	487.6000	1459.7782	487.6000	0.0000	0.00603600800000	19.3770	9.4570	0.9973	2	1	43	54	0	6K(114.0429)		LIFAGK(1.0000)QLEDGR	1.000000	TRUE
TLTGKTITLEVEPSDTIENVK	TLTGK[242]TITLEVEPSDTIENVK	MQIFVK.TLTGKTITLEVEPSDTIENVK.AKIQDKEG	K	A	21	3	1251.7974	2401.2634	2401.2588	801.4284	801.4269	2401.2588	801.4269	0.0000	0.00078795260000	18.9140	0.0000	1.0000	2	1	7	27	0	5K(114.0429)		TLTGK(0.9905)TITLEVEPSDTIENVK(0.0095)	0.990000	TRUE
AKIQDKEGIPPDQQR	AKIQDK[242]EGIPPDQQR	SDTIENVK.AKIQDKEGIPPDQQR.LIFAGKQI	K	L	15	3	793.1784	1835.9513	1835.9492	612.9910	612.9903	1835.9489	612.9902	0.0003	0.00022178660000	18.6130	17.0620	0.9969	2	2	28	42	0	6K(114.0429)		AK(0.4053)IQDK(0.5947)EGIPPDQQR	0.594000	TRUE
LIFAGKQLEDGR	LIFAGK[242]QLEDGR	GIPPDQQR.LIFAGKQLEDGR.TISDYNIQ	R	T	12	3	1315.7673	1459.7788	1459.7782	487.6002	487.6000	1459.7782	487.6000	0.0000	0.01087051000000	17.3550	8.9880	0.9797	2	1	43	54	0	6K(114.0429)		LIFAGK(1.0000)QLEDGR	1.000000	TRUE
MQIFVKTLTGK	MQIFVK[242]TLTGK	.MQIFVKTLTGK.TITIEVEP	-	T	11	2	1070.9009	1378.7655	1378.7655	690.3900	690.3900	1378.7642	690.3894	0.0013	0.01947602000000	16.3420	8.9060	0.9616	2	1	1	11	0	6K(114.0429)		MQIFVK(0.9767)TLTGK(0.0233)	0.976000	TRUE
TITLEVEPSDTIENVK	TITLEVEPSDTIENVK[242]	FVKTITGK.TITLEVEPSDTIENVK.AKIQDKEG	K	A	16	2	1085.9196	1900.9688	1900.9598	951.4917	951.4872	1900.9629	951.4887	-0.0030	0.04647827000000	15.8310	9.5520	0.8551	2	0	12	27	1.2152218E7	16K(114.0429)		TITLEVEPSDTIENVK(1.0000)	1.000000	TRUE
IQDKEGIPPDQQR	IQDK[242]EGIPPDQQR	TIENVKAK.IQDKEGIPPDQQR.LIFAGKQI	K	L	13	2	892.6008	1638.8114	1638.8109	820.4130	820.4127	1636.8168	819.4157	1.9941	0.02269865000000	15.0760	7.1460	0.9950	2	1	30	42	0	4K(114.0429)		IQDK(1.0000)EGIPPDQQR	1.000000	TRUE
IQDKEGIPPDQQR	IQDK[242]EGIPPDQQR	TIENVKAK.IQDKEGIPPDQQR.LIFAGKQI	K	L	13	3	901.2390	1636.8191	1636.8182	546.6136	546.6133	1636.8168	546.6129	0.0014	0.01760105000000	14.7730	12.7470	0.9229	2	1	30	42	0	4K(114.0429)		IQDK(1.0000)EGIPPDQQR	1.000000	TRUE
MQIFVKTLTGK	MQIFVK[242]TLTGK	.MQIFVKTLTGK.TITIEVEP	-	T	11	3	1070.2602	1378.7649	1378.7650	460.5956	460.5956	1378.7642	460.5953	0.0008	0.10321670000000	14.4450	0.0000	0.9627	2	1	1	11	0	6K(114.0429)		MQIFVK(0.9718)TLTGK(0.0282)	0.971000	TRUE
LIFAGKQLEDGR	LIFAGK[242]QLEDGR	GIPPDQQR.LIFAGKQLEDGR.TISDYNIQ	R	T	12	3	1437.9815	1459.7793	1459.7784	487.6004	487.6001	1459.7782	487.6000	0.0002	0.03409965000000	14.3690	8.4750	0.9977	2	1	43	54	0	6K(114.0429)		LIFAGK(1.0000)QLEDGR	1.000000	TRUE
MQIFVKTLTGK	M[147]QIFVK[242]TLTGK	.MQIFVKTLTGK.TITIEVEP	-	T	11	2	1066.4933	1394.7603	1394.7590	698.3874	698.3868	1394.7590	698.3868	0.0000	0.03994643000000	13.7980	8.7910	0.9649	2	1	1	11	0	1M(15.9949),6K(114.0429)		MQIFVK(0.9857)TLTGK(0.0143)	0.985000	TRUE
IQDKEGIPPDQQR	IQDK[242]EGIPPDQQR	TIENVKAK.IQDKEGIPPDQQR.LIFAGKQI	K	L	13	3	883.4529	1636.8115	1636.8052	546.6111	546.6090	1636.8168	546.6129	-0.0116	0.02932556000000	12.5820	8.9680	0.9839	2	1	30	42	0	4K(114.0429)		IQDK(1.0000)EGIPPDQQR	1.000000	TRUE
TLTGKTITLEVEPSDTIENVK	TLTGK[242]TITLEVEPSDTIENVK	MQIFVK.TLTGKTITLEVEPSDTIENVK.AKIQDKEG	K	A	21	3	1312.1241	2401.2634	2401.2593	801.4284	801.4270	2401.2588	801.4269	0.0004	0.00245612200000	11.9390	0.0000	0.9980	2	1	7	27	0	5K(114.0429)		TLTGK(0.9895)TITLEVEPSDTIENVK(0.0105)	0.989000	TRUE

## Sheet: SidH
Peptide	Modified Peptide	Extended Peptide	Prev AA	Next AA	Peptide Length	Charge	Retention	Observed Mass	Calibrated Observed Mass	Observed M/Z	Calibrated Observed M/Z	Calculated Peptide Mass	Calculated M/Z	Delta Mass	Expectation	Hyperscore	Nextscore	PeptideProphet Probability	Number of Enzymatic Termini	Number of Missed Cleavages	Protein Start	Protein End	Intensity	Assigned Modifications	K:114.042927	K:114.042927 Best Localization	Is Unique
LVSSLTSSKPTDPPLR	LVSSLTSSK[242]PTDPPLR	KHDDINTR.LVSSLTSSKPTDPPLR.LTDIVSIK	R	L	16	3	956.431	1810.98	1810.98	604.668	604.667	1810.98	604.667	0.0006	0.000103693	23.437	7.861	0.9999	2	1	671	686	0	9K(114.0429)	LVSSLTSSK(1.0000)PTDPPLR	1	TRUE
AAGVLDTVSDYSDSIGGKIVR	AAGVLDTVSDYSDSIGGK[242]IVR	EQVDNIAK.AAGVLDTVSDYSDSIGGKIVR.FIAGDSKK	K	F	21	3	1108.76	2236.14	2236.13	746.386	746.385	2236.13	746.385	-0.0007	3e-14	46.744	7.652	1	2	1	364	384	0	18K(114.0429)	AAGVLDTVSDYSDSIGGK(1.0000)IVR	1	TRUE
AAGVLDTVSDYSDSIGGKIVR	AAGVLDTVSDYSDSIGGK[242]IVR	EQVDNIAK.AAGVLDTVSDYSDSIGGKIVR.FIAGDSKK	K	F	21	2	1111.16	2236.14	2236.13	1119.07	1119.07	2236.13	1119.07	-0.0014	4.4978e-07	35.888	9.938	1	2	1	364	384	0	18K(114.0429)	AAGVLDTVSDYSDSIGGK(1.0000)IVR	1	TRUE
AAGVLDTVSDYSDSIGGKIVR	AAGVLDTVSDYSDSIGGK[242]IVR	EQVDNIAK.AAGVLDTVSDYSDSIGGKIVR.FIAGDSKK	K	F	21	3	1109.15	2236.14	2236.13	746.386	746.385	2236.13	746.385	-0.0002	1.4032e-10	35.838	9.319	1	2	1	364	384	0	18K(114.0429)	AAGVLDTVSDYSDSIGGK(1.0000)IVR	1	TRUE
KLDVGPK	K[242]LDVGPK	RFIAGDSK.KLDVGPK.LTPAPDIG	K	L	7	2	815.944	869.498	869.497	435.756	435.756	869.497	435.756	0	0.00691035	18.142	9.595	0.9513	2	1	392	398	31972540	1K(114.0429)	K(0.9823)LDVGPK(0.0177)	0.982	TRUE
SITSAEDYQSAMIKK	SITSAEDYQSAM[147]IK[242]K	GASGIATK.SITSAEDYQSAMIKK.ANETKYYF	K	A	15	2	891.932	1800.85	1800.85	901.434	901.433	1800.86	901.435	-0.0039	4.02485e-07	36.081	33.474	1	2	1	240	254	0	12M(15.9949),14K(114.0429)	SITSAEDYQSAMIK(0.9656)K(0.0344)	0.965	TRUE
SITSAEDYQSAMIKK	SITSAEDYQSAM[147]IK[242]K	GASGIATK.SITSAEDYQSAMIKK.ANETKYYF	K	A	15	3	892.15	1800.86	1800.86	601.293	601.293	1800.86	601.293	0.0003	9.27898e-05	24.63	22.241	1	2	1	240	254	40051976	12M(15.9949),14K(114.0429)	SITSAEDYQSAMIK(0.9072)K(0.0928)	0.907	TRUE
SITSAEDYQSAMIKK	SITSAEDYQSAM[147]IK[242]K	GASGIATK.SITSAEDYQSAMIKK.ANETKYYF	K	A	15	3	897.889	1800.86	1800.86	601.293	601.293	1800.86	601.293	-0.0006	0.00033075	22.422	20.124	0.9999	2	1	240	254	0	12M(15.9949),14K(114.0429)	SITSAEDYQSAMIK(0.8343)K(0.1657)	0.834	TRUE
SITSAEDYQSAMIKK	SITSAEDYQSAM[147]IK[242]K	GASGIATK.SITSAEDYQSAMIKK.ANETKYYF	K	A	15	3	896.628	1800.85	1800.86	601.291	601.293	1800.86	601.293	-0.0004	0.000104412	23.425	21.039	1	2	1	240	254	6145980	12M(15.9949),14K(114.0429)	SITSAEDYQSAMIK(0.7699)K(0.2301)	0.769	TRUE
FLAGDSKKLDVGPK	FLAGDSK[242]KLDVGPK	SIGGKIVR.FLAGDSKKLDVGPK.LTPAPDIG	R	L	14	3	929.158	1587.86	1587.86	530.295	530.295	1587.86	530.295	0.0003	0.00265424	18.67	18.67	0.9636	2	2	385	398	0	7K(114.0429)	FLAGDSK(0.4965)K(0.4965)LDVGPK(0.0069)	0.496	TRUE
