# Supplementary material for: Structural basis for the toxicity of Legionella pneumophila effector SidH
Source: Nat Commun. 2023 Nov 3;14:7068. doi: 10.1038/s41467-023-42683-8 (PMC10624908; doi:10.1038/s41467-023-42683-8)
Supplement: Supplementary file 10 — Source Data [file 41467_2023_42683_MOESM10_ESM.zip]

Archive with 4 entries (4 files):
- Source_Data.xlsx
- __MACOSX/._Source_Data.xlsx
- SourceData.pdf
- __MACOSX/._SourceData.pdf
