# Supplementary material for: Structural basis for the toxicity of Legionella pneumophila effector SidH
Source: Nat Commun. 2023 Nov 3;14:7068. doi: 10.1038/s41467-023-42683-8 (PMC10624908; doi:10.1038/s41467-023-42683-8)
Supplement: Supplementary file 10 — Source Data [file 41467_2023_42683_MOESM10_ESM.zip › Source_Data.xlsx]

## Sheet: Fig. 1F
Sample	Total light output (RLUs- Relative Light Units)
Control	7674	8250	8027
SidH FL	21399	21752	20677
SidH△DUF	18666	18893	17701
SidH△Tail	11207	10973	9908

## Sheet: Fig. 2A
types of tRNA	Percentage
His GTG	15.5
Asn GTT	10.7
Asp GTC	9.04
Val GAC	7.48
Arg ACG	5.75
Gln CTG	5.74
Thr TGT	5.01
Pro GGG	4.36
Pro CGG	3.57
Met CAT	2.78
Gly TCC	2.74
Arg TCT	2.59
Ala GGC	2.52
Ala TGC	2.04
Gly CCC	1.95
Arg CCT	1.93
Cys GCA	1.82
Ile GAT	1.68
Tyr GTA	1.26
Other tRNAs	11.54

## Sheet: Size Exclusion Chromatograms
SidH Hexa Mutant (Fig. 3E)			SidHParis N-term (Fig. 4B)		SidHParis C-term (Fig. 4B)		SidHParis (N-term+C-term) (Fig. 4B)		SidHParis (N-term+C-term)+EFTu+tRNA (Fig. 4D)		EFTu (Fig. 4D)		tRNA (Fig. 4D)		SidHParis (N-term+C-term) (Fig. 4D)		SidHParis (N-term+C-term)+EFTu (Fig. 4D)		SidHParis (N-term+C-term)+tRNA (Fig. 4D)		SidH FL (Fig. S1A)		SidHparis N-term (Fig. S11A)		SidHparis N-term apo (Fig. S11B)		SidHparis C-term (Fig. S11C)		SidH-LubX complex (Fig. S13B)
mL	A280	A260	mL	A280	mL	A280	mL	A280	mL	A280	mL	A280	mL	A260	mL	A280	mL	A280	mL	A280	mL	A280	mL	A280	mL	A280	mL	A280	mL	A280
0	-0.607	-1.709	0.000	-0.058000	0.000	-0.014000	0.000	-0.050000	0	-0.052	0	-4.697	0	-4.512	0	0.738	0	6.163	0	0.029	0	1.24	0	24.08	0	-0.38	0	0.36	0	-0.6
0.0515504	-0.871	-1.666	0.000	-0.056000	0.000	-0.016000	0.000	-0.050000	0.003	0.846	0.003	0.498	0.003	-3.729	0.003	-1.112	0.003	0.171	0.003	0.502	0.03	1.29	0.03	6.31	0.02	-0.4	0.03	0.38	0.03	1.59
0.103101	-0.419	-1.489	0.001	-0.053000	0.001	-0.020000	0.001	-0.049000	0.005	0.588	0.005	0.472	0.005	-3.841	0.005	-1.582	0.005	0.17	0.005	0.21	0.06	1.75	0.06	43.68	0.05	0.23	0.06	0.89	0.05	2.45
0.154651	-0.92	-1.862	0.001	-0.051000	0.001	-0.025000	0.001	-0.048000	0.008	0.33	0.008	0.445	0.008	-3.952	0.008	-2.052	0.008	0.17	0.008	-0.083	0.09	1.94	0.1	53.11	0.07	1.21	0.1	1.4	0.08	2.3
0.206202	-1.159	-1.867	0.001	-0.049000	0.001	-0.029000	0.001	-0.047000	0.011	0.119	0.011	0.409	0.011	-4.038	0.011	-2.418	0.011	0.16	0.011	-0.32	0.12	1.59	0.13	54.73	0.09	1.67	0.13	1.45	0.11	1.36
0.257752	-1.06	-1.825	0.002	-0.047000	0.002	-0.033000	0.002	-0.046000	0.013	0.064	0.013	0.339	0.013	-4.045	0.013	-2.448	0.013	0.123	0.013	-0.379	0.15	1.41	0.16	56.3	0.12	0.43	0.16	0.33	0.14	0.68
0.309303	-0.799	-1.85	0.002	-0.045000	0.002	-0.038000	0.002	-0.045000	0.016	0.008	0.016	0.27	0.016	-4.051	0.016	-2.478	0.016	0.086	0.016	-0.438	0.18	1.33	0.19	56.62	0.14	-0.2	0.19	0.49	0.16	0.21
0.360853	-0.76	-1.356	0.002	-0.042000	0.002	-0.042000	0.002	-0.044000	0.019	-0.047	0.019	0.201	0.019	-4.057	0.019	-2.508	0.019	0.049	0.019	-0.497	0.22	1.28	0.22	55.4	0.16	-0.29	0.22	0.49	0.19	-0.19
0.412403	-0.713	-1.306	0.003	-0.040000	0.003	-0.047000	0.003	-0.043000	0.021	-0.09	0.021	0.141	0.021	-4.031	0.021	-2.505	0.021	0.031	0.021	-0.527	0.25	1.22	0.25	51.42	0.19	-0.56	0.26	0.3	0.22	-0.45
0.463954	0.581	0.239	0.003	-0.038000	0.003	-0.051000	0.003	-0.042000	0.024	-0.118	0.024	0.091	0.024	-3.97	0.024	-2.465	0.024	0.034	0.024	-0.525	0.28	1.13	0.29	43.38	0.21	-0.61	0.29	0.47	0.24	-0.56
0.515504	-0.714	-1.483	0.003	-0.036000	0.003	-0.055000	0.003	-0.042000	0.027	-0.146	0.027	0.041	0.027	-3.909	0.027	-2.426	0.027	0.038	0.027	-0.523	0.31	1.19	0.32	30.75	0.23	-0.8	0.32	-0.14	0.27	-0.46
0.567055	-0.712	-1.645	0.004	-0.033000	0.004	-0.060000	0.004	-0.041000	0.029	-0.174	0.029	-0.008	0.029	-3.848	0.029	-2.386	0.029	0.042	0.029	-0.521	0.34	1.12	0.35	17.57	0.26	-1	0.35	0.53	0.3	-0.16
0.618605	-0.587	-1.796	0.004	-0.031000	0.004	-0.064000	0.004	-0.040000	0.032	-0.171	0.032	-0.043	0.032	-3.816	0.032	-2.357	0.032	0.002	0.032	-0.518	0.37	1.12	0.38	7.1	0.28	-0.88	0.38	0.24	0.32	0.29
0.670156	-0.681	-1.982	0.004	-0.029000	0.004	-0.068000	0.004	-0.039000	0.035	-0.153	0.035	-0.072	0.035	-3.796	0.035	-2.333	0.035	-0.058	0.035	-0.514	0.4	1.13	0.41	1.35	0.3	-0.6	0.42	0.73	0.35	0.87
0.721706	-1.113	-1.895	0.005	-0.027000	0.005	-0.073000	0.005	-0.038000	0.037	-0.136	0.037	-0.101	0.037	-3.777	0.037	-2.309	0.037	-0.117	0.037	-0.511	0.43	1.14	0.44	-1.56	0.33	-0.68	0.45	-0.17	0.38	1.24
0.773256	-1.525	-1.877	0.005	-0.024000	0.005	-0.077000	0.005	-0.037000	0.04	-0.118	0.04	-0.129	0.04	-3.757	0.04	-2.284	0.04	-0.176	0.04	-0.507	0.46	1.11	0.48	-2.88	0.35	-1.24	0.48	0.5	0.41	1.58
0.824807	-1.266	-2.032	0.005	-0.022000	0.005	-0.082000	0.005	-0.036000	0.042	-0.133	0.042	-0.133	0.042	-3.727	0.042	-2.209	0.042	-0.189	0.042	-0.493	0.49	1.12	0.51	-3.39	0.38	-1.23	0.51	-0.91	0.43	2.02
0.876357	-1.314	-2.06	0.006	-0.020000	0.006	-0.086000	0.006	-0.035000	0.045	-0.15	0.045	-0.136	0.045	-3.697	0.045	-2.129	0.045	-0.199	0.045	-0.478	0.52	1.1	0.54	-3.97	0.4	-1.25	0.54	0.18	0.46	2.79
0.927908	-1.143	-1.929	0.006	-0.018000	0.006	-0.090000	0.006	-0.034000	0.048	-0.167	0.048	-0.138	0.048	-3.666	0.048	-2.05	0.048	-0.21	0.048	-0.463	0.55	1.08	0.57	-4.1	0.42	-1.4	0.58	-0.3	0.49	3.2
0.979458	-1.164	-1.825	0.006	-0.016000	0.006	-0.095000	0.006	-0.033000	0.05	-0.185	0.05	-0.137	0.05	-3.628	0.05	-1.978	0.05	-0.217	0.05	-0.445	0.59	1.1	0.6	-3.94	0.45	-1.55	0.61	0.34	0.51	3.11
1.03101	-1.578	-2.18	0.007	-0.013000	0.007	-0.099000	0.007	-0.032000	0.053	-0.213	0.053	-0.117	0.053	-3.554	0.053	-1.936	0.053	-0.211	0.053	-0.411	0.62	1.02	0.64	-4.25	0.47	-1.07	0.64	0.09	0.54	2.92
1.08256	-1.131	-2.042	0.007	-0.011000	0.007	-0.104000	0.007	-0.031000	0.056	-0.24	0.056	-0.098	0.056	-3.48	0.056	-1.895	0.056	-0.205	0.056	-0.376	0.65	0.98	0.67	-4.47	0.49	-1.41	0.67	-0.14	0.57	2.54
1.13411	-1.667	-2.1	0.007	-0.009000	0.007	-0.108000	0.007	-0.030000	0.058	-0.267	0.058	-0.078	0.058	-3.406	0.058	-1.853	0.058	-0.2	0.058	-0.342	0.68	1	0.7	-4.52	0.52	-1.2	0.7	-0.18	0.59	1.91
1.18566	-1.334	-2.141	0.008	-0.007000	0.008	-0.112000	0.008	-0.029000	0.061	-0.288	0.061	-0.07	0.061	-3.357	0.061	-1.821	0.061	-0.2	0.061	-0.288	0.71	0.99	0.73	-4.78	0.54	-1.13	0.74	0.12	0.62	1.32
1.23721	-1.528	-2.244	0.008	-0.004000	0.008	-0.117000	0.008	-0.028000	0.064	-0.297	0.064	-0.077	0.064	-3.343	0.064	-1.802	0.064	-0.21	0.064	-0.206	0.74	0.98	0.76	-4.74	0.56	-0.7	0.77	-0.18	0.65	0.86
1.28876	-1.433	-2.221	0.008	-0.002000	0.008	-0.121000	0.008	-0.027000	0.066	-0.306	0.066	-0.084	0.066	-3.328	0.066	-1.784	0.066	-0.22	0.066	-0.124	0.77	0.96	0.79	-4.7	0.59	-1.35	0.8	0.05	0.68	0.51
1.34031	-1.88	-2.555	0.009	0.000000	0.009	-0.126000	0.009	-0.026000	0.069	-0.315	0.069	-0.091	0.069	-3.314	0.069	-1.765	0.069	-0.229	0.069	-0.042	0.8	0.99	0.83	-4.56	0.61	-1.35	0.83	0.09	0.7	0.22
1.39186	-1.752	-2.226	0.009	0.002000	0.009	-0.130000	0.009	-0.025000	0.072	-0.306	0.072	-0.086	0.072	-3.316	0.072	-1.761	0.072	-0.232	0.072	0.085	0.83	0.97	0.86	-4.88	0.63	-1.32	0.86	0.14	0.73	-0.04
1.44341	-1.775	-2.477	0.009	0.005000	0.009	-0.134000	0.009	-0.024000	0.074	-0.286	0.074	-0.073	0.074	-3.327	0.074	-1.766	0.074	-0.232	0.074	0.237	0.86	0.93	0.89	-4.41	0.66	-1.52	0.9	-0.42	0.76	-0.21
1.49496	-1.691	-2.556	0.010	0.007000	0.010	-0.139000	0.010	-0.023000	0.077	-0.266	0.077	-0.06	0.077	-3.339	0.077	-1.771	0.077	-0.231	0.077	0.389	0.89	0.94	0.92	-4.67	0.68	-1	0.93	-0.03	0.78	-0.36
1.54651	-1.846	-2.403	0.010	0.008000	0.010	-0.143000	0.010	-0.022000	0.08	-0.246	0.08	-0.047	0.08	-3.35	0.08	-1.775	0.08	-0.23	0.08	0.541	0.92	0.9	0.95	-5.01	0.7	-1.47	0.96	-0.23	0.81	-0.44
1.59806	-1.625	-2.404	0.010	0.007000	0.010	-0.143000	0.010	-0.024000	0.082	-0.227	0.082	-0.046	0.082	-3.395	0.082	-1.81	0.082	-0.234	0.082	0.735	0.95	0.96	0.99	-5.1	0.73	-1.51	0.99	-0.04	0.84	-0.49
1.64961	-1.656	-2.551	0.011	0.007000	0.011	-0.140000	0.011	-0.026000	0.085	-0.209	0.085	-0.047	0.085	-3.445	0.085	-1.848	0.085	-0.238	0.085	0.935	0.99	0.85	1.02	-5.45	0.75	-1.47	1.02	-0.4	0.86	-0.54
1.70116	-1.533	-2.472	0.011	0.007000	0.011	-0.138000	0.011	-0.028000	0.088	-0.191	0.088	-0.049	0.088	-3.495	0.088	-1.887	0.088	-0.243	0.088	1.135	1.02	0.91	1.05	-4.85	0.77	-1.76	1.06	-0.66	0.89	-0.58
1.75271	-1.485	-2.467	0.011	0.006000	0.011	-0.135000	0.011	-0.030000	0.09	-0.177	0.09	-0.053	0.09	-3.54	0.09	-1.926	0.09	-0.249	0.09	1.343	1.05	0.86	1.08	-5.01	0.8	-1.63	1.09	-0.22	0.92	-0.63
1.80427	-1.969	-2.679	0.012	0.006000	0.012	-0.132000	0.012	-0.032000	0.093	-0.198	0.093	-0.077	0.093	-3.544	0.093	-1.97	0.093	-0.27	0.093	1.606	1.08	0.86	1.11	-5.22	0.82	-1.76	1.12	-0.68	0.95	-0.63
1.85582	-1.907	-2.764	0.012	0.006000	0.012	-0.129000	0.012	-0.034000	0.096	-0.219	0.096	-0.102	0.096	-3.549	0.096	-2.014	0.096	-0.29	0.096	1.869	1.11	0.87	1.14	-5.16	0.84	-1.25	1.15	-0.92	0.97	-0.66
1.90737	-1.561	-2.731	0.012	0.005000	0.012	-0.126000	0.012	-0.036000	0.098	-0.241	0.098	-0.126	0.098	-3.553	0.098	-2.058	0.098	-0.311	0.098	2.133	1.14	0.89	1.18	-5.24	0.87	-1.42	1.18	-0.86	1	-0.71
1.95892	-1.491	-2.617	0.013	0.005000	0.013	-0.123000	0.013	-0.038000	0.101	-0.257	0.101	-0.143	0.101	-3.58	0.101	-2.124	0.101	-0.317	0.101	2.409	1.17	0.83	1.21	-5.01	0.89	-1.73	1.22	-0.9	1.03	-0.68
2.01047	-2.034	-2.831	0.013	0.005000	0.013	-0.120000	0.013	-0.040000	0.104	-0.264	0.104	-0.145	0.104	-3.646	0.104	-2.233	0.104	-0.293	0.104	2.709	1.2	0.86	1.24	-5.56	0.91	-1.88	1.25	-0.9	1.05	-0.71
2.06202	-1.779	-2.788	0.013	0.004000	0.013	-0.117000	0.013	-0.042000	0.106	-0.272	0.106	-0.147	0.106	-3.713	0.106	-2.341	0.106	-0.269	0.106	3.008	1.23	0.84	1.27	-5.17	0.94	-1.77	1.28	-0.92	1.08	-0.73
2.11357	-1.969	-2.852	0.014	0.004000	0.014	-0.114000	0.014	-0.044000	0.109	-0.279	0.109	-0.149	0.109	-3.78	0.109	-2.449	0.109	-0.246	0.109	3.308	1.26	0.82	1.3	-5.03	0.96	-1.63	1.31	-0.82	1.11	-0.75
2.16512	-2.25	-2.864	0.014	0.003000	0.014	-0.111000	0.014	-0.046000	0.111	-0.284	0.112	-0.148	0.112	-3.822	0.112	-2.504	0.111	-0.24	0.112	3.614	1.29	0.77	1.33	-5.45	0.98	-1.79	1.34	-1.38	1.13	-0.7
2.21667	-2.042	-2.827	0.014	0.003000	0.014	-0.109000	0.014	-0.048000	0.114	-0.287	0.114	-0.143	0.114	-3.847	0.114	-2.522	0.114	-0.248	0.114	3.923	1.32	0.77	1.37	-5.47	1.01	-1.72	1.38	-1.05	1.16	-0.7
2.26822	-1.866	-2.991	0.015	0.003000	0.015	-0.106000	0.015	-0.050000	0.117	-0.291	0.117	-0.139	0.117	-3.873	0.117	-2.539	0.117	-0.257	0.117	4.232	1.36	0.72	1.4	-5.09	1.03	-2.04	1.41	-1.01	1.19	-0.74
2.31977	-2.406	-2.942	0.015	0.002000	0.015	-0.103000	0.015	-0.052000	0.119	-0.294	0.12	-0.135	0.12	-3.898	0.12	-2.557	0.119	-0.265	0.12	4.541	1.39	0.8	1.43	-4.9	1.06	-1.76	1.44	-1.45	1.22	-0.72
2.37132	-2.015	-2.946	0.015	0.002000	0.015	-0.100000	0.015	-0.054000	0.122	-0.303	0.122	-0.128	0.122	-3.941	0.122	-2.65	0.122	-0.265	0.122	4.859	1.42	0.76	1.46	-5.21	1.08	-1.86	1.47	-1.18	1.24	-0.72
2.42287	-1.787	-3.054	0.016	0.002000	0.016	-0.097000	0.016	-0.056000	0.125	-0.312	0.125	-0.12	0.125	-3.987	0.125	-2.759	0.125	-0.263	0.125	5.179	1.45	0.73	1.49	-5.55	1.1	-2.09	1.5	-1.45	1.27	-0.72
2.47442	-1.859	-2.867	0.016	0.001000	0.016	-0.094000	0.016	-0.058000	0.127	-0.322	0.127	-0.112	0.127	-4.033	0.127	-2.868	0.127	-0.26	0.127	5.5	1.48	0.72	1.53	-4.98	1.13	-1.93	1.54	-1	1.3	-0.77
2.52597	-2.288	-3.195	0.016	0.001000	0.016	-0.091000	0.016	-0.060000	0.13	-0.33	0.13	-0.106	0.13	-4.076	0.13	-2.974	0.13	-0.258	0.13	5.814	1.51	0.76	1.56	-5.67	1.15	-2.01	1.57	-1.44	1.32	-0.77
2.57752	-1.869	-3.117	0.017	0.001000	0.017	-0.088000	0.017	-0.062000	0.133	-0.305	0.133	-0.129	0.133	-4.083	0.133	-3.025	0.133	-0.267	0.133	6.036	1.54	0.73	1.59	-5.73	1.17	-1.98	1.6	-1.7	1.35	-0.81
2.62907	-2.146	-3.12	0.017	0.000000	0.017	-0.085000	0.017	-0.064000	0.135	-0.28	0.135	-0.152	0.135	-4.09	0.135	-3.076	0.135	-0.276	0.135	6.258	1.57	0.68	1.62	-5.12	1.2	-1.98	1.63	-2.04	1.38	-0.82
2.68062	-1.733	-3.367	0.017	0.000000	0.017	-0.083000	0.017	-0.066000	0.138	-0.255	0.138	-0.175	0.138	-4.096	0.138	-3.127	0.138	-0.285	0.138	6.48	1.6	0.66	1.65	-4.96	1.22	-1.87	1.66	-1.68	1.4	-0.82
2.73217	-2.311	-3.479	0.018	-0.001000	0.018	-0.080000	0.018	-0.068000	0.141	-0.239	0.141	-0.188	0.141	-4.113	0.141	-3.185	0.141	-0.297	0.141	6.666	1.63	0.67	1.68	-5.44	1.24	-1.95	1.69	-1.44	1.43	-0.84
2.78372	-1.673	-3.134	0.018	-0.001000	0.018	-0.077000	0.018	-0.070000	0.143	-0.249	0.143	-0.177	0.143	-4.156	0.143	-3.259	0.143	-0.32	0.143	6.764	1.66	0.69	1.72	-5.48	1.27	-2	1.73	-1.46	1.46	-0.88
2.83527	-1.811	-3.344	0.018	-0.001000	0.018	-0.074000	0.018	-0.072000	0.146	-0.259	0.146	-0.165	0.146	-4.198	0.146	-3.333	0.146	-0.344	0.146	6.863	1.69	0.72	1.75	-4.93	1.29	-2.32	1.76	-1.56	1.49	-0.86
2.88682	-2.111	-3.117	0.019	-0.002000	0.019	-0.071000	0.019	-0.074000	0.149	-0.27	0.149	-0.154	0.149	-4.24	0.149	-3.407	0.149	-0.367	0.149	6.962	1.72	0.74	1.78	-5.73	1.31	-2.1	1.79	-1.79	1.51	-0.93
2.93837	-2.125	-3.279	0.019	-0.002000	0.019	-0.068000	0.019	-0.076000	0.151	-0.28	0.151	-0.148	0.151	-4.288	0.151	-3.45	0.151	-0.376	0.151	6.999	1.76	0.69	1.81	-5.65	1.34	-1.69	1.82	-1.81	1.54	-0.93
2.98993	-1.95	-3.194	0.019	-0.002000	0.019	-0.065000	0.019	-0.078000	0.154	-0.289	0.154	-0.146	0.154	-4.342	0.154	-3.465	0.154	-0.37	0.154	6.983	1.79	0.68	1.84	-5.79	1.36	-1.9	1.85	-1.43	1.57	-0.92
3.04148	-2.289	-3.27	0.020	-0.003000	0.020	-0.062000	0.020	-0.080000	0.157	-0.298	0.157	-0.144	0.157	-4.396	0.157	-3.48	0.157	-0.364	0.157	6.966	1.82	0.66	1.87	-5.35	1.38	-2.07	1.89	-2	1.59	-0.93
3.09303	-1.717	-3.048	0.020	-0.004000	0.020	-0.059000	0.020	-0.082000	0.159	-0.307	0.159	-0.142	0.159	-4.449	0.159	-3.494	0.159	-0.358	0.159	6.95	1.85	0.61	1.91	-5.06	1.41	-1.74	1.92	-1.88	1.62	-0.99
3.14458	-2.154	-3.291	0.020	-0.008000	0.020	-0.056000	0.020	-0.082000	0.162	-0.307	0.162	-0.134	0.162	-4.456	0.162	-3.53	0.162	-0.36	0.162	6.826	1.88	0.6	1.94	-5.05	1.43	-1.66	1.95	-2.17	1.65	-1.01
3.19613	-2.182	-3.354	0.021	-0.012000	0.021	-0.053000	0.021	-0.081000	0.165	-0.304	0.165	-0.125	0.165	-4.448	0.165	-3.573	0.165	-0.366	0.165	6.67	1.91	0.56	1.97	-5.24	1.45	-1.91	1.98	-2.08	1.68	-1.03
3.24768	-1.96	-3.408	0.021	-0.016000	0.021	-0.050000	0.021	-0.081000	0.167	-0.3	0.167	-0.116	0.167	-4.44	0.167	-3.615	0.167	-0.371	0.167	6.514	1.94	0.57	2	-5.41	1.48	-1.72	2.01	-1.89	1.7	-1.03
3.29923	-2.043	-3.602	0.021	-0.020000	0.021	-0.046000	0.021	-0.080000	0.17	-0.296	0.17	-0.107	0.17	-4.432	0.17	-3.657	0.17	-0.377	0.17	6.357	1.97	0.58	2.03	-5.32	1.5	-1.99	2.05	-2.39	1.73	-1.03
3.35078	-2.314	-3.227	0.022	-0.024000	0.022	-0.043000	0.022	-0.079000	0.173	-0.294	0.173	-0.117	0.173	-4.468	0.173	-3.662	0.173	-0.362	0.173	6.171	2	0.6	2.07	-5.56	1.52	-1.65	2.08	-2.2	1.76	-1.13
3.40233	-2.316	-3.604	0.022	-0.027000	0.022	-0.040000	0.022	-0.078000	0.175	-0.292	0.175	-0.126	0.175	-4.505	0.175	-3.668	0.175	-0.347	0.175	5.984	2.03	0.53	2.1	-5.38	1.55	-1.55	2.11	-2.58	1.78	-1.1
3.45388	-2.064	-3.456	0.022	-0.031000	0.022	-0.037000	0.022	-0.077000	0.178	-0.291	0.178	-0.136	0.178	-4.541	0.178	-3.673	0.178	-0.331	0.178	5.798	2.06	0.55	2.13	-5.37	1.57	-1.92	2.14	-2.55	1.81	-1.11
3.50543	-2.559	-3.593	0.023	-0.035000	0.023	-0.033000	0.023	-0.076000	0.18	-0.292	0.181	-0.142	0.181	-4.571	0.181	-3.678	0.181	-0.323	0.181	5.581	2.09	0.56	2.16	-5.34	1.59	-2.02	2.17	-2.63	1.84	-1.16
3.55698	-2.271	-3.522	0.023	-0.039000	0.023	-0.030000	0.023	-0.075000	0.183	-0.309	0.183	-0.136	0.183	-4.578	0.183	-3.681	0.183	-0.342	0.183	5.263	2.13	0.56	2.19	-5.35	1.62	-2.27	2.21	-2.35	1.86	-1.13
3.60853	-2.385	-3.581	0.023	-0.043000	0.023	-0.027000	0.023	-0.074000	0.186	-0.326	0.186	-0.131	0.186	-4.586	0.186	-3.684	0.186	-0.362	0.186	4.946	2.16	0.55	2.22	-5.74	1.64	-2.19	2.24	-2.55	1.89	-1.19
3.66008	-2.481	-3.416	0.024	-0.046000	0.024	-0.024000	0.024	-0.073000	0.188	-0.343	0.189	-0.126	0.189	-4.593	0.189	-3.687	0.188	-0.382	0.189	4.629	2.19	0.56	2.26	-5.37	1.66	-2.26	2.27	-2.86	1.92	-1.18
3.71163	-2.299	-3.644	0.024	-0.050000	0.024	-0.020000	0.024	-0.072000	0.191	-0.349	0.191	-0.124	0.191	-4.607	0.191	-3.719	0.191	-0.383	0.191	4.359	2.22	0.51	2.29	-5.25	1.69	-2.23	2.3	-2.36	1.95	-1.21
3.76318	-2.417	-3.541	0.024	-0.054000	0.024	-0.017000	0.024	-0.072000	0.194	-0.341	0.194	-0.125	0.194	-4.627	0.194	-3.784	0.194	-0.359	0.194	4.141	2.25	0.55	2.32	-5.49	1.71	-2.48	2.33	-2.58	1.97	-1.23
3.81473	-2.346	-3.701	0.025	-0.058000	0.025	-0.014000	0.025	-0.071000	0.196	-0.332	0.197	-0.127	0.197	-4.648	0.197	-3.848	0.196	-0.336	0.197	3.923	2.28	0.56	2.35	-5.6	1.73	-2.36	2.37	-2.92	2	-1.26
3.86628	-2.345	-3.559	0.025	-0.062000	0.025	-0.011000	0.025	-0.070000	0.199	-0.323	0.199	-0.129	0.199	-4.668	0.199	-3.913	0.199	-0.312	0.199	3.705	2.31	0.52	2.38	-5.83	1.76	-2.09	2.4	-2.64	2.03	-1.27
3.91783	-2.321	-3.599	0.025	-0.066000	0.025	-0.007000	0.025	-0.069000	0.202	-0.321	0.202	-0.142	0.202	-4.688	0.202	-3.93	0.202	-0.306	0.202	3.467	2.34	0.55	2.42	-5.64	1.78	-2.26	2.43	-2.76	2.05	-1.26
3.96938	-2.087	-3.883	0.026	-0.069000	0.026	-0.004000	0.026	-0.068000	0.204	-0.323	0.205	-0.161	0.205	-4.708	0.205	-3.927	0.204	-0.309	0.205	3.221	2.37	0.54	2.45	-5.42	1.81	-2.05	2.46	-2.83	2.08	-1.26
4.02093	-2.302	-3.858	0.026	-0.073000	0.026	-0.001000	0.026	-0.067000	0.207	-0.324	0.207	-0.18	0.207	-4.729	0.207	-3.924	0.207	-0.312	0.207	2.974	2.4	0.53	2.48	-5.78	1.83	-2.41	2.49	-2.78	2.11	-1.31
4.07248	-2.268	-3.632	0.026	-0.077000	0.026	0.002000	0.026	-0.066000	0.21	-0.326	0.21	-0.199	0.21	-4.749	0.21	-3.921	0.21	-0.315	0.21	2.728	2.43	0.54	2.51	-5.21	1.85	-2.05	2.53	-2.89	2.13	-1.3
4.12403	-2.477	-3.619	0.027	-0.081000	0.027	0.006000	0.027	-0.065000	0.212	-0.326	0.212	-0.191	0.212	-4.747	0.212	-3.948	0.212	-0.323	0.212	2.537	2.46	0.48	2.54	-5.71	1.88	-1.98	2.56	-2.69	2.16	-1.32
4.17559	-2.591	-3.902	0.027	-0.085000	0.027	0.009000	0.027	-0.064000	0.215	-0.327	0.215	-0.181	0.215	-4.743	0.215	-3.977	0.215	-0.332	0.215	2.35	2.49	0.5	2.57	-5.77	1.9	-2.19	2.59	-2.67	2.19	-1.35
4.22714	-2.443	-3.852	0.027	-0.089000	0.027	0.012000	0.027	-0.063000	0.218	-0.328	0.218	-0.171	0.218	-4.74	0.218	-4.005	0.218	-0.341	0.218	2.162	2.53	0.48	2.61	-5.4	1.92	-2.01	2.62	-3.48	2.22	-1.35
4.27869	-2.537	-3.682	0.028	-0.092000	0.028	0.015000	0.028	-0.063000	0.22	-0.326	0.22	-0.164	0.22	-4.74	0.22	-4.03	0.22	-0.347	0.22	1.979	2.56	0.47	2.64	-5.83	1.95	-2.01	2.65	-3.17	2.24	-1.34
4.33024	-2.227	-3.782	0.028	-0.096000	0.028	0.019000	0.028	-0.062000	0.223	-0.308	0.223	-0.168	0.223	-4.756	0.223	-4.033	0.223	-0.334	0.223	1.812	2.59	0.5	2.67	-5.65	1.97	-2.15	2.69	-3.09	2.27	-1.35
4.38179	-2.712	-3.818	0.028	-0.100000	0.028	0.022000	0.028	-0.061000	0.226	-0.291	0.226	-0.172	0.226	-4.772	0.226	-4.037	0.226	-0.32	0.226	1.645	2.62	0.52	2.7	-5.72	1.99	-1.97	2.72	-3	2.3	-1.39
4.43334	-2.48	-3.746	0.029	-0.104000	0.029	0.025000	0.029	-0.060000	0.228	-0.273	0.228	-0.176	0.228	-4.788	0.228	-4.041	0.228	-0.306	0.228	1.477	2.65	0.47	2.73	-5.5	2.02	-2.15	2.75	-2.65	2.32	-1.35
4.48489	-2.685	-3.845	0.029	-0.108000	0.029	0.029000	0.029	-0.059000	0.231	-0.265	0.231	-0.184	0.231	-4.794	0.231	-4.047	0.231	-0.306	0.231	1.319	2.68	0.53	2.76	-5.9	2.04	-2.02	2.78	-3.16	2.35	-1.4
4.53644	-2.877	-3.942	0.029	-0.112000	0.029	0.032000	0.029	-0.058000	0.234	-0.273	0.234	-0.198	0.234	-4.785	0.234	-4.055	0.234	-0.331	0.234	1.173	2.71	0.56	2.8	-5.87	2.06	-2.1	2.81	-3.13	2.38	-1.42
4.58799	-2.295	-3.899	0.030	-0.115000	0.030	0.035000	0.030	-0.057000	0.236	-0.281	0.236	-0.212	0.236	-4.776	0.236	-4.064	0.236	-0.357	0.236	1.027	2.74	0.53	2.83	-5.56	2.09	-1.92	2.85	-2.84	2.4	-1.4
4.63954	-2.355	-4.174	0.030	-0.117000	0.030	0.038000	0.030	-0.056000	0.239	-0.29	0.239	-0.226	0.239	-4.767	0.239	-4.073	0.239	-0.382	0.239	0.881	2.77	0.51	2.86	-5.67	2.11	-1.86	2.88	-3.71	2.43	-1.42
4.69109	-2.262	-4.124	0.030	-0.113000	0.030	0.039000	0.030	-0.055000	0.242	-0.287	0.242	-0.236	0.242	-4.762	0.242	-4.091	0.242	-0.387	0.242	0.782	2.8	0.55	2.89	-5.6	2.13	-2.48	2.91	-3.59	2.46	-1.47
4.74264	-2.863	-4.167	0.031	-0.108000	0.031	0.036000	0.031	-0.053000	0.244	-0.277	0.244	-0.243	0.244	-4.759	0.244	-4.115	0.244	-0.376	0.244	0.711	2.83	0.54	2.92	-5.58	2.16	-2.64	2.94	-3.32	2.49	-1.49
4.79419	-2.675	-4.093	0.031	-0.104000	0.031	0.033000	0.031	-0.051000	0.247	-0.268	0.247	-0.25	0.247	-4.756	0.247	-4.139	0.247	-0.365	0.247	0.639	2.86	0.51	2.96	-5.29	2.18	-2.1	2.97	-3.24	2.51	-1.45
4.84574	-2.625	-3.692	0.031	-0.100000	0.031	0.030000	0.031	-0.049000	0.249	-0.258	0.25	-0.257	0.25	-4.753	0.25	-4.162	0.25	-0.354	0.25	0.567	2.89	0.6	2.99	-5.82	2.2	-2.47	3.01	-3.42	2.54	-1.51
4.89729	-2.963	-4.131	0.032	-0.096000	0.032	0.027000	0.032	-0.048000	0.252	-0.269	0.252	-0.265	0.252	-4.752	0.252	-4.169	0.252	-0.361	0.252	0.485	2.93	0.59	3.02	-6.04	2.23	-2.19	3.04	-3.33	2.57	-1.46
4.94884	-2.41	-3.784	0.032	-0.092000	0.032	0.024000	0.032	-0.046000	0.255	-0.285	0.255	-0.272	0.255	-4.751	0.255	-4.174	0.255	-0.372	0.255	0.403	2.96	0.63	3.05	-5.84	2.25	-1.73	3.07	-3.69	2.59	-1.55
5.00039	-2.438	-4.137	0.032	-0.087000	0.032	0.021000	0.032	-0.044000	0.257	-0.302	0.258	-0.28	0.258	-4.75	0.258	-4.18	0.257	-0.383	0.258	0.32	2.99	0.6	3.08	-5.54	2.27	-2.35	3.1	-3.61	2.62	-1.46
5.05194	-2.531	-4.03	0.033	-0.083000	0.033	0.018000	0.033	-0.042000	0.26	-0.317	0.26	-0.287	0.26	-4.749	0.26	-4.181	0.26	-0.395	0.26	0.24	3.02	0.62	3.11	-5.65	2.3	-2.15	3.13	-3.31	2.65	-1.55
5.10349	-2.538	-4.001	0.033	-0.079000	0.033	0.015000	0.033	-0.040000	0.263	-0.323	0.263	-0.29	0.263	-4.748	0.263	-4.154	0.263	-0.408	0.263	0.175	3.05	0.57	3.15	-5.82	2.32	-2.4	3.17	-3.64	2.67	-1.53
5.15504	-2.812	-3.929	0.033	-0.075000	0.033	0.012000	0.033	-0.039000	0.265	-0.328	0.266	-0.292	0.266	-4.747	0.266	-4.128	0.265	-0.421	0.266	0.111	3.08	0.55	3.18	-5.37	2.34	-2.46	3.2	-3.9	2.7	-1.54
5.20659	-2.832	-3.982	0.034	-0.071000	0.034	0.009000	0.034	-0.037000	0.268	-0.333	0.268	-0.294	0.268	-4.747	0.268	-4.101	0.268	-0.434	0.268	0.047	3.11	0.57	3.21	-5.53	2.37	-2.26	3.23	-4.09	2.73	-1.57
5.25814	-2.752	-4.06	0.034	-0.066000	0.034	0.006000	0.034	-0.035000	0.271	-0.334	0.271	-0.298	0.271	-4.75	0.271	-4.095	0.271	-0.434	0.271	-0.019	3.14	0.59	3.24	-5.39	2.39	-1.89	3.26	-3.76	2.76	-1.57
5.30969	-2.268	-4.012	0.034	-0.062000	0.034	0.003000	0.034	-0.033000	0.273	-0.321	0.274	-0.303	0.274	-4.76	0.274	-4.127	0.273	-0.403	0.274	-0.089	3.17	0.58	3.27	-5.68	2.41	-2.07	3.29	-3.75	2.78	-1.52
5.36124	-2.85	-4.157	0.035	-0.058000	0.035	0.000000	0.035	-0.031000	0.276	-0.309	0.276	-0.308	0.276	-4.77	0.276	-4.159	0.276	-0.372	0.276	-0.158	3.2	0.55	3.3	-5.36	2.44	-2.36	3.33	-3.53	2.81	-1.5
5.4128	-2.502	-4.238	0.035	-0.054000	0.035	-0.003000	0.035	-0.030000	0.279	-0.297	0.279	-0.314	0.279	-4.78	0.279	-4.191	0.279	-0.341	0.279	-0.227	3.23	0.54	3.34	-5.41	2.46	-2.42	3.36	-3.58	2.84	-1.56
5.46435	-2.543	-3.975	0.035	-0.050000	0.035	-0.006000	0.035	-0.028000	0.281	-0.298	0.282	-0.301	0.282	-4.797	0.282	-4.201	0.281	-0.328	0.282	-0.261	3.26	0.53	3.37	-5.29	2.49	-2.07	3.39	-3.38	2.86	-1.53
5.5159	-2.506	-4.027	0.036	-0.045000	0.036	-0.009000	0.036	-0.026000	0.284	-0.313	0.284	-0.276	0.284	-4.819	0.284	-4.195	0.284	-0.333	0.284	-0.268	3.3	0.59	3.4	-5.35	2.51	-2.46	3.42	-3.51	2.89	-1.58
5.56745	-2.816	-4.023	0.036	-0.041000	0.036	-0.012000	0.036	-0.024000	0.287	-0.327	0.287	-0.251	0.287	-4.842	0.287	-4.189	0.287	-0.338	0.287	-0.276	3.33	0.58	3.43	-5.66	2.53	-2.39	3.45	-4.13	2.92	-1.6
5.619	-2.857	-4.096	0.036	-0.037000	0.036	-0.015000	0.036	-0.022000	0.289	-0.341	0.29	-0.225	0.29	-4.864	0.29	-4.183	0.289	-0.343	0.29	-0.284	3.36	0.55	3.46	-5.67	2.56	-2.27	3.49	-3.74	2.94	-1.6
5.67055	-2.85	-4.031	0.037	-0.033000	0.037	-0.018000	0.037	-0.021000	0.292	-0.354	0.292	-0.24	0.292	-4.854	0.292	-4.195	0.292	-0.352	0.292	-0.318	3.39	0.56	3.5	-5.99	2.58	-2.45	3.52	-3.75	2.97	-1.58
5.7221	-2.564	-4.393	0.037	-0.029000	0.037	-0.021000	0.037	-0.019000	0.295	-0.366	0.295	-0.264	0.295	-4.838	0.295	-4.211	0.295	-0.363	0.295	-0.358	3.42	0.6	3.53	-5.37	2.6	-2.29	3.55	-3.71	3	-1.56
5.77365	-2.918	-3.959	0.037	-0.025000	0.037	-0.024000	0.037	-0.017000	0.297	-0.378	0.297	-0.288	0.297	-4.821	0.297	-4.226	0.297	-0.373	0.297	-0.398	3.45	0.53	3.56	-5.62	2.63	-2.42	3.58	-4.06	3.03	-1.55
5.8252	-2.681	-4.149	0.038	-0.020000	0.038	-0.027000	0.038	-0.015000	0.3	-0.391	0.3	-0.312	0.3	-4.804	0.3	-4.24	0.3	-0.384	0.3	-0.438	3.48	0.58	3.59	-5.59	2.65	-2.2	3.61	-3.79	3.05	-1.57
5.87675	-2.892	-4.367	0.038	-0.016000	0.038	-0.030000	0.038	-0.013000	0.303	-0.379	0.303	-0.338	0.303	-4.791	0.303	-4.224	0.303	-0.391	0.303	-0.47	3.51	0.62	3.62	-5.98	2.67	-2.41	3.65	-3.97	3.08	-1.57
5.9283	-2.234	-3.745	0.038	-0.012000	0.038	-0.033000	0.038	-0.012000	0.305	-0.367	0.305	-0.365	0.305	-4.778	0.305	-4.207	0.305	-0.398	0.305	-0.502	3.54	0.62	3.65	-5.58	2.7	-2.34	3.68	-3.99	3.11	-1.59
5.97985	-2.741	-4.046	0.039	-0.008000	0.039	-0.035000	0.039	-0.010000	0.308	-0.355	0.308	-0.392	0.308	-4.765	0.308	-4.191	0.308	-0.405	0.308	-0.533	3.57	0.62	3.69	-5.85	2.72	-2.2	3.71	-3.85	3.13	-1.6
6.0314	-2.619	-3.996	0.039	-0.004000	0.039	-0.038000	0.039	-0.008000	0.311	-0.35	0.311	-0.405	0.311	-4.76	0.311	-4.179	0.311	-0.407	0.311	-0.56	3.6	0.62	3.72	-5.82	2.74	-2.15	3.74	-3.74	3.16	-1.58
6.08295	-2.942	-3.998	0.039	0.001000	0.039	-0.041000	0.039	-0.006000	0.313	-0.372	0.313	-0.385	0.313	-4.774	0.313	-4.178	0.313	-0.388	0.313	-0.572	3.63	0.63	3.75	-5.56	2.77	-2.57	3.77	-3.78	3.19	-1.62
6.1345	-2.696	-3.955	0.040	0.005000	0.040	-0.044000	0.040	-0.004000	0.316	-0.394	0.316	-0.365	0.316	-4.788	0.316	-4.177	0.316	-0.369	0.316	-0.584	3.66	0.6	3.78	-5.69	2.79	-1.94	3.81	-4.28	3.22	-1.62
6.18605	-2.936	-3.912	0.040	0.008000	0.040	-0.047000	0.040	-0.003000	0.319	-0.416	0.319	-0.345	0.319	-4.801	0.319	-4.176	0.319	-0.35	0.319	-0.596	3.7	0.6	3.81	-5.68	2.81	-2.4	3.84	-3.99	3.24	-1.64
6.2376	-2.28	-4.145	0.040	0.007000	0.040	-0.049000	0.040	-0.002000	0.321	-0.421	0.321	-0.336	0.321	-4.809	0.321	-4.183	0.321	-0.344	0.321	-0.612	3.73	0.56	3.84	-5.66	2.84	-2.08	3.87	-4.04	3.27	-1.6
6.28915	-3.126	-3.816	0.041	0.006000	0.041	-0.049000	0.041	-0.002000	0.324	-0.401	0.324	-0.337	0.324	-4.81	0.324	-4.199	0.324	-0.354	0.324	-0.63	3.76	0.61	3.88	-5.89	2.86	-2.06	3.9	-4.27	3.3	-1.65
6.3407	-2.96	-4.209	0.041	0.005000	0.041	-0.048000	0.041	-0.003000	0.326	-0.382	0.327	-0.337	0.327	-4.812	0.327	-4.215	0.326	-0.364	0.327	-0.648	3.79	0.57	3.91	-5.8	2.88	-2.16	3.93	-4.04	3.32	-1.63
6.39225	-2.969	-4.257	0.041	0.004000	0.041	-0.048000	0.041	-0.003000	0.329	-0.362	0.329	-0.338	0.329	-4.814	0.329	-4.231	0.329	-0.375	0.329	-0.666	3.82	0.59	3.94	-6.01	2.91	-2.28	3.97	-3.96	3.35	-1.67
6.4438	-3.226	-4.296	0.042	0.003000	0.042	-0.048000	0.042	-0.003000	0.332	-0.355	0.332	-0.335	0.332	-4.813	0.332	-4.244	0.332	-0.375	0.332	-0.678	3.85	0.58	3.97	-5.86	2.93	-2.24	4	-3.85	3.38	-1.66
6.49535	-2.856	-3.865	0.042	0.002000	0.042	-0.048000	0.042	-0.003000	0.334	-0.352	0.335	-0.331	0.335	-4.812	0.335	-4.256	0.334	-0.37	0.335	-0.687	3.88	0.6	4	-5.53	2.95	-2.27	4.03	-4.25	3.4	-1.68
6.5469	-2.598	-4.095	0.042	0.001000	0.042	-0.047000	0.042	-0.003000	0.337	-0.35	0.337	-0.327	0.337	-4.811	0.337	-4.268	0.337	-0.365	0.337	-0.697	3.91	0.56	4.04	-5.86	2.98	-2.6	4.06	-4.3	3.43	-1.68
6.59846	-2.97	-3.886	0.043	0.000000	0.043	-0.047000	0.043	-0.004000	0.34	-0.348	0.34	-0.323	0.34	-4.81	0.34	-4.28	0.34	-0.36	0.34	-0.707	3.94	0.54	4.07	-5.9	3	-2.68	4.09	-4.07	3.46	-1.67
6.65001	-2.409	-3.83	0.043	-0.001000	0.043	-0.047000	0.043	-0.004000	0.342	-0.335	0.343	-0.345	0.343	-4.812	0.343	-4.265	0.342	-0.354	0.343	-0.733	3.97	0.56	4.1	-5.65	3.02	-2.19	4.13	-4.08	3.49	-1.74
6.70156	-3.063	-3.771	0.043	-0.002000	0.043	-0.047000	0.043	-0.004000	0.345	-0.321	0.345	-0.367	0.345	-4.815	0.345	-4.249	0.345	-0.347	0.345	-0.758	4	0.54	4.13	-5.89	3.05	-1.92	4.16	-3.97	3.51	-1.7
6.75311	-2.778	-3.969	0.044	-0.003000	0.044	-0.047000	0.044	-0.004000	0.348	-0.306	0.348	-0.389	0.348	-4.817	0.348	-4.234	0.348	-0.34	0.348	-0.784	4.03	0.56	4.16	-5.83	3.07	-2.56	4.19	-4.4	3.54	-1.71
6.80466	-2.943	-3.874	0.044	-0.004000	0.044	-0.046000	0.044	-0.004000	0.35	-0.296	0.351	-0.405	0.351	-4.821	0.351	-4.225	0.35	-0.338	0.351	-0.809	4.07	0.58	4.19	-6	3.09	-2.82	4.22	-3.96	3.57	-1.68
6.85621	-2.673	-3.719	0.044	-0.005000	0.044	-0.046000	0.044	-0.005000	0.353	-0.307	0.353	-0.4	0.353	-4.829	0.353	-4.238	0.353	-0.367	0.353	-0.83	4.1	0.54	4.23	-5.55	3.12	-2.5	4.25	-4.16	3.59	-1.7
6.90776	-2.55	-3.76	0.045	-0.006000	0.045	-0.046000	0.045	-0.005000	0.356	-0.319	0.356	-0.395	0.356	-4.838	0.356	-4.251	0.356	-0.396	0.356	-0.851	4.13	0.65	4.26	-5.99	3.14	-2.52	4.29	-3.98	3.62	-1.69
6.95931	-3.054	-3.841	0.045	-0.007000	0.045	-0.046000	0.045	-0.005000	0.358	-0.331	0.359	-0.391	0.359	-4.846	0.359	-4.264	0.358	-0.424	0.359	-0.873	4.16	0.62	4.29	-5.92	3.17	-2.34	4.32	-4.43	3.65	-1.7
7.01086	-2.722	-3.862	0.045	-0.008000	0.045	-0.045000	0.045	-0.005000	0.361	-0.347	0.361	-0.389	0.361	-4.851	0.361	-4.27	0.361	-0.439	0.361	-0.889	4.19	0.58	4.32	-5.75	3.19	-2.7	4.35	-4.47	3.67	-1.71
7.06241	-2.52	-3.934	0.046	-0.009000	0.046	-0.045000	0.046	-0.005000	0.364	-0.373	0.364	-0.393	0.364	-4.851	0.364	-4.267	0.364	-0.43	0.364	-0.9	4.22	0.6	4.35	-6.04	3.21	-2.79	4.38	-4.09	3.7	-1.73
7.11396	-2.561	-3.87	0.046	-0.010000	0.046	-0.045000	0.046	-0.006000	0.366	-0.399	0.367	-0.396	0.367	-4.85	0.367	-4.264	0.366	-0.421	0.367	-0.91	4.25	0.59	4.39	-5.89	3.24	-2.7	4.41	-4.19	3.73	-1.69
7.16551	-2.846	-3.88	0.046	-0.011000	0.046	-0.045000	0.046	-0.006000	0.369	-0.425	0.369	-0.399	0.369	-4.85	0.369	-4.262	0.369	-0.412	0.369	-0.921	4.28	0.53	4.42	-6.02	3.26	-2.92	4.45	-4.38	3.76	-1.72
7.21706	-2.766	-4.08	0.047	-0.012000	0.047	-0.044000	0.047	-0.006000	0.372	-0.425	0.372	-0.39	0.372	-4.871	0.372	-4.268	0.372	-0.395	0.372	-0.922	4.31	0.5	4.45	-6.02	3.28	-2.43	4.48	-4.61	3.78	-1.75
7.26861	-2.522	-3.984	0.047	-0.013000	0.047	-0.044000	0.047	-0.006000	0.374	-0.408	0.375	-0.375	0.375	-4.901	0.375	-4.277	0.374	-0.372	0.375	-0.918	4.34	0.51	4.48	-5.63	3.31	-3.22	4.51	-4.43	3.81	-1.68
7.32016	-2.861	-3.865	0.047	-0.014000	0.047	-0.044000	0.047	-0.006000	0.377	-0.391	0.377	-0.36	0.377	-4.931	0.377	-4.287	0.377	-0.349	0.377	-0.915	4.37	0.52	4.51	-5.97	3.33	-2.84	4.54	-3.93	3.84	-1.73
7.37171	-2.696	-3.661	0.048	-0.015000	0.048	-0.044000	0.048	-0.007000	0.38	-0.374	0.38	-0.346	0.38	-4.961	0.38	-4.296	0.38	-0.327	0.38	-0.911	4.4	0.51	4.54	-5.81	3.35	-2.95	4.57	-4.68	3.86	-1.73
7.42326	-2.521	-3.591	0.048	-0.016000	0.048	-0.044000	0.048	-0.007000	0.382	-0.383	0.382	-0.34	0.382	-4.943	0.382	-4.295	0.382	-0.352	0.382	-0.912	4.43	0.51	4.58	-6.31	3.38	-3.03	4.61	-4.54	3.89	-1.73
7.47481	-2.828	-3.513	0.048	-0.017000	0.048	-0.043000	0.048	-0.007000	0.385	-0.397	0.385	-0.335	0.385	-4.922	0.385	-4.292	0.385	-0.386	0.385	-0.914	4.47	0.49	4.61	-6.14	3.4	-2.81	4.64	-4.68	3.92	-1.72
7.52636	-2.639	-3.375	0.049	-0.018000	0.049	-0.043000	0.049	-0.007000	0.388	-0.411	0.388	-0.329	0.388	-4.901	0.388	-4.289	0.388	-0.42	0.388	-0.915	4.5	0.45	4.64	-5.99	3.42	-2.78	4.67	-4.89	3.94	-1.72
7.57791	-2.426	-3.199	0.049	-0.019000	0.049	-0.043000	0.049	-0.007000	0.39	-0.424	0.39	-0.327	0.39	-4.878	0.39	-4.291	0.39	-0.451	0.39	-0.917	4.53	0.45	4.67	-5.99	3.45	-2.54	4.7	-4.74	3.97	-1.76
7.62946	-2.365	-3.376	0.049	-0.020000	0.049	-0.043000	0.049	-0.008000	0.393	-0.417	0.393	-0.337	0.393	-4.85	0.393	-4.314	0.393	-0.431	0.393	-0.921	4.56	0.43	4.7	-6	3.47	-3.07	4.73	-4.52	4	-1.7
7.68101	-1.946	-3.011	0.050	-0.021000	0.050	-0.042000	0.050	-0.008000	0.395	-0.411	0.396	-0.348	0.396	-4.822	0.396	-4.336	0.396	-0.412	0.396	-0.925	4.59	0.47	4.73	-6.48	3.49	-2.21	4.77	-4.84	4.03	-1.74
7.73256	-1.951	-3.118	0.050	-0.022000	0.050	-0.042000	0.050	-0.008000	0.398	-0.405	0.398	-0.358	0.398	-4.794	0.398	-4.359	0.398	-0.392	0.398	-0.929	4.62	0.42	4.77	-6.19	3.52	-2.34	4.8	-4.45	4.05	-1.7
7.78412	-1.517	-2.835	0.050	-0.024000	0.050	-0.042000	0.050	-0.007000	0.401	-0.397	0.401	-0.364	0.401	-4.781	0.401	-4.361	0.401	-0.378	0.401	-0.953	4.65	0.41	4.8	-5.9	3.54	-2.85	4.83	-4.53	4.08	-1.74
7.83567	-1.367	-2.787	0.051	-0.026000	0.051	-0.042000	0.051	-0.006000	0.403	-0.383	0.404	-0.365	0.404	-4.788	0.404	-4.334	0.403	-0.373	0.404	-1.006	4.68	0.36	4.83	-5.89	3.56	-2.9	4.86	-4.66	4.11	-1.74
7.88722	-0.658	-2.462	0.051	-0.027000	0.051	-0.042000	0.051	-0.004000	0.406	-0.37	0.406	-0.367	0.406	-4.796	0.406	-4.307	0.406	-0.369	0.406	-1.058	4.71	0.36	4.86	-6.11	3.59	-3.12	4.89	-4.78	4.13	-1.78
7.93877	-0.511	-2.025	0.051	-0.029000	0.051	-0.042000	0.051	-0.003000	0.409	-0.356	0.409	-0.368	0.409	-4.803	0.409	-4.28	0.409	-0.365	0.409	-1.11	4.74	0.33	4.89	-6.18	3.61	-2.77	4.93	-4.49	4.16	-1.77
7.99032	1.047	-1.722	0.052	-0.031000	0.052	-0.041000	0.052	-0.001000	0.411	-0.357	0.412	-0.382	0.412	-4.819	0.412	-4.273	0.411	-0.372	0.412	-1.131	4.77	0.36	4.93	-6.01	3.63	-2.79	4.96	-4.56	4.19	-1.76
8.04187	2.38	-0.993	0.052	-0.032000	0.052	-0.041000	0.052	0.000000	0.414	-0.372	0.414	-0.403	0.414	-4.839	0.414	-4.277	0.414	-0.389	0.414	-1.133	4.8	0.33	4.96	-6.31	3.66	-3.1	4.99	-4.76	4.21	-1.79
8.09342	4.595	-0.017	0.052	-0.034000	0.052	-0.041000	0.052	0.002000	0.417	-0.386	0.417	-0.424	0.417	-4.859	0.417	-4.281	0.417	-0.406	0.417	-1.136	4.84	0.29	4.99	-5.71	3.68	-3.1	5.02	-4.58	4.24	-1.81
8.14497	8.019	1.41	0.053	-0.036000	0.053	-0.041000	0.053	0.003000	0.419	-0.4	0.42	-0.445	0.42	-4.88	0.42	-4.285	0.419	-0.422	0.42	-1.139	4.87	0.28	5.02	-6.05	3.7	-2.71	5.05	-4.33	4.27	-1.76
8.19652	12.539	3.371	0.053	-0.038000	0.053	-0.041000	0.053	0.004000	0.422	-0.397	0.422	-0.432	0.422	-4.875	0.422	-4.301	0.422	-0.442	0.422	-1.112	4.9	0.24	5.05	-5.79	3.73	-2.52	5.08	-4.84	4.3	-1.79
8.24807	17.624	5.448	0.053	-0.039000	0.053	-0.041000	0.053	0.006000	0.425	-0.388	0.425	-0.414	0.425	-4.868	0.425	-4.317	0.425	-0.462	0.425	-1.082	4.93	0.22	5.08	-6.31	3.75	-3.14	5.12	-4.72	4.32	-1.81
8.29962	23.78	8.176	0.054	-0.041000	0.054	-0.041000	0.054	0.007000	0.427	-0.38	0.428	-0.395	0.428	-4.86	0.428	-4.333	0.427	-0.483	0.428	-1.051	4.96	0.22	5.12	-6	3.77	-3.01	5.15	-5.29	4.35	-1.81
8.35117	30.577	10.512	0.054	-0.043000	0.054	-0.040000	0.054	0.009000	0.43	-0.372	0.43	-0.379	0.43	-4.854	0.43	-4.349	0.43	-0.503	0.43	-1.025	4.99	0.17	5.15	-5.66	3.8	-2.8	5.18	-4.38	4.38	-1.81
8.40272	36.903	13.29	0.054	-0.044000	0.054	-0.040000	0.054	0.010000	0.433	-0.382	0.433	-0.375	0.433	-4.86	0.433	-4.354	0.433	-0.467	0.433	-1.038	5.02	0.1	5.18	-6.15	3.82	-2.75	5.21	-4.55	4.4	-1.79
8.45427	43.727	16.195	0.055	-0.046000	0.055	-0.040000	0.055	0.012000	0.435	-0.392	0.436	-0.372	0.436	-4.865	0.436	-4.359	0.435	-0.432	0.436	-1.051	5.05	0.14	5.21	-6.03	3.85	-2.43	5.24	-4.85	4.43	-1.81
8.50582	50.417	18.803	0.055	-0.048000	0.055	-0.040000	0.055	0.013000	0.438	-0.402	0.438	-0.368	0.438	-4.871	0.438	-4.364	0.438	-0.397	0.438	-1.064	5.08	0.07	5.24	-6.17	3.87	-2.66	5.28	-4.57	4.46	-1.79
8.55737	56.535	21.209	0.055	-0.049000	0.055	-0.040000	0.055	0.014000	0.441	-0.41	0.441	-0.37	0.441	-4.876	0.441	-4.372	0.441	-0.373	0.441	-1.069	5.11	0.05	5.27	-6.2	3.89	-3.04	5.31	-4.45	4.48	-1.81
8.60892	62.305	23.242	0.056	-0.051000	0.056	-0.040000	0.056	0.016000	0.443	-0.412	0.444	-0.383	0.444	-4.88	0.444	-4.385	0.443	-0.384	0.444	-1.061	5.14	0.02	5.31	-6	3.92	-3.18	5.34	-4.67	4.51	-1.82
8.66047	66.657	25.251	0.056	-0.053000	0.056	-0.040000	0.056	0.017000	0.446	-0.413	0.446	-0.396	0.446	-4.884	0.446	-4.398	0.446	-0.394	0.446	-1.053	5.17	-0.02	5.34	-6.1	3.94	-3.1	5.37	-4.63	4.54	-1.85
8.71202	71.031	26.7	0.056	-0.055000	0.056	-0.040000	0.056	0.019000	0.449	-0.414	0.449	-0.409	0.449	-4.887	0.449	-4.412	0.449	-0.405	0.449	-1.044	5.2	-0.04	5.37	-5.82	3.96	-2.68	5.4	-4.6	4.57	-1.85
8.76357	74.733	28.371	0.057	-0.056000	0.057	-0.039000	0.057	0.020000	0.451	-0.421	0.452	-0.398	0.452	-4.879	0.452	-4.405	0.451	-0.406	0.452	-1.052	5.24	-0.13	5.4	-5.97	3.99	-3.43	5.44	-4.47	4.59	-1.83
8.81512	78.294	29.939	0.057	-0.058000	0.057	-0.039000	0.057	0.022000	0.454	-0.436	0.454	-0.37	0.454	-4.862	0.454	-4.384	0.454	-0.395	0.454	-1.07	5.27	-0.18	5.43	-6.14	4.01	-2.84	5.47	-4.2	4.62	-1.82
8.86667	82.981	31.431	0.057	-0.060000	0.057	-0.039000	0.057	0.023000	0.457	-0.45	0.457	-0.343	0.457	-4.845	0.457	-4.363	0.457	-0.383	0.457	-1.088	5.3	-0.18	5.47	-6.27	4.03	-2.94	5.5	-4.41	4.65	-1.84
8.91822	87.406	33.022	0.058	-0.061000	0.058	-0.039000	0.058	0.024000	0.459	-0.464	0.46	-0.315	0.46	-4.828	0.46	-4.343	0.459	-0.372	0.46	-1.107	5.33	-0.19	5.5	-6.22	4.06	-2.85	5.53	-5.05	4.67	-1.86
8.96978	93.933	35.564	0.058	-0.063000	0.058	-0.039000	0.058	0.026000	0.462	-0.463	0.462	-0.322	0.462	-4.842	0.462	-4.325	0.462	-0.396	0.462	-1.108	5.36	-0.18	5.53	-6.05	4.08	-3.16	5.56	-5.12	4.7	-1.88
9.02133	105.594	39.603	0.058	-0.065000	0.058	-0.039000	0.058	0.027000	0.464	-0.456	0.465	-0.337	0.465	-4.863	0.465	-4.309	0.465	-0.434	0.465	-1.107	5.39	-0.24	5.56	-6.34	4.1	-2.95	5.6	-5.02	4.73	-1.88
9.07288	123.107	46.69	0.059	-0.066000	0.059	-0.039000	0.059	0.029000	0.467	-0.449	0.467	-0.352	0.467	-4.883	0.467	-4.292	0.467	-0.472	0.467	-1.105	5.42	-0.26	5.59	-6.27	4.13	-2.97	5.63	-5.29	4.76	-1.9
9.12443	155.252	59.309	0.059	-0.068000	0.059	-0.038000	0.059	0.030000	0.47	-0.442	0.47	-0.367	0.47	-4.904	0.47	-4.279	0.47	-0.511	0.47	-1.103	5.45	-0.32	5.62	-6.33	4.15	-2.41	5.66	-5.19	4.78	-1.9
9.17598	213.692	82.326	0.059	-0.070000	0.059	-0.038000	0.059	0.032000	0.472	-0.427	0.473	-0.378	0.473	-4.928	0.473	-4.324	0.472	-0.49	0.473	-1.094	5.48	-0.33	5.66	-6.45	4.17	-3.3	5.69	-5.23	4.81	-1.93
9.22753	313.91	121.415	0.060	-0.071000	0.060	-0.038000	0.060	0.033000	0.475	-0.412	0.475	-0.389	0.475	-4.951	0.475	-4.369	0.475	-0.466	0.475	-1.086	5.51	-0.42	5.69	-6.05	4.2	-3.1	5.72	-4.72	4.84	-1.88
9.27908	464.005	181.224	0.060	-0.073000	0.060	-0.038000	0.060	0.034000	0.478	-0.398	0.478	-0.401	0.478	-4.974	0.478	-4.415	0.478	-0.442	0.478	-1.077	5.54	-0.49	5.72	-6.15	4.22	-2.76	5.76	-5.08	4.86	-1.85
9.33063	652.818	256.362	0.060	-0.071000	0.060	-0.038000	0.060	0.032000	0.48	-0.387	0.481	-0.404	0.481	-4.987	0.481	-4.445	0.48	-0.421	0.481	-1.078	5.57	-0.55	5.75	-6.31	4.24	-3	5.79	-5.07	4.89	-1.77
9.38218	852.716	336.392	0.061	-0.070000	0.061	-0.040000	0.061	0.026000	0.483	-0.403	0.483	-0.388	0.483	-4.974	0.483	-4.437	0.483	-0.419	0.483	-1.101	5.61	-0.63	5.78	-5.93	4.27	-2.77	5.82	-5.23	4.92	-1.87
9.43373	1022.53	402.174	0.061	-0.069000	0.061	-0.041000	0.061	0.021000	0.486	-0.419	0.486	-0.372	0.486	-4.961	0.486	-4.429	0.486	-0.416	0.486	-1.125	5.64	-0.65	5.82	-5.87	4.29	-3.4	5.85	-4.88	4.94	-1.91
9.48528	1134.83	444.282	0.061	-0.067000	0.061	-0.042000	0.061	0.015000	0.488	-0.434	0.489	-0.357	0.489	-4.948	0.489	-4.421	0.488	-0.413	0.489	-1.148	5.67	-0.73	5.85	-6.18	4.31	-3.04	5.88	-5.14	4.97	-1.91
9.53683	1180.39	460.559	0.062	-0.066000	0.062	-0.043000	0.062	0.010000	0.491	-0.447	0.491	-0.349	0.491	-4.929	0.491	-4.423	0.491	-0.413	0.491	-1.152	5.7	-0.79	5.88	-5.95	4.34	-2.85	5.92	-5.2	5	-1.89
9.58838	1171.57	455.404	0.062	-0.064000	0.062	-0.044000	0.062	0.005000	0.494	-0.455	0.494	-0.35	0.494	-4.904	0.494	-4.433	0.494	-0.417	0.494	-1.139	5.73	-0.83	5.91	-5.83	4.36	-2.74	5.95	-4.96	5.03	-1.94
9.63993	1125.48	436.965	0.062	-0.063000	0.062	-0.045000	0.062	-0.001000	0.496	-0.464	0.497	-0.351	0.497	-4.88	0.497	-4.444	0.496	-0.422	0.497	-1.125	5.76	-0.85	5.94	-6.28	4.38	-3.09	5.98	-4.69	5.05	-1.91
9.69148	1054.68	409.876	0.063	-0.062000	0.063	-0.047000	0.063	-0.006000	0.499	-0.472	0.499	-0.352	0.499	-4.855	0.499	-4.454	0.499	-0.426	0.499	-1.112	5.79	-0.94	5.97	-6.03	4.41	-2.69	6.01	-4.88	5.08	-1.9
9.74303	972.596	378.9	0.063	-0.060000	0.063	-0.048000	0.063	-0.012000	0.502	-0.467	0.502	-0.373	0.502	-4.866	0.502	-4.45	0.502	-0.421	0.502	-1.111	5.82	-0.96	6.01	-6.19	4.43	-3.09	6.04	-5.16	5.11	-1.9
9.79458	887.335	346.496	0.063	-0.059000	0.063	-0.049000	0.063	-0.017000	0.504	-0.455	0.505	-0.4	0.505	-4.889	0.505	-4.442	0.504	-0.409	0.505	-1.114	5.85	-1.04	6.04	-6.39	4.45	-2.79	6.08	-5.19	5.13	-1.94
9.84613	803.179	313.91	0.064	-0.057000	0.064	-0.050000	0.064	-0.023000	0.507	-0.443	0.507	-0.427	0.507	-4.912	0.507	-4.433	0.507	-0.398	0.507	-1.116	5.88	-1.04	6.07	-6.06	4.48	-3.24	6.11	-5.38	5.16	-1.94
9.89768	722.336	282.827	0.064	-0.056000	0.064	-0.051000	0.064	-0.028000	0.51	-0.431	0.51	-0.454	0.51	-4.935	0.51	-4.424	0.51	-0.386	0.51	-1.119	5.91	-1.13	6.1	-6.2	4.5	-2.7	6.14	-4.86	5.19	-1.94
9.94923	646.22	253.563	0.064	-0.055000	0.064	-0.052000	0.064	-0.033000	0.512	-0.451	0.513	-0.45	0.513	-4.914	0.513	-4.419	0.512	-0.392	0.513	-1.121	5.94	-1.17	6.13	-6.22	4.53	-2.88	6.17	-5.18	5.21	-1.94
10.0008	576.63	226.259	0.065	-0.053000	0.065	-0.054000	0.065	-0.039000	0.515	-0.477	0.515	-0.446	0.515	-4.893	0.515	-4.415	0.515	-0.399	0.515	-1.124	5.97	-1.19	6.16	-6.55	4.55	-2.73	6.2	-5.08	5.24	-1.89
10.0523	514.819	201.932	0.065	-0.052000	0.065	-0.055000	0.065	-0.044000	0.518	-0.503	0.518	-0.441	0.518	-4.871	0.518	-4.41	0.518	-0.407	0.518	-1.126	6.01	-1.25	6.2	-6.37	4.57	-2.68	6.24	-5.03	5.27	-1.93
10.1039	458.769	179.892	0.065	-0.050000	0.065	-0.056000	0.065	-0.050000	0.52	-0.526	0.521	-0.439	0.521	-4.858	0.521	-4.41	0.52	-0.415	0.521	-1.131	6.04	-1.31	6.23	-6.35	4.6	-2.99	6.27	-5.49	5.3	-1.95
10.1554	409.19	160.619	0.066	-0.049000	0.066	-0.057000	0.066	-0.055000	0.523	-0.509	0.523	-0.442	0.523	-4.873	0.523	-4.425	0.523	-0.427	0.523	-1.143	6.07	-1.39	6.26	-6.31	4.62	-2.96	6.3	-5.64	5.32	-1.96
10.207	366.94	142.974	0.066	-0.048000	0.066	-0.058000	0.066	-0.061000	0.526	-0.492	0.526	-0.446	0.526	-4.887	0.526	-4.44	0.526	-0.439	0.526	-1.155	6.1	-1.48	6.29	-6.49	4.64	-2.95	6.33	-5.23	5.35	-1.95
10.2585	328.862	127.913	0.066	-0.046000	0.066	-0.059000	0.066	-0.066000	0.528	-0.475	0.529	-0.449	0.529	-4.901	0.529	-4.454	0.528	-0.451	0.529	-1.168	6.13	-1.5	6.32	-6.38	4.67	-2.95	6.36	-5.11	5.38	-1.99
10.3101	297.737	114.69	0.067	-0.045000	0.067	-0.061000	0.067	-0.071000	0.531	-0.459	0.531	-0.446	0.531	-4.915	0.531	-4.456	0.531	-0.454	0.531	-1.171	6.16	-1.61	6.36	-6.1	4.69	-3.11	6.4	-5.24	5.4	-2
10.3616	268.54	103.873	0.067	-0.044000	0.067	-0.062000	0.067	-0.077000	0.534	-0.447	0.534	-0.436	0.534	-4.928	0.534	-4.444	0.534	-0.437	0.534	-1.165	6.19	-1.64	6.39	-6.14	4.71	-3.21	6.43	-4.86	5.43	-2
10.4132	243.365	93.325	0.067	-0.042000	0.067	-0.063000	0.067	-0.082000	0.536	-0.434	0.537	-0.425	0.537	-4.942	0.537	-4.432	0.536	-0.421	0.537	-1.158	6.22	-1.7	6.42	-5.8	4.74	-3.09	6.46	-5.06	5.46	-1.93
10.4647	222.071	84.777	0.068	-0.041000	0.068	-0.064000	0.068	-0.088000	0.539	-0.422	0.539	-0.415	0.539	-4.955	0.539	-4.421	0.539	-0.405	0.539	-1.152	6.25	-1.76	6.45	-6.03	4.76	-2.75	6.49	-5.49	5.48	-1.96
10.5163	201.899	76.628	0.068	-0.039000	0.068	-0.065000	0.068	-0.093000	0.541	-0.43	0.542	-0.412	0.542	-4.949	0.542	-4.432	0.542	-0.407	0.542	-1.148	6.28	-1.84	6.48	-6.08	4.78	-2.86	6.52	-4.99	5.51	-1.98
10.5678	184.265	69.735	0.068	-0.038000	0.068	-0.066000	0.068	-0.099000	0.544	-0.456	0.545	-0.412	0.545	-4.935	0.545	-4.453	0.544	-0.423	0.545	-1.145	6.31	-1.89	6.51	-6.3	4.81	-2.67	6.56	-5.28	5.54	-2
10.6194	168.857	63.442	0.069	-0.037000	0.069	-0.068000	0.069	-0.104000	0.547	-0.481	0.547	-0.412	0.547	-4.92	0.547	-4.474	0.547	-0.44	0.547	-1.143	6.34	-1.95	6.55	-5.81	4.83	-2.65	6.59	-4.93	5.57	-1.95
10.6709	153.796	57.494	0.069	-0.035000	0.069	-0.069000	0.069	-0.109000	0.549	-0.506	0.55	-0.412	0.55	-4.906	0.55	-4.495	0.549	-0.456	0.55	-1.14	6.38	-2.06	6.58	-6.23	4.85	-2.58	6.62	-4.89	5.59	-1.95
10.7225	140.831	52.319	0.069	-0.034000	0.069	-0.070000	0.069	-0.115000	0.552	-0.527	0.552	-0.418	0.552	-4.919	0.552	-4.461	0.552	-0.467	0.552	-1.138	6.41	-2.07	6.61	-5.97	4.88	-3.06	6.65	-5.6	5.62	-1.91
10.774	128.011	47.454	0.070	-0.032000	0.070	-0.071000	0.070	-0.120000	0.555	-0.547	0.555	-0.424	0.555	-4.934	0.555	-4.424	0.555	-0.477	0.555	-1.135	6.44	-2.14	6.64	-6.06	4.9	-3.17	6.68	-4.94	5.65	-1.97
10.8256	116.057	42.611	0.070	-0.031000	0.070	-0.072000	0.070	-0.126000	0.557	-0.566	0.558	-0.43	0.558	-4.949	0.558	-4.387	0.557	-0.487	0.558	-1.132	6.47	-2.18	6.67	-5.59	4.92	-3.35	6.72	-5.21	5.67	-1.97
10.8771	104.539	38.302	0.070	-0.030000	0.070	-0.072000	0.070	-0.127000	0.56	-0.584	0.56	-0.431	0.56	-4.958	0.56	-4.358	0.56	-0.495	0.56	-1.133	6.5	-2.23	6.7	-5.64	4.95	-2.77	6.75	-5.24	5.7	-1.96
10.9287	94.434	34.114	0.071	-0.029000	0.071	-0.068000	0.071	-0.125000	0.563	-0.543	0.563	-0.41	0.563	-4.942	0.563	-4.366	0.563	-0.463	0.563	-1.151	6.53	-2.33	6.74	-5.32	4.97	-2.59	6.78	-5.45	5.73	-2
10.9802	84.923	30.239	0.071	-0.027000	0.071	-0.065000	0.071	-0.123000	0.565	-0.502	0.566	-0.389	0.566	-4.926	0.566	-4.374	0.565	-0.431	0.566	-1.168	6.56	-2.34	6.77	-5.6	4.99	-2.65	6.81	-5.18	5.75	-1.92
11.0318	76.617	26.884	0.071	-0.026000	0.071	-0.061000	0.071	-0.120000	0.568	-0.46	0.568	-0.368	0.568	-4.91	0.568	-4.382	0.568	-0.399	0.568	-1.186	6.59	-2.38	6.8	-5.29	5.02	-2.76	6.84	-5.54	5.78	-1.96
11.0833	68.198	23.893	0.072	-0.025000	0.072	-0.058000	0.072	-0.118000	0.571	-0.428	0.571	-0.364	0.571	-4.902	0.571	-4.391	0.571	-0.378	0.571	-1.193	6.62	-2.47	6.83	-5.24	5.04	-2.88	6.88	-4.71	5.81	-1.95
11.1349	60.734	21.181	0.072	-0.024000	0.072	-0.054000	0.072	-0.116000	0.573	-0.426	0.574	-0.388	0.574	-4.906	0.574	-4.4	0.573	-0.386	0.574	-1.184	6.65	-2.52	6.86	-4.82	5.06	-3.03	6.91	-5.2	5.84	-1.97
11.1864	54.325	18.74	0.072	-0.023000	0.072	-0.050000	0.072	-0.114000	0.576	-0.424	0.576	-0.411	0.576	-4.91	0.576	-4.409	0.576	-0.393	0.576	-1.176	6.68	-2.56	6.9	-5.12	5.09	-2.77	6.94	-4.58	5.86	-1.96
11.238	48.888	16.362	0.073	-0.022000	0.073	-0.047000	0.073	-0.112000	0.579	-0.421	0.579	-0.434	0.579	-4.914	0.579	-4.419	0.579	-0.401	0.579	-1.168	6.71	-2.62	6.93	-4.73	5.11	-3.09	6.97	-5.21	5.89	-1.95
11.2895	43.887	14.619	0.073	-0.020000	0.073	-0.043000	0.073	-0.110000	0.581	-0.425	0.582	-0.454	0.582	-4.907	0.582	-4.42	0.581	-0.41	0.582	-1.176	6.74	-2.74	6.96	-3.94	5.13	-2.35	7	-4.72	5.92	-1.98
11.3411	39.544	12.682	0.073	-0.019000	0.073	-0.040000	0.073	-0.108000	0.584	-0.436	0.584	-0.472	0.584	-4.893	0.584	-4.418	0.584	-0.42	0.584	-1.193	6.78	-2.78	6.99	-3.89	5.16	-2.83	7.04	-4.6	5.94	-1.97
11.3926	35.639	11.375	0.074	-0.018000	0.074	-0.036000	0.074	-0.105000	0.587	-0.447	0.587	-0.49	0.587	-4.879	0.587	-4.416	0.587	-0.43	0.587	-1.21	6.81	-2.83	7.02	-3.78	5.18	-2.5	7.07	-4.62	5.97	-1.97
11.4442	31.917	10.016	0.074	-0.017000	0.074	-0.032000	0.074	-0.103000	0.589	-0.458	0.59	-0.508	0.59	-4.866	0.59	-4.413	0.589	-0.439	0.59	-1.227	6.84	-2.92	7.05	-2.59	5.2	-2.96	7.1	-4.65	6	-1.98
11.4957	29.218	8.774	0.074	-0.016000	0.074	-0.029000	0.074	-0.101000	0.592	-0.463	0.592	-0.501	0.592	-4.881	0.592	-4.436	0.592	-0.456	0.592	-1.21	6.87	-2.98	7.09	-1.96	5.23	-2.98	7.13	-4.65	6.02	-1.99
11.5473	27.05	7.647	0.075	-0.015000	0.075	-0.025000	0.075	-0.099000	0.595	-0.465	0.595	-0.491	0.595	-4.9	0.595	-4.462	0.595	-0.475	0.595	-1.189	6.9	-3.02	7.12	-1.28	5.25	-3.08	7.16	-3.98	6.05	-2.01
11.5988	24.794	6.912	0.075	-0.013000	0.075	-0.022000	0.075	-0.097000	0.597	-0.467	0.598	-0.481	0.598	-4.92	0.598	-4.488	0.597	-0.494	0.598	-1.168	6.93	-3.06	7.15	0.33	5.28	-3.41	7.2	-3.73	6.08	-1.99
11.6504	22.819	6.12	0.075	-0.012000	0.075	-0.018000	0.075	-0.095000	0.6	-0.47	0.6	-0.47	0.6	-4.937	0.6	-4.51	0.6	-0.513	0.6	-1.148	6.96	-3.15	7.18	1.25	5.3	-3	7.23	-4.28	6.11	-2.02
11.7019	21.675	5.763	0.076	-0.011000	0.076	-0.014000	0.076	-0.093000	0.603	-0.452	0.603	-0.452	0.603	-4.939	0.603	-4.499	0.603	-0.498	0.603	-1.138	6.99	-3.18	7.21	2.71	5.32	-3.12	7.26	-3.5	6.13	-2.07
11.7535	19.813	5.125	0.076	-0.010000	0.076	-0.011000	0.076	-0.091000	0.605	-0.433	0.606	-0.434	0.606	-4.94	0.606	-4.488	0.605	-0.482	0.606	-1.129	7.02	-3.26	7.25	4.02	5.35	-3.47	7.29	-3.36	6.16	-2.05
11.805	19.152	4.63	0.076	-0.009000	0.076	-0.007000	0.076	-0.088000	0.608	-0.414	0.608	-0.416	0.608	-4.942	0.608	-4.477	0.608	-0.465	0.608	-1.119	7.05	-3.27	7.28	5.95	5.37	-3.02	7.32	-3.49	6.19	-2.08
11.8566	18.688	4.336	0.077	-0.008000	0.077	-0.004000	0.077	-0.086000	0.61	-0.399	0.611	-0.406	0.611	-4.949	0.611	-4.474	0.611	-0.449	0.611	-1.12	7.08	-3.33	7.31	7.82	5.39	-2.88	7.36	-3.23	6.21	-2.09
11.9081	17.414	4.074	0.077	-0.006000	0.077	0.000000	0.077	-0.084000	0.613	-0.406	0.614	-0.411	0.614	-4.967	0.614	-4.484	0.613	-0.437	0.614	-1.142	7.11	-3.36	7.34	9.86	5.42	-2.86	7.39	-2.61	6.24	-2.07
11.9597	16.468	3.512	0.077	-0.005000	0.077	0.004000	0.077	-0.082000	0.616	-0.414	0.616	-0.416	0.616	-4.985	0.616	-4.494	0.616	-0.424	0.616	-1.163	7.15	-3.38	7.37	12.17	5.44	-2.86	7.42	-1.85	6.27	-2.1
12.0113	15.88	3.49	0.078	-0.004000	0.078	0.007000	0.078	-0.080000	0.618	-0.421	0.619	-0.422	0.619	-5.003	0.619	-4.505	0.618	-0.411	0.619	-1.184	7.18	-3.4	7.4	15.07	5.46	-2.74	7.45	-0.64	6.3	-2.14
12.0628	15.638	3.33	0.078	-0.003000	0.078	0.011000	0.078	-0.078000	0.621	-0.417	0.622	-0.423	0.622	-5.003	0.622	-4.504	0.621	-0.407	0.622	-1.185	7.21	-3.47	7.44	17.95	5.49	-2.66	7.48	1.23	6.32	-2.09
12.1144	15.19	3.186	0.078	-0.002000	0.078	0.014000	0.078	-0.076000	0.624	-0.397	0.624	-0.421	0.624	-4.991	0.624	-4.496	0.624	-0.413	0.624	-1.172	7.24	-3.51	7.47	21.9	5.51	-2.84	7.52	3.86	6.35	-2.09
12.1659	14.713	2.926	0.079	-0.001000	0.079	0.018000	0.079	-0.073000	0.626	-0.378	0.627	-0.419	0.627	-4.98	0.627	-4.488	0.626	-0.419	0.627	-1.159	7.27	-3.52	7.5	26.98	5.53	-3.03	7.55	8.1	6.38	-2.11
12.2175	14.799	2.871	0.079	0.000000	0.079	0.022000	0.079	-0.071000	0.629	-0.358	0.63	-0.416	0.63	-4.968	0.63	-4.479	0.629	-0.425	0.63	-1.146	7.3	-3.63	7.53	34.32	5.56	-2.76	7.58	16.47	6.4	-2.12
12.269	14.61	3.123	0.079	0.002000	0.079	0.025000	0.079	-0.069000	0.632	-0.369	0.632	-0.423	0.632	-4.967	0.632	-4.475	0.632	-0.431	0.632	-1.168	7.33	-3.62	7.56	42.47	5.58	-2.95	7.61	31.65	6.43	-2.11
12.3206	14.667	3.168	0.079	0.003000	0.080	0.029000	0.080	-0.067000	0.634	-0.396	0.635	-0.431	0.635	-4.969	0.635	-4.471	0.634	-0.438	0.635	-1.196	7.36	-3.64	7.59	52.81	5.6	-3.05	7.64	58.1	6.46	-2.1
12.3721	15.154	3.065	0.080	0.004000	0.080	0.032000	0.080	-0.065000	0.637	-0.423	0.637	-0.44	0.637	-4.97	0.637	-4.468	0.637	-0.445	0.637	-1.225	7.39	-3.71	7.63	65.45	5.63	-3.12	7.68	97.48	6.48	-2.08
12.4237	16.144	3.526	0.080	0.004000	0.080	0.034000	0.080	-0.064000	0.64	-0.451	0.64	-0.449	0.64	-4.971	0.64	-4.464	0.64	-0.451	0.64	-1.251	7.42	-3.77	7.66	80.49	5.65	-3.36	7.71	149.93	6.51	-2.13
12.4752	16.613	3.905	0.080	0.003000	0.081	0.032000	0.081	-0.065000	0.642	-0.46	0.643	-0.462	0.643	-4.948	0.643	-4.462	0.642	-0.449	0.643	-1.238	7.45	-3.75	7.69	98.35	5.67	-3.18	7.74	209.23	6.54	-2.14
12.5268	17.536	4.063	0.081	0.003000	0.081	0.029000	0.081	-0.065000	0.645	-0.467	0.645	-0.475	0.645	-4.926	0.645	-4.461	0.645	-0.445	0.645	-1.225	7.48	-3.8	7.72	117.34	5.7	-2.65	7.77	268.07	6.57	-2.11
12.5783	18.167	4.339	0.081	0.002000	0.081	0.026000	0.081	-0.066000	0.648	-0.475	0.648	-0.488	0.648	-4.903	0.648	-4.459	0.648	-0.441	0.648	-1.211	7.51	-3.88	7.75	137.66	5.72	-2.64	7.8	321.03	6.59	-2.17
12.6299	18.667	4.554	0.081	0.002000	0.082	0.023000	0.082	-0.066000	0.65	-0.479	0.651	-0.489	0.651	-4.894	0.651	-4.462	0.65	-0.439	0.651	-1.198	7.55	-3.89	7.79	157.48	5.74	-2.65	7.84	363.65	6.62	-2.12
12.6814	19.608	4.68	0.082	0.002000	0.082	0.020000	0.082	-0.067000	0.653	-0.457	0.653	-0.46	0.653	-4.919	0.653	-4.476	0.653	-0.445	0.653	-1.186	7.58	-3.9	7.82	177.3	5.77	-2.49	7.87	396.95	6.65	-2.16
12.733	19.678	4.677	0.082	0.001000	0.082	0.018000	0.082	-0.067000	0.656	-0.436	0.656	-0.431	0.656	-4.944	0.656	-4.49	0.656	-0.451	0.656	-1.174	7.61	-3.89	7.85	194.01	5.79	-2.97	7.9	419.23	6.67	-2.07
12.7845	19.657	5.225	0.082	0.001000	0.083	0.015000	0.083	-0.068000	0.658	-0.415	0.659	-0.403	0.659	-4.969	0.659	-4.504	0.658	-0.457	0.659	-1.162	7.64	-3.91	7.88	207.48	5.81	-2.75	7.93	427.72	6.7	-2.11
12.8361	19.013	4.546	0.083	0.000000	0.083	0.012000	0.083	-0.069000	0.661	-0.411	0.661	-0.393	0.661	-4.973	0.661	-4.505	0.661	-0.473	0.661	-1.16	7.67	-3.94	7.91	216.38	5.84	-3.39	7.96	419.55	6.73	-2.08
12.8876	18.649	4.483	0.083	0.000000	0.083	0.009000	0.083	-0.069000	0.664	-0.441	0.664	-0.4	0.664	-4.958	0.664	-4.493	0.664	-0.508	0.664	-1.169	7.7	-3.93	7.94	221.89	5.86	-2.72	8	400.39	6.75	-2.09
12.9392	17.408	3.994	0.083	0.000000	0.084	0.007000	0.084	-0.070000	0.666	-0.471	0.667	-0.408	0.667	-4.943	0.667	-4.481	0.666	-0.542	0.667	-1.177	7.73	-3.94	7.98	223.33	5.88	-2.94	8.03	376.25	6.78	-2.11
12.9907	16.03	3.357	0.084	-0.001000	0.084	0.004000	0.084	-0.070000	0.669	-0.501	0.669	-0.415	0.669	-4.928	0.669	-4.47	0.669	-0.577	0.669	-1.186	7.76	-3.92	8.01	220.79	5.91	-3.1	8.06	352.52	6.81	-2.09
13.0423	14.317	3.019	0.084	-0.001000	0.084	0.001000	0.084	-0.071000	0.672	-0.504	0.672	-0.432	0.672	-4.93	0.672	-4.479	0.672	-0.564	0.672	-1.165	7.79	-3.88	8.04	215.95	5.93	-3.26	8.09	331.56	6.84	-2.09
13.0938	13.276	2.451	0.084	-0.002000	0.085	-0.002000	0.085	-0.071000	0.674	-0.488	0.675	-0.451	0.675	-4.939	0.675	-4.496	0.674	-0.518	0.675	-1.135	7.82	-3.89	8.07	209.23	5.96	-2.99	8.12	316.07	6.86	-2.09
13.1454	12.253	1.998	0.085	-0.002000	0.085	-0.004000	0.085	-0.072000	0.677	-0.471	0.677	-0.471	0.677	-4.947	0.677	-4.512	0.677	-0.473	0.677	-1.105	7.85	-3.78	8.1	201.73	5.98	-2.59	8.16	306.3	6.89	-2.1
13.1969	11.061	1.548	0.085	-0.002000	0.085	-0.007000	0.085	-0.072000	0.679	-0.454	0.68	-0.49	0.68	-4.956	0.68	-4.528	0.68	-0.427	0.68	-1.075	7.88	-3.75	8.13	194.96	6	-2.46	8.19	300.97	6.92	-2.09
13.2485	10.125	0.883	0.085	-0.003000	0.086	-0.010000	0.086	-0.073000	0.682	-0.46	0.683	-0.509	0.683	-4.946	0.683	-4.548	0.682	-0.441	0.683	-1.097	7.91	-3.7	8.17	189.34	6.03	-2.8	8.22	301.25	6.94	-2.05
13.3	8.326	0.488	0.086	-0.003000	0.086	-0.013000	0.086	-0.073000	0.685	-0.472	0.685	-0.528	0.685	-4.935	0.685	-4.568	0.685	-0.468	0.685	-1.12	7.95	-3.68	8.2	184.77	6.05	-3.28	8.25	307.62	6.97	-2
13.3516	7.28	0.209	0.086	-0.004000	0.086	-0.015000	0.086	-0.074000	0.687	-0.483	0.688	-0.547	0.688	-4.925	0.688	-4.588	0.688	-0.495	0.688	-1.142	7.98	-3.54	8.23	181.78	6.07	-2.76	8.28	319.08	7	-2.01
13.4031	6.49	-0.161	0.086	-0.004000	0.087	-0.018000	0.087	-0.074000	0.69	-0.493	0.691	-0.558	0.691	-4.922	0.691	-4.606	0.69	-0.518	0.691	-1.156	8.01	-3.47	8.26	180.88	6.1	-2.99	8.32	337.28	7.02	-1.99
13.4547	6.022	-0.331	0.087	-0.004000	0.087	-0.021000	0.087	-0.075000	0.693	-0.465	0.693	-0.545	0.693	-4.941	0.693	-4.617	0.693	-0.49	0.693	-1.143	8.04	-3.32	8.29	180.93	6.12	-3.06	8.35	363.37	7.05	-1.92
13.5062	4.933	-0.545	0.087	-0.005000	0.087	-0.024000	0.087	-0.075000	0.695	-0.437	0.696	-0.532	0.696	-4.961	0.696	-4.628	0.695	-0.463	0.696	-1.13	8.07	-3.15	8.33	181.63	6.14	-3.05	8.38	397.43	7.08	-1.77
13.5578	4.164	-0.972	0.087	-0.005000	0.088	-0.026000	0.088	-0.076000	0.698	-0.409	0.699	-0.519	0.699	-4.981	0.699	-4.64	0.698	-0.435	0.699	-1.117	8.1	-2.95	8.36	184.21	6.17	-2.83	8.41	442.33	7.11	-1.61
13.6093	3.622	-1.184	0.088	-0.006000	0.088	-0.029000	0.088	-0.077000	0.701	-0.395	0.701	-0.515	0.701	-4.993	0.701	-4.637	0.701	-0.416	0.701	-1.125	8.13	-2.59	8.39	186.43	6.19	-2.75	8.44	496.89	7.13	-1.4
13.6609	2.753	-1.353	0.088	-0.006000	0.088	-0.032000	0.088	-0.077000	0.703	-0.417	0.704	-0.523	0.704	-4.999	0.704	-4.618	0.703	-0.419	0.704	-1.158	8.16	-2.15	8.42	189.97	6.21	-3.13	8.47	558.89	7.16	-1.15
13.7124	2.321	-1.489	0.088	-0.006000	0.089	-0.035000	0.089	-0.078000	0.706	-0.439	0.707	-0.53	0.707	-5.004	0.707	-4.598	0.706	-0.422	0.707	-1.19	8.19	-1.59	8.45	193.66	6.24	-2.94	8.51	625.36	7.19	-0.84
13.764	2.094	-1.947	0.089	-0.007000	0.089	-0.038000	0.089	-0.078000	0.709	-0.461	0.709	-0.537	0.709	-5.009	0.709	-4.579	0.709	-0.425	0.709	-1.222	8.22	-0.81	8.48	197.92	6.26	-2.85	8.54	691.86	7.21	-0.48
13.8155	1.423	-1.984	0.089	-0.007000	0.089	-0.040000	0.089	-0.079000	0.711	-0.476	0.712	-0.544	0.712	-5.01	0.712	-4.58	0.711	-0.437	0.712	-1.226	8.25	0.2	8.52	202.62	6.28	-2.84	8.57	754.86	7.24	0.01
13.8671	0.669	-2.312	0.089	-0.008000	0.090	-0.043000	0.090	-0.079000	0.714	-0.484	0.715	-0.551	0.715	-5.01	0.715	-4.591	0.714	-0.458	0.715	-1.218	8.28	1.41	8.55	207.85	6.31	-3.01	8.6	806.54	7.27	0.48
13.9186	0.373	-2.275	0.090	-0.008000	0.090	-0.046000	0.090	-0.080000	0.717	-0.491	0.717	-0.558	0.717	-5.009	0.717	-4.601	0.717	-0.479	0.717	-1.21	8.32	2.96	8.58	212.72	6.33	-2.77	8.63	841.67	7.29	1
13.9702	-0.181	-2.723	0.090	-0.008000	0.090	-0.048000	0.090	-0.079000	0.719	-0.499	0.72	-0.566	0.72	-5.008	0.72	-4.611	0.719	-0.5	0.72	-1.202	8.35	4.63	8.61	217.62	6.35	-2.84	8.67	856.83	7.32	1.62
14.0217	0.022	-2.792	0.090	-0.008000	0.091	-0.047000	0.091	-0.077000	0.722	-0.505	0.722	-0.559	0.722	-5.011	0.722	-4.593	0.722	-0.499	0.722	-1.187	8.38	6.8	8.64	222.67	6.38	-2.66	8.7	853.92	7.35	2.33
14.0733	-0.278	-2.872	0.091	-0.008000	0.091	-0.046000	0.091	-0.075000	0.725	-0.511	0.725	-0.552	0.725	-5.014	0.725	-4.572	0.725	-0.491	0.725	-1.172	8.41	8.78	8.68	227.51	6.4	-3.19	8.73	838.65	7.38	3.11
14.1248	-1.053	-2.815	0.091	-0.009000	0.091	-0.044000	0.091	-0.073000	0.727	-0.516	0.728	-0.544	0.728	-5.017	0.728	-4.551	0.727	-0.483	0.728	-1.157	8.44	11.35	8.71	232.44	6.42	-2.88	8.76	818.67	7.4	3.98
14.1764	-1.444	-3.071	0.091	-0.009000	0.092	-0.043000	0.092	-0.072000	0.73	-0.522	0.73	-0.535	0.73	-5.016	0.73	-4.538	0.73	-0.475	0.73	-1.143	8.47	13.72	8.74	236.91	6.45	-3.03	8.79	797.85	7.43	4.96
14.2279	-1.639	-2.803	0.092	-0.009000	0.092	-0.042000	0.092	-0.070000	0.733	-0.533	0.733	-0.515	0.733	-4.991	0.733	-4.564	0.733	-0.473	0.733	-1.136	8.5	16.58	8.77	241.37	6.47	-2.76	8.83	779.26	7.46	6.1
14.2795	-1.501	-3.06	0.092	-0.009000	0.092	-0.041000	0.092	-0.068000	0.735	-0.544	0.736	-0.495	0.736	-4.966	0.736	-4.589	0.735	-0.47	0.736	-1.129	8.53	19.16	8.8	245.14	6.49	-3.15	8.86	764.03	7.48	7.35
14.331	-1.781	-3.223	0.092	-0.009000	0.093	-0.040000	0.093	-0.066000	0.738	-0.555	0.738	-0.476	0.738	-4.942	0.738	-4.615	0.738	-0.468	0.738	-1.122	8.56	22.18	8.83	249.02	6.52	-3.09	8.89	751.53	7.51	8.89
14.3826	-1.592	-3.047	0.093	-0.009000	0.093	-0.039000	0.093	-0.064000	0.741	-0.561	0.741	-0.472	0.741	-4.937	0.741	-4.632	0.741	-0.468	0.741	-1.125	8.59	25.17	8.87	253.05	6.54	-2.92	8.92	741.11	7.54	10.65
14.4341	-1.892	-3.165	0.093	-0.009000	0.093	-0.038000	0.093	-0.062000	0.743	-0.545	0.744	-0.492	0.744	-4.961	0.744	-4.636	0.743	-0.476	0.744	-1.143	8.62	28.36	8.9	256.19	6.56	-3.04	8.95	734.11	7.56	12.78
14.4857	-2.051	-3.38	0.093	-0.009000	0.094	-0.037000	0.094	-0.060000	0.746	-0.528	0.746	-0.513	0.746	-4.985	0.746	-4.641	0.746	-0.484	0.746	-1.16	8.65	31.64	8.93	260.44	6.59	-2.88	8.99	728	7.59	15.39
14.5372	-1.749	-3.155	0.094	-0.010000	0.094	-0.036000	0.094	-0.059000	0.748	-0.512	0.749	-0.533	0.749	-5.008	0.749	-4.645	0.749	-0.493	0.749	-1.178	8.68	35.03	8.96	264.49	6.61	-2.97	9.02	721.54	7.62	18.47
14.5888	-1.743	-3.179	0.094	-0.010000	0.094	-0.035000	0.094	-0.057000	0.751	-0.505	0.752	-0.53	0.752	-5.006	0.752	-4.641	0.751	-0.5	0.752	-1.194	8.72	38.7	8.99	269.02	6.64	-3.03	9.05	714.26	7.65	22.71
14.6403	-1.421	-2.773	0.094	-0.010000	0.095	-0.033000	0.095	-0.055000	0.754	-0.509	0.754	-0.513	0.754	-4.99	0.754	-4.633	0.754	-0.506	0.754	-1.209	8.75	42.08	9.02	274.14	6.66	-3.04	9.08	703.96	7.67	27.8
14.6919	-1.569	-3.483	0.095	-0.010000	0.095	-0.032000	0.095	-0.053000	0.756	-0.513	0.757	-0.497	0.757	-4.973	0.757	-4.624	0.757	-0.511	0.757	-1.224	8.78	46.07	9.06	279.5	6.68	-2.99	9.11	692.04	7.7	34.64
14.7434	-1.849	-3.843	0.095	-0.010000	0.095	-0.031000	0.095	-0.051000	0.759	-0.518	0.76	-0.481	0.76	-4.957	0.76	-4.615	0.759	-0.517	0.76	-1.239	8.81	49.38	9.09	285.01	6.71	-3.13	9.15	678.65	7.73	43.68
14.795	-1.831	-3.425	0.095	-0.010000	0.096	-0.030000	0.096	-0.049000	0.762	-0.511	0.762	-0.484	0.762	-4.966	0.762	-4.614	0.762	-0.523	0.762	-1.219	8.84	53.64	9.12	290.9	6.73	-2.24	9.18	665.41	7.75	55.3
14.8465	-1.981	-3.571	0.096	-0.010000	0.096	-0.029000	0.096	-0.047000	0.764	-0.499	0.765	-0.489	0.765	-4.979	0.765	-4.614	0.764	-0.528	0.765	-1.194	8.87	57.24	9.15	296.91	6.75	-3	9.21	652.84	7.78	71.2
14.8981	-2.096	-3.626	0.096	-0.011000	0.096	-0.028000	0.096	-0.045000	0.767	-0.487	0.768	-0.494	0.768	-4.992	0.768	-4.613	0.767	-0.534	0.768	-1.168	8.9	61.45	9.18	303.26	6.78	-3.11	9.24	640.04	7.81	92.09
14.9496	-1.676	-3.444	0.096	-0.011000	0.097	-0.027000	0.097	-0.044000	0.77	-0.475	0.77	-0.497	0.77	-5.006	0.77	-4.613	0.77	-0.54	0.77	-1.147	8.93	65.39	9.22	309.74	6.8	-2.97	9.27	628.87	7.84	120.67
15.0012	-2.31	-3.687	0.097	-0.011000	0.097	-0.026000	0.097	-0.042000	0.772	-0.479	0.773	-0.484	0.773	-5.024	0.773	-4.61	0.772	-0.523	0.773	-1.154	8.96	69.9	9.25	316.31	6.82	-2.92	9.31	619.38	7.86	161.34
15.0527	-1.815	-3.826	0.097	-0.011000	0.097	-0.025000	0.097	-0.040000	0.775	-0.484	0.776	-0.47	0.776	-5.043	0.776	-4.607	0.775	-0.504	0.776	-1.161	8.99	74.55	9.28	323.22	6.85	-2.83	9.34	612.31	7.89	216.78
15.1043	-1.967	-3.699	0.097	-0.011000	0.098	-0.024000	0.098	-0.038000	0.778	-0.489	0.778	-0.456	0.778	-5.061	0.778	-4.605	0.778	-0.486	0.778	-1.168	9.02	79.7	9.31	330.12	6.87	-3.16	9.37	607.14	7.92	293.41
15.1558	-2.457	-3.717	0.098	-0.011000	0.098	-0.023000	0.098	-0.036000	0.78	-0.496	0.781	-0.45	0.781	-5.069	0.781	-4.607	0.78	-0.468	0.781	-1.16	9.05	85.6	9.34	339.13	6.89	-2.99	9.4	604.63	7.94	388.25
15.2074	-2.566	-3.973	0.098	-0.011000	0.098	-0.021000	0.098	-0.034000	0.783	-0.516	0.784	-0.46	0.784	-5.059	0.784	-4.619	0.783	-0.455	0.784	-1.125	9.09	92.04	9.37	348.96	6.92	-3.07	9.43	605.34	7.97	498.94
15.2589	-2.494	-3.728	0.098	-0.011000	0.099	-0.020000	0.099	-0.032000	0.786	-0.535	0.786	-0.469	0.786	-5.049	0.786	-4.631	0.786	-0.443	0.786	-1.089	9.12	100.61	9.41	361.63	6.94	-3.06	9.47	609.55	8	625.97
15.3105	-2.121	-4.083	0.099	-0.012000	0.099	-0.019000	0.099	-0.031000	0.788	-0.554	0.789	-0.478	0.789	-5.038	0.789	-4.643	0.788	-0.43	0.789	-1.053	9.15	109.86	9.44	376.66	6.96	-3.16	9.5	616.8	8.02	764
15.362	-2.194	-3.871	0.099	-0.012000	0.099	-0.018000	0.099	-0.029000	0.791	-0.573	0.792	-0.486	0.792	-5.032	0.792	-4.642	0.791	-0.421	0.792	-1.048	9.18	123.4	9.47	395.95	6.99	-2.79	9.53	627.84	8.05	909.17
15.4136	-2.432	-4.049	0.099	-0.012000	0.100	-0.017000	0.100	-0.027000	0.794	-0.591	0.794	-0.492	0.794	-5.029	0.794	-4.631	0.794	-0.418	0.794	-1.065	9.21	137.27	9.5	420.01	7.01	-2.75	9.56	643.76	8.08	1044.15
15.4651	-2.848	-4.103	0.100	-0.012000	0.100	-0.016000	0.100	-0.025000	0.796	-0.609	0.797	-0.498	0.797	-5.026	0.797	-4.62	0.796	-0.415	0.797	-1.081	9.24	158.74	9.53	449.66	7.03	-2.77	9.59	663.73	8.11	1158.18
15.5167	-2.921	-4.146	0.100	-0.010000	0.100	-0.015000	0.100	-0.025000	0.799	-0.627	0.8	-0.505	0.8	-5.023	0.8	-4.609	0.799	-0.412	0.8	-1.098	9.27	181.51	9.56	485.28	7.06	-2.91	9.63	689.18	8.13	1248.47
15.5682	-2.669	-4.197	0.100	-0.009000	0.101	-0.013000	0.101	-0.027000	0.802	-0.606	0.802	-0.518	0.802	-5.003	0.802	-4.627	0.802	-0.427	0.802	-1.086	9.3	212.29	9.6	528.42	7.08	-2.79	9.66	718.85	8.16	1315.77
15.6198	-2.85	-4.097	0.101	-0.007000	0.101	-0.012000	0.101	-0.029000	0.804	-0.559	0.805	-0.533	0.805	-4.979	0.805	-4.651	0.804	-0.453	0.805	-1.067	9.33	245.26	9.63	580.94	7.1	-2.67	9.69	752.39	8.19	1358.58
15.6713	-2.751	-4.164	0.101	-0.005000	0.101	-0.011000	0.101	-0.032000	0.807	-0.511	0.807	-0.547	0.807	-4.955	0.807	-4.674	0.807	-0.479	0.807	-1.049	9.36	285.68	9.66	644.67	7.13	-2.53	9.72	789.66	8.21	1374.31
15.7229	-2.797	-4.197	0.101	-0.003000	0.102	-0.009000	0.102	-0.034000	0.81	-0.464	0.81	-0.56	0.81	-4.934	0.81	-4.696	0.81	-0.505	0.81	-1.032	9.39	329.74	9.69	720.06	7.15	-2.5	9.75	826.32	8.24	1365.8
15.7744	-2.827	-4.108	0.102	-0.001000	0.102	-0.008000	0.102	-0.036000	0.812	-0.463	0.813	-0.54	0.813	-4.944	0.813	-4.684	0.812	-0.496	0.813	-1.048	9.42	376.4	9.72	810.21	7.17	-2.88	9.79	857.4	8.27	1337.28
15.826	-2.68	-4.446	0.102	0.000000	0.102	-0.007000	0.102	-0.038000	0.815	-0.472	0.815	-0.52	0.815	-4.954	0.815	-4.671	0.815	-0.48	0.815	-1.063	9.45	425.78	9.76	917.53	7.2	-3.13	9.82	874.74	8.29	1290.81
15.8775	-2.717	-3.952	0.102	0.002000	0.103	-0.005000	0.103	-0.040000	0.818	-0.48	0.818	-0.499	0.818	-4.964	0.818	-4.659	0.818	-0.465	0.818	-1.079	9.49	471.18	9.79	1044.3	7.22	-2.64	9.85	872.56	8.32	1231.13
15.9291	-2.435	-4.187	0.103	0.004000	0.103	-0.004000	0.103	-0.042000	0.82	-0.489	0.821	-0.487	0.821	-4.974	0.821	-4.646	0.82	-0.451	0.821	-1.081	9.52	518.92	9.82	1184.32	7.24	-2.83	9.88	849.85	8.35	1165.49
15.9806	-2.725	-4.238	0.103	0.006000	0.103	-0.003000	0.103	-0.045000	0.823	-0.498	0.823	-0.496	0.823	-4.983	0.823	-4.63	0.823	-0.448	0.823	-1.049	9.55	555.51	9.85	1339.2	7.27	-2.71	9.91	815.16	8.38	1094.89
16.0322	-2.981	-4.439	0.103	0.008000	0.104	-0.001000	0.104	-0.047000	0.825	-0.507	0.826	-0.504	0.826	-4.992	0.826	-4.615	0.826	-0.446	0.826	-1.018	9.58	589.8	9.88	1504.95	7.29	-2.36	9.95	774.31	8.4	1023.18
16.0837	-2.968	-4.286	0.104	0.009000	0.104	0.000000	0.104	-0.049000	0.828	-0.516	0.829	-0.513	0.829	-5.001	0.829	-4.599	0.828	-0.444	0.829	-0.986	9.61	608.56	9.91	1679.87	7.32	-2.76	9.98	735.55	8.43	950.95
16.1353	-3.153	-4.341	0.104	0.011000	0.104	0.001000	0.104	-0.051000	0.831	-0.516	0.831	-0.512	0.831	-5.01	0.831	-4.602	0.831	-0.442	0.831	-0.976	9.64	618.88	9.95	1849.22	7.34	-2.33	10.01	697.61	8.46	882.57
16.1868	-2.905	-4.451	0.104	0.013000	0.105	0.003000	0.105	-0.053000	0.833	-0.496	0.834	-0.503	0.834	-5.02	0.834	-4.622	0.833	-0.442	0.834	-0.985	9.67	615.55	9.98	2007.16	7.36	-2.94	10.04	664.55	8.48	818.39
16.2384	-3.393	-4.326	0.105	0.015000	0.105	0.004000	0.105	-0.055000	0.836	-0.475	0.837	-0.494	0.837	-5.029	0.837	-4.641	0.836	-0.443	0.837	-0.994	9.7	599.11	10.01	2144.96	7.39	-2.39	10.07	635.75	8.51	761.05
16.2899	-3.013	-4.33	0.105	0.016000	0.105	0.005000	0.105	-0.057000	0.839	-0.455	0.839	-0.485	0.839	-5.039	0.839	-4.66	0.839	-0.443	0.839	-1.003	9.73	572.4	10.04	2270.1	7.41	-2.28	10.11	612.05	8.54	709.62
16.3415	-2.679	-4.376	0.105	0.018000	0.106	0.007000	0.106	-0.060000	0.841	-0.421	0.842	-0.483	0.842	-5.046	0.842	-4.627	0.841	-0.435	0.842	-0.967	9.76	535.34	10.07	2357.32	7.43	-2.33	10.14	592.28	8.56	663.07
16.393	-3.028	-4.216	0.106	0.020000	0.106	0.008000	0.106	-0.062000	0.844	-0.375	0.845	-0.482	0.845	-5.052	0.845	-4.578	0.844	-0.421	0.845	-0.916	9.79	491.07	10.11	2428.6	7.46	-2.19	10.17	574.77	8.59	622.77
16.4446	-2.857	-4.39	0.106	0.022000	0.106	0.009000	0.106	-0.064000	0.847	-0.329	0.847	-0.482	0.847	-5.058	0.847	-4.529	0.847	-0.407	0.847	-0.866	9.82	444.05	10.14	2471.94	7.48	-2.35	10.2	556.47	8.62	586.85
16.4961	-3.205	-4.238	0.106	0.024000	0.107	0.011000	0.107	-0.066000	0.849	-0.283	0.85	-0.481	0.85	-5.064	0.85	-4.479	0.849	-0.393	0.85	-0.815	9.86	393.77	10.17	2513.31	7.5	-2.44	10.23	538.34	8.65	555.96
16.5477	-3.113	-4.572	0.107	0.025000	0.107	0.012000	0.107	-0.068000	0.852	-0.219	0.853	-0.484	0.853	-5.063	0.853	-4.44	0.852	-0.365	0.853	-0.757	9.89	349.16	10.2	2530.94	7.53	-2.41	10.27	520.46	8.67	528.88
16.5992	-2.707	-4.663	0.107	0.027000	0.107	0.013000	0.107	-0.070000	0.855	-0.148	0.855	-0.487	0.855	-5.062	0.855	-4.401	0.855	-0.333	0.855	-0.699	9.92	301.37	10.23	2556.03	7.55	-1.83	10.3	501.74	8.7	504.4
16.6508	-3.017	-4.463	0.107	0.029000	0.107	0.015000	0.108	-0.073000	0.857	-0.077	0.858	-0.49	0.858	-5.062	0.858	-4.362	0.857	-0.301	0.858	-0.641	9.95	264.28	10.26	2554.85	7.57	-1.76	10.33	481.38	8.73	482.79
16.7023	-3.05	-4.45	0.108	0.031000	0.108	0.016000	0.108	-0.075000	0.86	-0.007	0.861	-0.486	0.861	-5.053	0.861	-4.311	0.86	-0.268	0.861	-0.539	9.98	225.53	10.3	2549.9	7.6	-1.56	10.36	461.36	8.75	463.5
16.7539	-3.312	-4.511	0.108	0.033000	0.108	0.017000	0.108	-0.077000	0.863	0.153	0.863	-0.46	0.863	-5.017	0.863	-4.222	0.863	-0.211	0.863	-0.294	10.01	198.42	10.33	2548.41	7.62	-1.36	10.39	440.27	8.78	447.08
16.8054	-3.088	-4.631	0.108	0.034000	0.108	0.018000	0.109	-0.079000	0.865	0.314	0.866	-0.433	0.866	-4.982	0.866	-4.133	0.865	-0.153	0.866	-0.049	10.04	170.63	10.36	2547.79	7.64	-1.17	10.43	418.15	8.81	433.91
16.857	-3.11	-4.834	0.109	0.036000	0.109	0.020000	0.109	-0.081000	0.868	0.475	0.869	-0.407	0.869	-4.946	0.869	-4.044	0.868	-0.096	0.869	0.195	10.07	150.46	10.39	2518.41	7.67	-0.34	10.46	396.76	8.83	423.3
16.9085	-3.074	-4.567	0.109	0.038000	0.109	0.021000	0.109	-0.083000	0.871	0.698	0.871	-0.401	0.871	-4.926	0.871	-3.916	0.871	-0.014	0.871	0.593	10.1	132.25	10.42	2467.42	7.69	0.22	10.49	375.57	8.86	415.78
16.9601	-3.066	-4.781	0.109	0.040000	0.109	0.022000	0.110	-0.086000	0.873	1.14	0.874	-0.419	0.874	-4.925	0.874	-3.745	0.873	0.14	0.874	1.165	10.13	118.37	10.45	2379.09	7.71	0.73	10.52	357.07	8.89	411.18
17.0116	-3.101	-4.529	0.110	0.042000	0.110	0.024000	0.110	-0.088000	0.876	1.581	0.877	-0.436	0.877	-4.924	0.877	-3.575	0.876	0.294	0.877	1.737	10.16	106.55	10.49	2248.17	7.74	1.91	10.55	341	8.92	409.43
17.0632	-3.363	-4.554	0.110	0.041000	0.110	0.025000	0.110	-0.088000	0.879	2.023	0.879	-0.454	0.879	-4.922	0.879	-3.404	0.879	0.449	0.879	2.309	10.19	97.03	10.52	2098.05	7.76	3.69	10.59	326.2	8.94	410.18
17.1147	-3.096	-4.431	0.110	0.041000	0.110	0.025000	0.111	-0.087000	0.881	2.621	0.882	-0.467	0.882	-4.924	0.882	-3.112	0.881	0.708	0.882	3.185	10.22	89.39	10.55	1935.13	7.78	5.8	10.62	313.92	8.97	413.22
17.1663	-2.944	-4.504	0.111	0.040000	0.111	0.024000	0.111	-0.086000	0.884	3.408	0.885	-0.479	0.885	-4.926	0.885	-2.768	0.884	1.079	0.885	4.189	10.26	82.67	10.58	1776.26	7.81	8.37	10.65	300.66	9	418.79
17.2178	-3.12	-4.528	0.111	0.039000	0.111	0.024000	0.111	-0.085000	0.887	4.194	0.887	-0.491	0.887	-4.928	0.887	-2.425	0.887	1.45	0.887	5.193	10.29	77.51	10.61	1623.66	7.83	11.31	10.68	287.87	9.02	426.28
17.2694	-3.296	-4.692	0.111	0.038000	0.111	0.024000	0.112	-0.084000	0.889	4.981	0.89	-0.503	0.89	-4.931	0.89	-2.082	0.889	1.821	0.89	6.197	10.32	72.17	10.65	1476.59	7.85	14.24	10.71	275.4	9.05	435.02
17.3209	-3.226	-4.581	0.112	0.038000	0.112	0.023000	0.112	-0.082000	0.892	5.973	0.892	-0.523	0.892	-4.933	0.892	-1.66	0.892	2.254	0.892	7.245	10.35	68.22	10.68	1331.32	7.88	17.54	10.75	261.53	9.08	444.79
17.3725	-3.44	-4.549	0.112	0.037000	0.112	0.023000	0.112	-0.081000	0.894	7.058	0.895	-0.544	0.895	-4.936	0.895	-1.234	0.895	2.711	0.895	8.296	10.38	63.74	10.71	1195.08	7.9	20.47	10.78	247.56	9.1	455.43
17.424	-3.376	-4.632	0.112	0.036000	0.112	0.023000	0.113	-0.080000	0.897	8.143	0.898	-0.565	0.898	-4.939	0.898	-0.807	0.897	3.169	0.898	9.346	10.41	60.12	10.74	1066.1	7.92	24.07	10.81	232.4	9.13	465.92
17.4756	-3.175	-4.434	0.113	0.035000	0.113	0.023000	0.113	-0.079000	0.9	9.229	0.9	-0.575	0.9	-4.941	0.9	-0.385	0.9	3.626	0.9	10.336	10.44	56.03	10.77	945.19	7.95	27	10.84	215.43	9.16	475.88
17.5271	-3.327	-4.52	0.113	0.035000	0.113	0.022000	0.113	-0.078000	0.902	10.489	0.903	-0.537	0.903	-4.938	0.903	0.012	0.903	4.071	0.903	11.03	10.47	52.42	10.8	830.42	7.97	30.16	10.87	197.42	9.19	485.05
17.5787	-3.44	-4.512	0.113	0.034000	0.113	0.022000	0.114	-0.076000	0.905	11.764	0.906	-0.499	0.906	-4.935	0.906	0.41	0.905	4.515	0.906	11.725	10.5	48.64	10.84	726.27	7.99	33.67	10.91	179.71	9.21	493.1
17.6302	-3.385	-4.497	0.114	0.033000	0.114	0.022000	0.114	-0.075000	0.908	13.039	0.908	-0.461	0.908	-4.933	0.908	0.808	0.908	4.959	0.908	12.42	10.53	45.06	10.87	633.73	8.02	36.41	10.94	162.65	9.24	499.9
17.6818	-3.485	-4.305	0.114	0.032000	0.114	0.021000	0.114	-0.074000	0.91	14.301	0.911	-0.443	0.911	-4.924	0.911	1.192	0.91	5.398	0.911	12.973	10.56	41.57	10.9	548.77	8.04	39.9	10.97	147.52	9.27	505.98
17.7333	-3.581	-4.533	0.114	0.031000	0.114	0.021000	0.115	-0.073000	0.913	15.488	0.914	-0.454	0.914	-4.908	0.914	1.556	0.913	5.815	0.914	13.32	10.59	38.23	10.93	472.97	8.07	42.95	11	134.51	9.29	510.65
17.7849	-3.172	-4.417	0.115	0.031000	0.115	0.021000	0.115	-0.072000	0.916	16.675	0.916	-0.466	0.916	-4.891	0.916	1.921	0.916	6.231	0.916	13.668	10.63	35.26	10.96	405.73	8.09	46.02	11.03	123.63	9.32	514.11
17.8364	-3.698	-4.426	0.115	0.030000	0.115	0.020000	0.115	-0.070000	0.918	17.861	0.919	-0.478	0.919	-4.875	0.919	2.286	0.918	6.648	0.919	14.016	10.66	32.32	10.99	347.62	8.11	48.33	11.07	115.09	9.35	516.83
17.888	-3.456	-4.517	0.115	0.029000	0.115	0.020000	0.116	-0.069000	0.921	18.925	0.922	-0.485	0.922	-4.884	0.922	2.639	0.921	7.022	0.922	14.214	10.69	29.94	11.03	297.85	8.14	51.47	11.1	108.05	9.38	518.97
17.9396	-3.58	-4.601	0.116	0.028000	0.116	0.020000	0.116	-0.068000	0.924	19.791	0.924	-0.489	0.924	-4.908	0.924	2.985	0.924	7.337	0.924	14.329	10.72	27.51	11.06	255.4	8.16	52.99	11.13	103.09	9.4	521.08
17.9911	-3.173	-4.659	0.116	0.028000	0.116	0.020000	0.116	-0.067000	0.926	20.658	0.927	-0.493	0.927	-4.932	0.927	3.331	0.926	7.652	0.927	14.443	10.75	25.7	11.09	219.28	8.18	55.26	11.16	98.78	9.43	523.18
18.0427	-3.187	-4.518	0.116	0.027000	0.116	0.019000	0.117	-0.066000	0.929	21.524	0.93	-0.497	0.93	-4.956	0.93	3.678	0.929	7.966	0.93	14.558	10.78	23.86	11.12	189.55	8.21	57.17	11.19	95.85	9.46	526.21
18.0942	-3.282	-4.434	0.117	0.026000	0.117	0.019000	0.117	-0.064000	0.932	22.194	0.932	-0.506	0.932	-4.936	0.932	3.993	0.932	8.241	0.932	14.694	10.81	22.5	11.15	164.76	8.23	58.22	11.23	93.63	9.48	530.24
18.1458	-3.615	-4.399	0.117	0.025000	0.117	0.019000	0.117	-0.063000	0.934	22.742	0.935	-0.515	0.935	-4.91	0.935	4.305	0.934	8.493	0.935	14.834	10.84	21.19	11.19	144.13	8.25	59.95	11.26	92.59	9.51	535.51
18.1973	-3.473	-4.413	0.117	0.025000	0.117	0.018000	0.118	-0.062000	0.937	23.29	0.938	-0.525	0.938	-4.883	0.938	4.616	0.937	8.744	0.938	14.973	10.87	20.12	11.22	127.23	8.28	61.02	11.29	91.92	9.54	542.63
18.2489	-3.3	-4.655	0.118	0.024000	0.118	0.018000	0.118	-0.061000	0.94	23.837	0.94	-0.533	0.94	-4.861	0.94	4.919	0.94	8.996	0.94	15.094	10.9	19.25	11.25	113.82	8.3	62.52	11.32	91.68	9.56	551.83
18.3004	-3.464	-4.468	0.118	0.023000	0.118	0.018000	0.118	-0.060000	0.942	24.243	0.943	-0.534	0.943	-4.87	0.943	5.16	0.942	9.207	0.943	15.071	10.93	18.53	11.28	103.23	8.32	63.07	11.35	92.66	9.59	563.14
18.352	-3.436	-4.4	0.118	0.022000	0.118	0.017000	0.119	-0.058000	0.945	24.624	0.946	-0.535	0.946	-4.88	0.946	5.4	0.945	9.412	0.946	15.048	10.96	17.93	11.31	93.6	8.35	64.46	11.39	93.44	9.62	576.55
18.4035	-3.108	-4.46	0.119	0.021000	0.119	0.017000	0.119	-0.057000	0.948	25.005	0.948	-0.536	0.948	-4.889	0.948	5.64	0.948	9.618	0.948	15.024	10.99	17.47	11.34	86.01	8.37	65.4	11.42	94.84	9.65	592.07
18.4551	-3.59	-4.432	0.119	0.021000	0.119	0.017000	0.119	-0.056000	0.95	25.396	0.951	-0.532	0.951	-4.895	0.951	5.836	0.95	9.808	0.951	14.98	11.03	17.1	11.38	79.68	8.39	66.46	11.45	96.6	9.67	609.85
18.5066	-3.206	-4.491	0.119	0.020000	0.119	0.017000	0.120	-0.055000	0.953	25.9	0.954	-0.516	0.954	-4.895	0.954	5.949	0.953	9.881	0.954	14.898	11.06	16.81	11.41	74.05	8.42	67.58	11.48	98.74	9.7	629.05
18.5582	-3.473	-4.252	0.120	0.019000	0.120	0.016000	0.120	-0.054000	0.956	26.405	0.956	-0.501	0.956	-4.895	0.956	6.062	0.956	9.954	0.956	14.816	11.09	16.71	11.44	69.35	8.44	68.57	11.51	100.77	9.73	649.84
18.6097	-3.503	-4.051	0.120	0.016000	0.120	0.016000	0.120	-0.053000	0.958	26.909	0.959	-0.485	0.959	-4.895	0.959	6.174	0.958	10.026	0.959	14.734	11.12	16.68	11.47	64.25	8.46	69.66	11.55	103.35	9.75	671.89
18.6613	-3.444	-3.746	0.120	0.012000	0.120	0.016000	0.121	-0.053000	0.961	27.648	0.962	-0.481	0.962	-4.901	0.962	6.259	0.961	10.094	0.962	14.649	11.15	16.83	11.5	60.5	8.49	70.68	11.58	105.58	9.78	694.78
18.7128	-3.319	-3.765	0.121	0.009000	0.121	0.016000	0.121	-0.053000	0.963	28.899	0.964	-0.485	0.964	-4.912	0.964	6.325	0.964	10.153	0.964	14.562	11.18	17.05	11.53	56.31	8.51	71.88	11.61	107.42	9.81	720.4
18.7644	-3.381	-3.737	0.121	0.005000	0.121	0.016000	0.121	-0.054000	0.966	30.151	0.967	-0.489	0.967	-4.923	0.967	6.391	0.966	10.212	0.967	14.476	11.21	17.32	11.57	52.68	8.53	72.38	11.64	110.12	9.83	747.99
18.8159	-3.168	-3.814	0.121	0.001000	0.121	0.016000	0.122	-0.054000	0.969	31.402	0.97	-0.493	0.97	-4.934	0.97	6.456	0.969	10.27	0.97	14.389	11.24	17.66	11.6	49.32	8.56	73.38	11.67	112.13	9.86	776.03
18.8675	-3.411	-3.652	0.122	-0.003000	0.122	0.016000	0.122	-0.054000	0.971	33.59	0.972	-0.487	0.972	-4.939	0.972	6.427	0.972	10.276	0.972	14.328	11.27	17.98	11.63	45.63	8.58	73.83	11.7	114.13	9.89	805.11
18.919	-3.392	-3.508	0.122	-0.006000	0.122	0.016000	0.122	-0.054000	0.974	36.553	0.975	-0.479	0.975	-4.943	0.975	6.376	0.974	10.244	0.975	14.273	11.3	18.17	11.66	42.91	8.6	74.04	11.74	115.57	9.92	834.5
18.9706	-2.669	-3.513	0.122	-0.010000	0.122	0.016000	0.123	-0.054000	0.977	39.517	0.977	-0.47	0.977	-4.946	0.977	6.326	0.977	10.212	0.977	14.219	11.33	18.32	11.69	39.72	8.63	74.79	11.77	116.99	9.94	864.12
19.0221	-2.749	-2.722	0.123	-0.014000	0.123	0.016000	0.123	-0.054000	0.979	42.481	0.98	-0.462	0.98	-4.949	0.98	6.277	0.979	10.179	0.98	14.164	11.36	18.24	11.73	37.6	8.65	74.32	11.8	117.8	9.97	893.24
19.0737	-2.364	-2.394	0.123	-0.018000	0.123	0.016000	0.123	-0.055000	0.982	47.372	0.983	-0.455	0.983	-4.937	0.983	6.266	0.982	10.129	0.983	14.1	11.4	17.92	11.76	35.01	8.67	74.98	11.83	117.35	10	920.02
19.1252	-2.177	-2.053	0.123	-0.021000	0.123	0.016000	0.124	-0.055000	0.985	52.811	0.985	-0.449	0.985	-4.925	0.985	6.255	0.985	10.074	0.985	14.037	11.43	17.4	11.79	33.64	8.7	74.85	11.86	116.69	10.02	946.28
19.1768	-2.044	-1.724	0.124	-0.025000	0.124	0.016000	0.124	-0.055000	0.987	58.249	0.988	-0.443	0.988	-4.913	0.988	6.244	0.987	10.019	0.988	13.974	11.46	16.58	11.82	31.02	8.72	75.03	11.9	115.53	10.05	970.34
19.2283	-2.142	-1.254	0.124	-0.029000	0.124	0.016000	0.124	-0.055000	0.99	63.712	0.991	-0.442	0.991	-4.9	0.991	6.241	0.99	9.966	0.991	13.936	11.49	15.64	11.85	28.91	8.75	75.29	11.93	113.64	10.08	992.54
19.2799	-1.96	-0.977	0.124	-0.033000	0.124	0.016000	0.125	-0.055000	0.993	71.239	0.993	-0.454	0.993	-4.884	0.993	6.258	0.993	9.954	0.993	13.962	11.52	14.23	11.88	27.71	8.77	75.22	11.96	110.61	10.1	1012.33
19.3314	-1.07	-1.015	0.125	-0.036000	0.125	0.016000	0.125	-0.055000	0.995	78.767	0.996	-0.467	0.996	-4.867	0.996	6.276	0.995	9.941	0.996	13.987	11.55	12.99	11.92	26.5	8.79	74.95	11.99	107.23	10.13	1028.62
19.383	-1.324	-0.741	0.125	-0.040000	0.125	0.016000	0.125	-0.056000	0.998	86.295	0.999	-0.48	0.999	-4.851	0.999	6.293	0.998	9.928	0.999	14.012	11.58	11.41	11.95	25.35	8.82	74.73	12.02	102.97	10.16	1042.39
19.4345	-1.483	-0.825	0.125	-0.044000	0.125	0.016000	0.126	-0.056000	1.001	93.74	1.001	-0.481	1.001	-4.853	1.001	6.404	1.001	9.962	1.001	14.124	11.61	9.95	11.98	24.34	8.84	74.61	12.06	98.03	10.19	1051.47
19.4861	-1.085	-1.062	0.126	-0.048000	0.126	0.016000	0.126	-0.056000	1.003	100.931	1.004	-0.471	1.004	-4.872	1.004	6.602	1.003	10.12	1.004	14.313	11.64	8.33	12.01	23.28	8.86	74.27	12.09	93.39	10.21	1058.91
19.5376	-1.447	-1.447	0.126	-0.051000	0.126	0.016000	0.126	-0.056000	1.006	108.121	1.007	-0.461	1.007	-4.891	1.007	6.799	1.006	10.277	1.007	14.503	11.67	6.87	12.04	22.3	8.89	73.98	12.12	88.33	10.24	1061.77
19.5892	-1.376	-1.648	0.126	-0.055000	0.126	0.016000	0.127	-0.056000	1.009	115.312	1.009	-0.45	1.009	-4.909	1.009	6.996	1.009	10.435	1.009	14.693	11.7	5.42	12.08	21.63	8.91	73.59	12.15	82.95	10.27	1061.73
19.6407	-1.754	-1.822	0.127	-0.059000	0.127	0.016000	0.127	-0.056000	1.011	121.297	1.012	-0.458	1.012	-4.899	1.012	7.471	1.011	10.748	1.012	15.215	11.73	4.07	12.11	20.81	8.93	73.14	12.18	77.98	10.29	1059.09
19.6923	-2.176	-2.196	0.127	-0.063000	0.127	0.016000	0.127	-0.057000	1.014	125.956	1.015	-0.47	1.015	-4.88	1.015	8.034	1.014	11.214	1.015	15.843	11.76	3.02	12.14	20.05	8.96	72.78	12.22	72.38	10.32	1054.04
19.7438	-2.439	-2.583	0.127	-0.066000	0.127	0.016000	0.128	-0.057000	1.017	130.615	1.017	-0.483	1.017	-4.861	1.017	8.597	1.017	11.68	1.017	16.471	11.8	1.95	12.17	19.45	8.98	72.77	12.25	68.09	10.35	1046.76
19.7954	-2.647	-2.745	0.128	-0.070000	0.128	0.016000	0.128	-0.057000	1.019	135.274	1.02	-0.496	1.02	-4.842	1.02	9.159	1.019	12.145	1.02	17.098	11.83	1.17	12.2	18.68	9	72.27	12.28	63.27	10.37	1036.66
19.8469	-2.778	-3.188	0.128	-0.074000	0.128	0.016000	0.128	-0.057000	1.022	137.122	1.023	-0.472	1.023	-4.84	1.023	10.439	1.022	13.093	1.023	18.456	11.86	0.31	12.23	17.94	9.03	71.78	12.31	59.49	10.4	1023.84
19.8985	-2.791	-3.354	0.128	-0.078000	0.128	0.016000	0.129	-0.057000	1.025	137.815	1.025	-0.447	1.025	-4.837	1.025	11.722	1.025	14.209	1.025	19.816	11.89	-0.25	12.27	17.62	9.05	71.72	12.34	55.75	10.43	1009.66
19.95	-3.104	-3.243	0.129	-0.081000	0.129	0.016000	0.129	-0.057000	1.027	138.507	1.028	-0.423	1.028	-4.835	1.028	13.004	1.027	15.326	1.028	21.177	11.92	-0.86	12.3	17.02	9.07	71.78	12.38	52.69	10.46	993.67
20.0016	-3.03	-3.617	0.129	-0.085000	0.129	0.016000	0.129	-0.058000	1.03	139.2	1.031	-0.404	1.031	-4.83	1.031	14.487	1.03	16.442	1.031	22.689	11.95	-1.29	12.33	16.41	9.1	71.78	12.41	49.3	10.48	975.92
20.0531	-3.357	-4.012	0.129	-0.089000	0.129	0.016000	0.130	-0.058000	1.032	136.716	1.033	-0.404	1.033	-4.818	1.033	16.636	1.033	18.408	1.033	24.706	11.98	-1.72	12.36	16.13	9.12	71.86	12.44	46.71	10.51	956.82
20.1047	-3.171	-4.053	0.130	-0.093000	0.130	0.016000	0.130	-0.058000	1.035	134.034	1.036	-0.403	1.036	-4.806	1.036	18.785	1.035	20.397	1.036	26.722	12.01	-2.04	12.39	15.29	9.14	72.57	12.47	44.42	10.54	937.55
20.1562	-3.344	-4.044	0.130	-0.093000	0.130	0.016000	0.130	-0.059000	1.038	131.351	1.039	-0.403	1.039	-4.794	1.039	20.934	1.038	22.386	1.039	28.738	12.04	-2.38	12.42	15.14	9.17	72.52	12.5	42.11	10.56	917.1
20.2078	-3.194	-3.905	0.130	-0.093000	0.130	0.016000	0.131	-0.060000	1.04	128.356	1.041	-0.384	1.041	-4.795	1.041	23.26	1.041	24.482	1.041	30.774	12.07	-2.57	12.46	15.23	9.19	73.84	12.54	40.37	10.59	895.52
20.2593	-3.503	-4.071	0.131	-0.092000	0.131	0.017000	0.131	-0.062000	1.043	123.87	1.044	-0.344	1.044	-4.811	1.044	25.788	1.043	26.991	1.044	32.832	12.1	-2.82	12.49	14.02	9.21	75.3	12.57	38.43	10.62	873.55
20.3109	-3.77	-4.019	0.131	-0.091000	0.131	0.017000	0.131	-0.064000	1.046	119.385	1.047	-0.304	1.047	-4.827	1.047	28.316	1.046	29.501	1.047	34.891	12.13	-3.04	12.52	13.78	9.24	76.99	12.6	36.58	10.64	850.3
20.3624	-3.541	-4.245	0.131	-0.090000	0.131	0.017000	0.132	-0.066000	1.048	114.9	1.049	-0.264	1.049	-4.843	1.049	30.844	1.049	32.011	1.049	36.949	12.17	-3.18	12.55	13.87	9.26	78.81	12.63	34.48	10.67	826.93
20.414	-3.619	-4.293	0.132	-0.089000	0.132	0.018000	0.132	-0.067000	1.051	110.266	1.052	-0.267	1.052	-4.838	1.052	32.932	1.051	34.382	1.052	38.492	12.2	-3.35	12.58	13.32	9.28	81.48	12.66	32.76	10.7	803.65
20.4655	-3.535	-4.163	0.132	-0.088000	0.132	0.018000	0.132	-0.069000	1.054	105.413	1.055	-0.289	1.055	-4.823	1.055	34.834	1.054	36.575	1.055	39.815	12.23	-3.45	12.62	13.01	9.31	83.7	12.7	31.16	10.73	779.86
20.5171	-3.648	-4.349	0.132	-0.088000	0.132	0.019000	0.133	-0.071000	1.056	100.56	1.057	-0.31	1.057	-4.809	1.057	36.736	1.056	38.769	1.057	41.139	12.26	-3.59	12.65	12.27	9.33	87.18	12.73	28.93	10.75	756.49
20.5686	-3.184	-4.122	0.133	-0.087000	0.133	0.019000	0.133	-0.073000	1.059	95.707	1.06	-0.332	1.06	-4.794	1.06	38.637	1.059	40.963	1.06	42.462	12.29	-3.71	12.68	11.94	9.35	90.63	12.76	26.99	10.78	733.24
20.6202	-3.374	-4.468	0.133	-0.086000	0.133	0.019000	0.133	-0.075000	1.062	91.138	1.062	-0.338	1.062	-4.779	1.062	39.388	1.062	42.405	1.062	42.663	12.32	-3.79	12.71	11.7	9.38	94.15	12.79	25.79	10.81	710.77
20.6717	-3.559	-4.412	0.133	-0.085000	0.133	0.020000	0.134	-0.076000	1.064	86.731	1.065	-0.343	1.065	-4.763	1.065	40.06	1.064	43.479	1.065	42.788	12.35	-3.91	12.74	11.49	9.4	98.16	12.82	24.26	10.83	688.88
20.7233	-3.304	-4.279	0.134	-0.084000	0.134	0.020000	0.134	-0.078000	1.067	82.323	1.068	-0.349	1.068	-4.748	1.068	40.733	1.067	44.552	1.068	42.913	12.38	-3.96	12.77	11.04	9.43	101.57	12.86	22.9	10.86	667.54
20.7748	-3.682	-4.46	0.134	-0.083000	0.134	0.020000	0.134	-0.080000	1.07	77.916	1.07	-0.349	1.07	-4.735	1.07	41.199	1.07	45.626	1.07	42.893	12.41	-4.07	12.81	10.78	9.45	105.35	12.89	21.4	10.89	645.96
20.8264	-3.862	-4.147	0.134	-0.083000	0.134	0.021000	0.135	-0.082000	1.072	74.1	1.073	-0.326	1.073	-4.737	1.073	40.671	1.072	45.533	1.073	42.173	12.44	-4.12	12.84	10.33	9.47	108.99	12.92	20.37	10.91	624.91
20.8779	-4.006	-4.289	0.135	-0.082000	0.135	0.021000	0.135	-0.083000	1.075	70.371	1.076	-0.303	1.076	-4.738	1.076	40.143	1.075	45.316	1.076	41.453	12.47	-4.22	12.87	10.07	9.5	112.5	12.95	19.04	10.94	604
20.9295	-3.527	-4.618	0.135	-0.081000	0.135	0.021000	0.135	-0.085000	1.078	66.642	1.078	-0.28	1.078	-4.74	1.078	39.615	1.078	45.099	1.078	40.732	12.5	-4.29	12.9	10.09	9.52	116.53	12.98	17.94	10.97	584.47
20.981	-3.523	-4.398	0.135	-0.080000	0.135	0.022000	0.136	-0.087000	1.08	62.982	1.081	-0.277	1.081	-4.741	1.081	38.81	1.08	44.763	1.081	39.788	12.53	-4.33	12.93	9.79	9.54	119.59	13.02	17.12	11	565.5
21.0326	-3.624	-4.495	0.136	-0.079000	0.136	0.022000	0.136	-0.089000	1.083	59.915	1.084	-0.304	1.084	-4.741	1.084	37.601	1.083	43.674	1.084	38.516	12.57	-4.4	12.96	9.33	9.57	123.07	13.05	16.55	11.02	546.99
21.0841	-3.538	-4.369	0.136	-0.078000	0.136	0.023000	0.136	-0.090000	1.086	56.848	1.086	-0.331	1.086	-4.741	1.086	36.392	1.086	42.586	1.086	37.245	12.6	-4.44	13	9.03	9.59	125.91	13.08	15.12	11.05	529.44
21.1357	-3.872	-4.55	0.136	-0.078000	0.136	0.023000	0.137	-0.092000	1.088	53.781	1.089	-0.358	1.089	-4.741	1.089	35.183	1.088	41.497	1.089	35.974	12.63	-4.53	13.03	9.28	9.61	128.62	13.11	15.01	11.08	512.99
21.1872	-3.727	-4.423	0.137	-0.077000	0.137	0.023000	0.137	-0.094000	1.091	50.936	1.092	-0.369	1.092	-4.751	1.092	33.76	1.091	40.278	1.092	34.642	12.66	-4.6	13.06	8.85	9.64	131.53	13.14	14.1	11.1	497.08
21.2388	-3.54	-4.492	0.137	-0.076000	0.137	0.024000	0.137	-0.096000	1.094	48.53	1.094	-0.369	1.094	-4.766	1.094	32.216	1.094	38.837	1.094	33.276	12.69	-4.68	13.09	8.33	9.66	134.62	13.18	13.48	11.13	481.59
21.2903	-3.786	-4.473	0.137	-0.075000	0.137	0.024000	0.138	-0.097000	1.096	46.124	1.097	-0.37	1.097	-4.782	1.097	30.673	1.096	37.397	1.097	31.911	12.72	-4.75	13.12	8.3	9.68	137.47	13.21	13.1	11.16	466.67
21.3419	-3.724	-4.376	0.138	-0.074000	0.138	0.024000	0.138	-0.099000	1.099	43.718	1.1	-0.371	1.1	-4.797	1.1	29.129	1.099	35.956	1.1	30.545	12.75	-4.74	13.16	8.11	9.71	140.63	13.24	12.04	11.19	452.13
21.3934	-3.797	-4.503	0.138	-0.073000	0.138	0.025000	0.138	-0.101000	1.102	41.649	1.102	-0.378	1.102	-4.822	1.102	27.658	1.102	34.432	1.102	29.277	12.78	-4.84	13.19	8.05	9.73	144.18	13.27	12.29	11.21	438.13
21.445	-3.796	-4.333	0.138	-0.073000	0.138	0.025000	0.139	-0.103000	1.104	39.836	1.105	-0.385	1.105	-4.848	1.105	26.198	1.104	32.855	1.105	28.023	12.81	-4.84	13.22	7.78	9.75	147.1	13.3	11.98	11.24	424.6
21.4965	-3.877	-4.32	0.139	-0.072000	0.139	0.026000	0.139	-0.105000	1.107	38.023	1.108	-0.393	1.108	-4.874	1.108	24.737	1.107	31.277	1.108	26.768	12.84	-4.89	13.25	8.05	9.78	150.84	13.34	11.28	11.27	411.8
21.5481	-4.105	-4.171	0.139	-0.071000	0.139	0.026000	0.139	-0.106000	1.109	36.21	1.11	-0.402	1.11	-4.898	1.11	23.29	1.11	29.699	1.11	25.534	12.87	-4.91	13.28	8.08	9.8	155.26	13.37	10.93	11.29	399.54
21.5996	-3.899	-4.361	0.139	-0.070000	0.139	0.026000	0.140	-0.108000	1.112	34.879	1.113	-0.416	1.113	-4.906	1.113	21.952	1.112	28.216	1.113	24.462	12.9	-4.96	13.31	8.3	9.82	159.89	13.4	10.49	11.32	388.08
21.6512	-3.46	-4.234	0.140	-0.069000	0.140	0.027000	0.140	-0.110000	1.115	33.667	1.116	-0.43	1.116	-4.915	1.116	20.613	1.115	26.751	1.116	23.391	12.94	-4.98	13.35	7.66	9.85	165.22	13.43	10.13	11.35	377.4
21.7027	-3.885	-4.294	0.140	-0.066000	0.140	0.027000	0.140	-0.110000	1.117	32.456	1.118	-0.445	1.118	-4.923	1.118	19.275	1.118	25.287	1.118	22.319	12.97	-5	13.38	7.38	9.87	170.41	13.46	9.85	11.37	367.67
21.7543	-3.257	-4.55	0.140	-0.062000	0.140	0.024000	0.141	-0.106000	1.12	31.259	1.121	-0.453	1.121	-4.932	1.121	18.032	1.12	23.844	1.121	21.307	13	-5.02	13.41	7.77	9.89	176.98	13.5	9.46	11.4	358.41
21.8058	-3.753	-4.587	0.141	-0.058000	0.141	0.022000	0.141	-0.102000	1.123	30.501	1.124	-0.451	1.124	-4.941	1.124	16.969	1.123	22.691	1.124	20.407	13.03	-5.08	13.44	7.7	9.92	184.02	13.53	8.98	11.43	349.53
21.8574	-3.999	-4.112	0.141	-0.053000	0.141	0.019000	0.141	-0.098000	1.125	29.743	1.126	-0.45	1.126	-4.95	1.126	15.905	1.125	21.538	1.126	19.507	13.06	-5.1	13.47	7.38	9.94	191.71	13.56	9.09	11.46	341.34
21.9089	-3.417	-4.53	0.141	-0.049000	0.141	0.016000	0.142	-0.094000	1.128	28.985	1.129	-0.448	1.129	-4.958	1.129	14.842	1.128	20.386	1.129	18.607	13.09	-5.1	13.51	7.87	9.96	199.2	13.59	8.83	11.48	333.61
21.9605	-3.37	-4.434	0.142	-0.045000	0.142	0.013000	0.142	-0.091000	1.131	28.306	1.132	-0.426	1.132	-4.972	1.132	13.874	1.131	19.288	1.132	17.794	13.12	-5.14	13.54	7.91	9.99	208	13.62	8.88	11.51	326.76
22.012	-3.619	-4.362	0.142	-0.040000	0.142	0.011000	0.142	-0.087000	1.133	27.846	1.134	-0.389	1.134	-4.99	1.134	12.975	1.133	18.319	1.134	17.044	13.15	-5.19	13.57	8.21	10.01	217.09	13.66	8.71	11.54	320.26
22.0636	-3.666	-4.416	0.142	-0.036000	0.142	0.008000	0.143	-0.083000	1.136	27.386	1.137	-0.353	1.137	-5.008	1.137	12.076	1.136	17.349	1.137	16.293	13.18	-5.2	13.6	8.19	10.03	226.76	13.69	8.42	11.56	314.35
22.1151	-4.033	-4.28	0.143	-0.032000	0.143	0.005000	0.143	-0.079000	1.139	26.926	1.14	-0.317	1.14	-5.026	1.14	11.176	1.139	16.379	1.14	15.542	13.21	-5.26	13.63	8.85	10.06	236.45	13.72	8.95	11.59	309.18
22.1667	-3.527	-4.703	0.143	-0.027000	0.143	0.003000	0.143	-0.076000	1.141	26.529	1.142	-0.346	1.142	-5.006	1.142	10.465	1.141	15.525	1.142	14.92	13.24	-5.27	13.66	9.46	10.08	246.1	13.75	8.59	11.62	304.36
22.2182	-3.807	-4.172	0.143	-0.023000	0.143	0.000000	0.144	-0.072000	1.144	26.195	1.145	-0.389	1.145	-4.977	1.145	9.796	1.144	14.773	1.145	14.326	13.27	-5.29	13.7	9.57	10.11	256.79	13.78	9.04	11.64	300.04
22.2698	-3.56	-4.422	0.144	-0.019000	0.144	-0.003000	0.144	-0.068000	1.147	25.861	1.147	-0.433	1.147	-4.948	1.147	9.126	1.147	14.02	1.147	13.733	13.3	-5.33	13.73	9.73	10.13	266.48	13.82	9.57	11.67	295.87
22.3213	-4.287	-4.251	0.144	-0.014000	0.144	-0.006000	0.144	-0.064000	1.149	25.527	1.15	-0.472	1.15	-4.921	1.15	8.463	1.149	13.267	1.15	13.143	13.34	-5.34	13.76	10.61	10.15	276.5	13.85	10.07	11.7	292.11
22.3729	-4.001	-4.434	0.144	-0.010000	0.144	-0.008000	0.145	-0.060000	1.152	25.13	1.153	-0.434	1.153	-4.917	1.153	7.9	1.152	12.655	1.153	12.62	13.37	-5.36	13.79	11.24	10.18	286.78	13.88	10.32	11.73	288.68
22.4244	-3.958	-4.569	0.145	-0.006000	0.145	-0.011000	0.145	-0.057000	1.155	24.71	1.155	-0.396	1.155	-4.913	1.155	7.338	1.155	12.085	1.155	12.096	13.4	-5.37	13.82	12.35	10.2	296.68	13.91	10.7	11.75	285.28
22.476	-4.09	-4.788	0.145	-0.002000	0.145	-0.014000	0.145	-0.053000	1.157	24.29	1.158	-0.358	1.158	-4.91	1.158	6.775	1.157	11.515	1.158	11.573	13.43	-5.35	13.85	13.58	10.22	307.48	13.94	11.29	11.78	282.36
22.5275	-3.817	-4.457	0.145	0.003000	0.145	-0.017000	0.146	-0.049000	1.16	23.87	1.161	-0.326	1.161	-4.899	1.161	6.239	1.16	10.946	1.161	11.086	13.46	-5.37	13.89	14.7	10.25	318.04	13.98	11.52	11.81	279.72
22.5791	-3.902	-4.447	0.146	0.007000	0.146	-0.019000	0.146	-0.045000	1.163	23.341	1.163	-0.307	1.163	-4.873	1.163	5.768	1.163	10.465	1.163	10.687	13.49	-5.37	13.92	15.98	10.27	329.45	14.01	11.97	11.83	277.19
22.6306	-3.723	-4.337	0.146	0.011000	0.146	-0.022000	0.146	-0.041000	1.165	22.807	1.166	-0.289	1.166	-4.847	1.166	5.298	1.165	9.984	1.166	10.288	13.52	-5.41	13.95	17.52	10.29	340.31	14.04	11.84	11.86	275.19
22.6822	-3.761	-4.635	0.146	0.016000	0.146	-0.025000	0.147	-0.038000	1.168	22.274	1.169	-0.271	1.169	-4.821	1.169	4.827	1.168	9.503	1.169	9.889	13.55	-5.46	13.98	19.4	10.32	353.08	14.07	12.23	11.89	273.41
22.7337	-3.994	-4.657	0.147	0.020000	0.147	-0.028000	0.147	-0.034000	1.171	21.743	1.171	-0.265	1.171	-4.81	1.171	4.424	1.171	9.051	1.171	9.518	13.58	-5.5	14.01	22.24	10.34	366.5	14.1	11.99	11.91	272.05
22.7853	-4.072	-4.595	0.147	0.024000	0.147	-0.030000	0.147	-0.030000	1.173	21.223	1.174	-0.269	1.174	-4.812	1.174	4.083	1.173	8.691	1.174	9.174	13.61	-5.5	14.05	25.76	10.36	380.01	14.14	12.47	11.94	271.05
22.8368	-4.098	-4.622	0.147	0.029000	0.147	-0.033000	0.148	-0.026000	1.176	20.703	1.177	-0.274	1.177	-4.814	1.177	3.742	1.176	8.331	1.177	8.829	13.64	-5.51	14.08	30.42	10.39	395.89	14.17	13.2	11.97	270.4
22.8884	-3.685	-4.642	0.148	0.033000	0.148	-0.036000	0.148	-0.022000	1.178	20.183	1.179	-0.279	1.179	-4.816	1.179	3.401	1.179	7.972	1.179	8.485	13.67	-5.53	14.11	36.47	10.41	414.15	14.2	13.18	12	270.23
22.9399	-3.801	-4.539	0.148	0.037000	0.148	-0.038000	0.148	-0.019000	1.181	19.637	1.182	-0.287	1.182	-4.804	1.182	3.123	1.181	7.652	1.182	8.201	13.7	-5.62	14.14	43.69	10.43	433.53	14.23	14.3	12.02	270.43
22.9915	-3.805	-4.182	0.148	0.042000	0.148	-0.041000	0.149	-0.015000	1.184	19.055	1.185	-0.297	1.185	-4.787	1.185	2.864	1.184	7.379	1.185	7.937	13.74	-5.59	14.17	53.37	10.46	455.73	14.26	15.24	12.05	271
23.043	-4.151	-4.929	0.149	0.046000	0.149	-0.044000	0.149	-0.011000	1.186	18.474	1.187	-0.307	1.187	-4.769	1.187	2.605	1.187	7.106	1.187	7.672	13.77	-5.64	14.2	64.54	10.48	479.37	14.3	17.09	12.08	272.11
23.0946	-3.993	-4.466	0.149	0.050000	0.149	-0.047000	0.149	-0.007000	1.189	17.893	1.19	-0.317	1.19	-4.752	1.19	2.346	1.189	6.834	1.19	7.407	13.8	-5.68	14.24	78.4	10.5	507	14.33	18.77	12.1	273.55
23.1461	-4.089	-4.557	0.149	0.055000	0.149	-0.049000	0.150	-0.003000	1.192	17.34	1.193	-0.307	1.193	-4.708	1.193	2.158	1.192	6.604	1.193	7.179	13.83	-5.65	14.27	94.14	10.53	535.2	14.36	21.16	12.13	275.31
23.1977	-4.048	-4.697	0.150	0.059000	0.150	-0.052000	0.150	0.000000	1.194	16.8	1.195	-0.296	1.195	-4.664	1.195	1.971	1.195	6.393	1.195	6.95	13.86	-5.72	14.3	113.09	10.55	565.29	14.39	24.25	12.16	277.42
23.2492	-3.57	-4.614	0.150	0.059000	0.150	-0.055000	0.150	0.002000	1.197	16.261	1.198	-0.286	1.198	-4.619	1.198	1.783	1.197	6.182	1.198	6.721	13.89	-5.75	14.33	134.79	10.57	594.92	14.42	27.49	12.18	279.85
23.3008	-3.531	-4.459	0.150	0.055000	0.150	-0.056000	0.151	0.001000	1.2	15.721	1.201	-0.281	1.201	-4.584	1.201	1.617	1.2	5.971	1.201	6.505	13.92	-5.75	14.36	159.39	10.6	625.23	14.46	30.66	12.21	282.57
23.3523	-4.19	-4.586	0.151	0.051000	0.151	-0.057000	0.151	-0.001000	1.202	15.205	1.203	-0.292	1.203	-4.582	1.203	1.523	1.202	5.801	1.203	6.33	13.95	-5.73	14.39	187.27	10.62	654.93	14.49	33.96	12.24	285.36
23.4039	-4.003	-4.36	0.151	0.047000	0.151	-0.059000	0.151	-0.003000	1.205	14.691	1.206	-0.303	1.206	-4.579	1.206	1.429	1.205	5.634	1.206	6.155	13.98	-5.76	14.43	217.3	10.64	682.14	14.52	37.24	12.27	288.62
23.4554	-3.874	-4.611	0.151	0.043000	0.151	-0.060000	0.152	-0.004000	1.208	14.178	1.209	-0.314	1.209	-4.576	1.209	1.335	1.208	5.467	1.209	5.98	14.01	-5.8	14.46	250.04	10.67	707.95	14.55	39.52	12.29	292.02
23.507	-3.842	-4.638	0.152	0.039000	0.152	-0.061000	0.152	-0.006000	1.21	13.664	1.211	-0.314	1.211	-4.555	1.211	1.248	1.21	5.31	1.211	5.83	14.04	-5.83	14.49	283.3	10.69	729.64	14.58	41.31	12.32	295.54
23.5585	-3.98	-4.811	0.152	0.036000	0.152	-0.062000	0.152	-0.008000	1.213	13.14	1.214	-0.302	1.214	-4.511	1.214	1.168	1.213	5.204	1.214	5.708	14.07	-5.76	14.52	317.82	10.71	748.43	14.62	42.12	12.35	299.28
23.6101	-4.295	-4.592	0.152	0.032000	0.152	-0.064000	0.153	-0.009000	1.216	12.616	1.217	-0.291	1.217	-4.468	1.217	1.089	1.216	5.098	1.217	5.586	14.11	-5.83	14.55	352.93	10.74	764.2	14.65	42.22	12.37	302.97
23.6616	-4.023	-4.596	0.153	0.028000	0.153	-0.065000	0.153	-0.011000	1.218	12.092	1.219	-0.279	1.219	-4.424	1.219	1.009	1.218	4.992	1.219	5.464	14.14	-5.81	14.59	386.06	10.76	776.98	14.68	41.71	12.4	306.77
23.7132	-4.201	-4.424	0.153	0.024000	0.153	-0.066000	0.153	-0.013000	1.221	11.595	1.222	-0.287	1.222	-4.383	1.222	0.968	1.221	4.908	1.222	5.383	14.17	-5.85	14.62	417.19	10.78	786.88	14.71	40.68	12.43	310.53
23.7647	-4.11	-4.624	0.153	0.020000	0.153	-0.068000	0.153	-0.015000	1.224	11.143	1.225	-0.305	1.225	-4.342	1.225	0.943	1.224	4.856	1.225	5.32	14.2	-5.83	14.65	444	10.81	793.66	14.74	38.47	12.45	314.13
23.8163	-4.223	-4.502	0.154	0.016000	0.154	-0.069000	0.154	-0.016000	1.226	10.691	1.227	-0.323	1.227	-4.301	1.227	0.919	1.226	4.805	1.227	5.258	14.23	-5.79	14.68	467.24	10.83	796.93	14.78	36.18	12.48	317.67
23.8679	-3.927	-4.565	0.154	0.012000	0.154	-0.070000	0.154	-0.018000	1.229	10.239	1.23	-0.341	1.23	-4.261	1.23	0.895	1.229	4.753	1.23	5.195	14.26	-5.79	14.71	484.34	10.86	798.03	14.81	33.71	12.51	321.33
23.9194	-3.589	-4.487	0.154	0.008000	0.154	-0.071000	0.154	-0.020000	1.232	9.87	1.232	-0.316	1.232	-4.229	1.232	0.899	1.232	4.75	1.232	5.175	14.29	-5.83	14.74	494.25	10.88	796.98	14.84	30.81	12.54	325.01
23.971	-3.74	-4.563	0.155	0.004000	0.155	-0.073000	0.155	-0.021000	1.234	9.558	1.235	-0.289	1.235	-4.199	1.235	0.906	1.234	4.776	1.235	5.159	14.32	-5.8	14.78	496.28	10.9	794.56	14.87	27.97	12.56	328.61
24.0225	-4.06	-4.616	0.155	0.001000	0.155	-0.074000	0.155	-0.023000	1.237	9.246	1.238	-0.261	1.238	-4.168	1.238	0.912	1.237	4.802	1.238	5.142	14.35	-5.74	14.81	490.99	10.93	789.31	14.9	25.34	12.59	332.09
24.0741	-4.131	-4.621	0.155	-0.003000	0.155	-0.075000	0.155	-0.025000	1.24	8.934	1.24	-0.241	1.24	-4.13	1.24	0.931	1.24	4.827	1.24	5.125	14.38	-5.75	14.84	477.36	10.95	783.12	14.94	22.69	12.62	335.42
24.1256	-3.832	-4.46	0.156	-0.007000	0.156	-0.076000	0.156	-0.026000	1.242	8.632	1.243	-0.261	1.243	-4.053	1.243	1.007	1.242	4.863	1.243	5.107	14.41	-5.76	14.87	457	10.97	776.44	14.97	20.57	12.64	338.78
24.1772	-4.106	-4.517	0.156	-0.011000	0.156	-0.078000	0.156	-0.028000	1.245	8.331	1.246	-0.281	1.246	-3.977	1.246	1.084	1.245	4.9	1.246	5.09	14.44	-5.74	14.9	430.69	11	767.61	15	18.33	12.67	341.74
24.2287	-3.796	-4.525	0.156	-0.015000	0.156	-0.079000	0.156	-0.030000	1.247	8.03	1.248	-0.301	1.248	-3.9	1.248	1.16	1.248	4.937	1.248	5.072	14.47	-5.7	14.94	399.22	11.02	757.22	15.03	16.59	12.7	344.94
24.2803	-4.151	-4.655	0.157	-0.019000	0.157	-0.080000	0.157	-0.031000	1.25	7.736	1.251	-0.302	1.251	-3.829	1.251	1.207	1.25	4.973	1.251	5.059	14.51	-5.66	14.97	363.08	11.04	745.64	15.06	14.82	12.73	347.83
24.3318	-4.02	-4.366	0.157	-0.023000	0.157	-0.081000	0.157	-0.033000	1.253	7.545	1.254	-0.276	1.254	-3.766	1.254	1.213	1.253	4.991	1.254	5.05	14.54	-5.69	15	326.08	11.07	731.83	15.09	13.4	12.75	350.72
24.3834	-3.932	-4.617	0.157	-0.027000	0.157	-0.083000	0.157	-0.035000	1.255	7.355	1.256	-0.25	1.256	-3.704	1.256	1.218	1.256	5.009	1.256	5.042	14.57	-5.59	15.03	288.94	11.09	717.12	15.13	11.93	12.78	353.45
24.4349	-3.633	-4.332	0.158	-0.031000	0.158	-0.084000	0.158	-0.037000	1.258	7.165	1.259	-0.224	1.259	-3.641	1.259	1.224	1.258	5.027	1.259	5.034	14.6	-5.56	15.06	251.28	11.11	702.07	15.16	10.8	12.81	356.24
24.4865	-3.953	-4.546	0.158	-0.035000	0.158	-0.085000	0.158	-0.038000	1.261	6.994	1.262	-0.204	1.262	-3.563	1.262	1.204	1.261	5.052	1.262	5.031	14.63	-5.54	15.09	215.96	11.14	684.89	15.19	9.75	12.83	358.92
24.538	-3.977	-4.704	0.158	-0.038000	0.158	-0.087000	0.158	-0.040000	1.263	6.874	1.264	-0.187	1.264	-3.477	1.264	1.169	1.264	5.09	1.264	5.031	14.66	-5.45	15.13	183.71	11.16	666.76	15.22	8.73	12.86	361.37
24.5896	-4.117	-4.442	0.159	-0.042000	0.159	-0.088000	0.159	-0.042000	1.266	6.754	1.267	-0.169	1.267	-3.391	1.267	1.134	1.266	5.129	1.267	5.03	14.69	-5.47	15.16	154.78	11.18	648.42	15.25	8.25	12.89	363.94
24.6411	-3.863	-4.369	0.159	-0.046000	0.159	-0.089000	0.159	-0.043000	1.269	6.634	1.27	-0.152	1.27	-3.305	1.27	1.099	1.269	5.167	1.27	5.03	14.72	-5.45	15.19	128.77	11.21	629.26	15.29	7.29	12.91	366.37
24.6927	-4.124	-4.43	0.159	-0.050000	0.159	-0.090000	0.159	-0.045000	1.271	6.532	1.272	-0.166	1.272	-3.22	1.272	1.016	1.271	5.166	1.272	5.002	14.75	-5.44	15.22	105.79	11.23	608.52	15.32	6.73	12.94	368.69
24.7442	-3.541	-4.442	0.160	-0.054000	0.160	-0.092000	0.160	-0.047000	1.274	6.449	1.275	-0.183	1.275	-3.136	1.275	0.927	1.274	5.133	1.275	4.97	14.78	-5.44	15.25	86.76	11.25	588.07	15.35	6.58	12.97	370.98
24.7958	-3.828	-4.355	0.160	-0.054000	0.160	-0.093000	0.160	-0.048000	1.277	6.365	1.278	-0.201	1.278	-3.053	1.278	0.837	1.277	5.1	1.278	4.938	14.81	-5.46	15.28	70.85	11.28	568.12	15.38	6.24	13	373.1
24.8473	-4.1	-4.459	0.160	-0.050000	0.160	-0.091000	0.160	-0.047000	1.279	6.281	1.28	-0.213	1.28	-2.965	1.28	0.746	1.279	5.067	1.28	4.911	14.84	-5.39	15.32	57.19	11.3	545.53	15.41	5.15	13.02	375.05
24.8989	-3.974	-4.577	0.161	-0.045000	0.161	-0.089000	0.161	-0.047000	1.282	6.238	1.283	-0.174	1.283	-2.852	1.283	0.644	1.282	4.993	1.283	4.922	14.88	-5.38	15.35	46.17	11.32	524.02	15.45	4.92	13.05	377.16
24.9504	-3.87	-4.466	0.161	-0.041000	0.161	-0.087000	0.161	-0.047000	1.285	6.209	1.286	-0.136	1.286	-2.74	1.286	0.542	1.285	4.909	1.286	4.932	14.91	-5.45	15.38	36.94	11.35	502.52	15.48	4.79	13.08	379.23
25.002	-4.003	-4.421	0.161	-0.036000	0.161	-0.084000	0.161	-0.046000	1.287	6.18	1.288	-0.098	1.288	-2.627	1.288	0.44	1.287	4.824	1.288	4.943	14.94	-5.47	15.41	30.54	11.37	480.51	15.51	4.27	13.1	381.18
			0.162	-0.032000	0.162	-0.082000	0.162	-0.046000	1.29	6.15	1.291	-0.058	1.291	-2.524	1.291	0.322	1.29	4.739	1.291	4.966	14.97	-5.51	15.44	25.15	11.39	458.67	15.54	3.58	13.13	383.1
			0.162	-0.028000	0.162	-0.080000	0.162	-0.045000	1.293	6.15	1.294	-0.016	1.294	-2.442	1.294	0.177	1.293	4.618	1.294	5.01	15	-5.53	15.48	20.18	11.42	437.13	15.57	3.08	13.16	385.13
			0.162	-0.023000	0.162	-0.078000	0.162	-0.045000	1.295	6.151	1.296	0.026	1.296	-2.359	1.296	0.031	1.295	4.497	1.296	5.055	15.03	-5.58	15.51	16.64	11.44	416.54	15.61	2.94	13.18	386.98
			0.163	-0.019000	0.163	-0.075000	0.163	-0.045000	1.298	6.151	1.299	0.068	1.299	-2.276	1.299	-0.115	1.298	4.376	1.299	5.1	15.06	-5.66	15.54	13.93	11.46	394.99	15.64	2.62	13.21	388.81
			0.163	-0.015000	0.163	-0.073000	0.163	-0.044000	1.301	6.17	1.302	0.079	1.302	-2.087	1.302	-0.25	1.301	4.259	1.302	5.226	15.09	-5.67	15.57	11.57	11.49	375.07	15.67	2.13	13.24	390.53
			0.163	-0.010000	0.163	-0.071000	0.163	-0.044000	1.303	6.255	1.304	0.066	1.304	-1.82	1.304	-0.378	1.303	4.156	1.304	5.411	15.12	-5.7	15.6	9.71	11.51	355.14	15.7	1.66	13.27	392.19
			0.164	-0.006000	0.164	-0.069000	0.164	-0.043000	1.306	6.34	1.307	0.053	1.307	-1.554	1.307	-0.506	1.306	4.053	1.307	5.595	15.15	-5.75	15.63	8.21	11.54	335.33	15.73	1.19	13.29	393.59
			0.164	-0.002000	0.164	-0.067000	0.164	-0.043000	1.309	6.426	1.31	0.04	1.31	-1.288	1.31	-0.634	1.309	3.951	1.31	5.779	15.18	-5.7	15.67	7.04	11.56	316.8	15.77	0.82	13.32	394.81
			0.164	0.003000	0.164	-0.064000	0.164	-0.043000	1.311	6.593	1.312	0.015	1.312	-0.963	1.312	-0.763	1.311	3.837	1.312	6.027	15.21	-5.74	15.7	6.11	11.58	298.71	15.8	0.61	13.35	395.98
			0.165	0.007000	0.165	-0.062000	0.165	-0.042000	1.314	6.858	1.315	-0.012	1.315	-0.625	1.315	-0.893	1.314	3.712	1.315	6.289	15.24	-5.78	15.73	5.05	11.61	281.45	15.83	0.47	13.37	396.72
			0.165	0.011000	0.165	-0.060000	0.165	-0.042000	1.317	7.124	1.317	-0.04	1.317	-0.287	1.317	-1.022	1.317	3.587	1.317	6.55	15.28	-5.79	15.76	4.45	11.63	265	15.86	0.47	13.4	397.03
			0.165	0.016000	0.165	-0.058000	0.165	-0.041000	1.319	7.39	1.32	-0.066	1.32	0.063	1.32	-1.15	1.319	3.463	1.32	6.816	15.31	-5.78	15.79	3.89	11.65	249.25	15.89	-0.02	13.43	396.92
			0.166	0.020000	0.166	-0.055000	0.166	-0.041000	1.322	7.758	1.323	-0.062	1.323	0.627	1.323	-1.238	1.322	3.357	1.323	7.164	15.34	-5.75	15.82	3.3	11.68	234.59	15.93	-0.15	13.45	396.37
			0.166	0.025000	0.166	-0.053000	0.166	-0.041000	1.324	8.172	1.325	-0.059	1.325	1.19	1.325	-1.327	1.325	3.26	1.325	7.512	15.37	-5.84	15.86	2.51	11.7	220.39	15.96	-0.35	13.48	394.98
			0.166	0.029000	0.166	-0.051000	0.166	-0.040000	1.327	8.587	1.328	-0.055	1.328	1.754	1.328	-1.415	1.327	3.162	1.328	7.86	15.4	-5.85	15.89	2.07	11.72	207.77	15.99	-0.49	13.51	393.07
			0.167	0.033000	0.167	-0.049000	0.167	-0.040000	1.33	9.001	1.331	-0.066	1.331	2.345	1.331	-1.497	1.33	3.064	1.331	8.213	15.43	-5.86	15.92	2.02	11.75	194.74	16.02	-0.85	13.54	390.53
			0.167	0.038000	0.167	-0.046000	0.167	-0.039000	1.332	9.461	1.333	-0.11	1.333	3.003	1.333	-1.561	1.333	2.999	1.333	8.579	15.46	-5.83	15.95	1.34	11.77	183.91	16.05	-0.86	13.56	387.08
			0.167	0.042000	0.167	-0.044000	0.167	-0.039000	1.335	9.924	1.336	-0.154	1.336	3.662	1.336	-1.625	1.335	2.935	1.336	8.945	15.49	-5.84	15.98	0.96	11.79	172.67	16.09	-1.3	13.59	382.78
			0.168	0.046000	0.168	-0.042000	0.168	-0.039000	1.338	10.388	1.339	-0.198	1.339	4.32	1.339	-1.689	1.338	2.871	1.339	9.311	15.52	-5.86	16.02	0.68	11.82	162.82	16.12	-1.5	13.62	377.81
			0.168	0.051000	0.168	-0.040000	0.168	-0.038000	1.34	10.831	1.341	-0.216	1.341	4.926	1.341	-1.75	1.341	2.81	1.341	9.578	15.55	-5.84	16.05	0.45	11.84	153.97	16.15	-1.33	13.64	371.69
			0.168	0.055000	0.168	-0.038000	0.168	-0.038000	1.343	11.157	1.344	-0.211	1.344	5.483	1.344	-1.807	1.343	2.761	1.344	9.757	15.58	-5.83	16.08	0.06	11.86	145.62	16.18	-1.48	13.67	364.74
			0.169	0.059000	0.169	-0.035000	0.169	-0.037000	1.346	11.484	1.347	-0.205	1.347	6.04	1.347	-1.865	1.346	2.713	1.347	9.935	15.61	-5.87	16.11	-0.27	11.89	138.45	16.21	-1.7	13.7	357.28
			0.169	0.064000	0.169	-0.033000	0.169	-0.037000	1.348	11.81	1.349	-0.199	1.349	6.598	1.349	-1.922	1.348	2.664	1.349	10.113	15.65	-5.9	16.14	-0.55	11.91	131.7	16.25	-1.95	13.72	348.96
			0.169	0.068000	0.169	-0.031000	0.169	-0.037000	1.351	12.054	1.352	-0.215	1.352	6.991	1.352	-1.983	1.351	2.621	1.352	10.188	15.68	-5.95	16.17	-0.9	11.93	125.44	16.28	-2.19	13.75	340.05
			0.170	0.072000	0.170	-0.029000	0.170	-0.036000	1.354	12.161	1.355	-0.237	1.355	7.333	1.355	-2.045	1.354	2.585	1.355	10.229	15.71	-5.93	16.21	-1.05	11.96	119.88	16.31	-2.31	13.78	330.81
			0.170	0.074000	0.170	-0.026000	0.170	-0.037000	1.356	12.269	1.357	-0.259	1.357	7.674	1.357	-2.107	1.356	2.55	1.357	10.271	15.74	-5.95	16.24	-1.71	11.98	114.25	16.34	-2.64	13.81	321.23
			0.170	0.072000	0.170	-0.028000	0.170	-0.041000	1.359	12.376	1.36	-0.281	1.36	8.016	1.36	-2.17	1.359	2.514	1.36	10.313	15.77	-5.97	16.27	-1.51	12	109.79	16.37	-2.38	13.83	311.41
			0.171	0.070000	0.171	-0.029000	0.171	-0.045000	1.362	12.39	1.363	-0.243	1.363	8.113	1.363	-2.211	1.362	2.457	1.363	10.278	15.8	-6.01	16.3	-1.64	12.03	105.12	16.41	-2.37	13.86	301.71
			0.171	0.067000	0.171	-0.031000	0.171	-0.049000	1.364	12.344	1.365	-0.205	1.365	8.209	1.365	-2.252	1.364	2.389	1.365	10.243	15.83	-6.01	16.33	-2.4	12.05	101.2	16.44	-2.98	13.89	291.39
			0.171	0.065000	0.171	-0.033000	0.171	-0.053000	1.367	12.297	1.368	-0.167	1.368	8.304	1.368	-2.292	1.367	2.32	1.368	10.207	15.86	-6.02	16.37	-2.36	12.07	97.5	16.47	-2.97	13.91	281.38
			0.172	0.063000	0.172	-0.035000	0.172	-0.056000	1.37	12.251	1.371	-0.148	1.371	8.367	1.371	-2.332	1.37	2.252	1.371	10.167	15.89	-6.05	16.4	-2.63	12.1	94.19	16.5	-2.84	13.94	271.73
			0.172	0.061000	0.172	-0.037000	0.172	-0.060000	1.372	12.132	1.373	-0.19	1.373	8.322	1.373	-2.369	1.372	2.207	1.373	10.109	15.92	-6.06	16.43	-2.8	12.12	91.57	16.53	-2.7	13.97	262.37
			0.172	0.058000	0.172	-0.039000	0.172	-0.064000	1.375	11.999	1.376	-0.233	1.376	8.276	1.376	-2.406	1.375	2.165	1.376	10.052	15.95	-6.06	16.46	-3.11	12.14	88.4	16.57	-3.04	13.99	253.56
			0.173	0.056000	0.173	-0.041000	0.173	-0.068000	1.378	11.866	1.379	-0.275	1.379	8.23	1.379	-2.442	1.378	2.124	1.379	9.994	15.98	-6.04	16.49	-3.11	12.17	86.28	16.6	-3.1	14.02	245.23
			0.173	0.054000	0.173	-0.042000	0.173	-0.072000	1.38	11.736	1.381	-0.307	1.381	8.178	1.381	-2.486	1.38	2.084	1.381	9.939	16.01	-6.08	16.52	-3.13	12.19	83.12	16.63	-3.26	14.05	237.76
			0.173	0.052000	0.173	-0.044000	0.173	-0.076000	1.383	11.645	1.384	-0.325	1.384	8.121	1.384	-2.537	1.383	2.058	1.384	9.887	16.05	-6.11	16.56	-3.3	12.22	81.08	16.66	-3.27	14.08	231.13
			0.174	0.050000	0.174	-0.046000	0.174	-0.080000	1.386	11.553	1.387	-0.344	1.387	8.064	1.387	-2.588	1.386	2.033	1.387	9.835	16.08	-6.15	16.59	-3.6	12.24	78.64	16.69	-3.06	14.1	225.06
			0.174	0.047000	0.174	-0.048000	0.174	-0.084000	1.388	11.462	1.389	-0.362	1.389	8.006	1.389	-2.639	1.388	2.008	1.389	9.784	16.11	-6.14	16.62	-3.71	12.26	76.25	16.73	-3.25	14.13	219.77
			0.174	0.045000	0.174	-0.050000	0.174	-0.088000	1.391	11.353	1.392	-0.373	1.392	7.97	1.392	-2.69	1.391	1.978	1.392	9.725	16.14	-6.1	16.65	-3.76	12.29	74.53	16.76	-3.31	14.16	215
			0.175	0.043000	0.175	-0.052000	0.175	-0.092000	1.393	11.202	1.395	-0.381	1.395	7.944	1.395	-2.74	1.394	1.94	1.395	9.664	16.17	-6.16	16.68	-3.68	12.31	72.55	16.79	-3.33	14.18	210.94
			0.175	0.041000	0.175	-0.054000	0.175	-0.095000	1.396	11.052	1.397	-0.388	1.397	7.917	1.397	-2.791	1.396	1.903	1.397	9.603	16.2	-6.14	16.71	-3.53	12.33	70.84	16.82	-3.86	14.21	207.4
			0.175	0.038000	0.175	-0.056000	0.175	-0.099000	1.399	10.901	1.4	-0.396	1.4	7.891	1.4	-2.842	1.399	1.866	1.4	9.542	16.23	-6.1	16.75	-3.5	12.36	68.8	16.85	-3.58	14.24	204.56
			0.176	0.036000	0.176	-0.057000	0.176	-0.103000	1.401	10.757	1.402	-0.368	1.402	7.797	1.402	-2.889	1.402	1.821	1.402	9.453	16.26	-6.11	16.78	-4	12.38	67.37	16.89	-3.69	14.27	202.14
			0.176	0.034000	0.176	-0.059000	0.176	-0.107000	1.404	10.618	1.405	-0.338	1.405	7.699	1.405	-2.937	1.404	1.77	1.405	9.361	16.29	-6.09	16.81	-4.24	12.4	65.73	16.92	-3.89	14.29	200
			0.176	0.032000	0.176	-0.061000	0.176	-0.111000	1.407	10.479	1.408	-0.308	1.408	7.601	1.408	-2.985	1.407	1.72	1.408	9.27	16.32	-6.13	16.84	-4.16	12.43	64.33	16.95	-3.89	14.32	198.24
			0.177	0.029000	0.177	-0.063000	0.177	-0.115000	1.409	10.339	1.41	-0.284	1.41	7.497	1.41	-3.03	1.41	1.67	1.41	9.174	16.35	-6.09	16.87	-4.28	12.45	62.49	16.98	-3.74	14.35	196.69
			0.177	0.027000	0.177	-0.065000	0.177	-0.119000	1.412	10.191	1.413	-0.29	1.413	7.366	1.413	-3.064	1.412	1.639	1.413	9.059	16.38	-6.16	16.91	-4.35	12.47	61.55	17.01	-3.57	14.37	195.23
			0.177	0.025000	0.177	-0.067000	0.177	-0.123000	1.415	10.039	1.416	-0.296	1.416	7.236	1.416	-3.098	1.415	1.612	1.416	8.944	16.42	-6.11	16.94	-4.61	12.5	59.89	17.05	-3.5	14.4	193.89
			0.178	0.023000	0.178	-0.069000	0.178	-0.127000	1.417	9.887	1.418	-0.302	1.418	7.106	1.418	-3.132	1.417	1.585	1.418	8.829	16.45	-6.11	16.97	-4.81	12.52	59.1	17.08	-3.59	14.43	192.29
			0.178	0.021000	0.178	-0.070000	0.178	-0.130000	1.42	9.735	1.421	-0.299	1.421	6.924	1.421	-3.167	1.42	1.558	1.421	8.693	16.48	-6.04	17	-4.45	12.54	57.98	17.11	-4.05	14.45	190.61
			0.178	0.018000	0.178	-0.072000	0.178	-0.134000	1.423	9.508	1.424	-0.283	1.424	6.668	1.424	-3.203	1.423	1.51	1.424	8.524	16.51	-5.99	17.03	-4.29	12.57	56.29	17.14	-4.09	14.48	188.79
			0.179	0.016000	0.179	-0.074000	0.179	-0.138000	1.425	9.282	1.426	-0.267	1.426	6.413	1.426	-3.239	1.425	1.463	1.426	8.355	16.54	-5.96	17.06	-4.43	12.59	54.97	17.17	-3.7	14.51	186.91
			0.179	0.014000	0.179	-0.076000	0.179	-0.142000	1.428	9.056	1.429	-0.251	1.429	6.157	1.429	-3.275	1.428	1.415	1.429	8.187	16.57	-5.9	17.1	-4.91	12.61	54.28	17.21	-3.94	14.54	184.91
			0.179	0.012000	0.179	-0.078000	0.179	-0.146000	1.431	8.847	1.432	-0.256	1.432	5.873	1.432	-3.324	1.431	1.364	1.432	8.064	16.6	-5.83	17.13	-4.72	12.64	52.82	17.24	-3.95	14.56	182.61
			0.180	0.009000	0.180	-0.080000	0.180	-0.150000	1.433	8.691	1.434	-0.272	1.434	5.573	1.434	-3.379	1.433	1.306	1.434	7.967	16.63	-5.76	17.16	-4.71	12.66	52.12	17.27	-4	14.59	180.31
			0.180	0.008000	0.180	-0.082000	0.180	-0.152000	1.436	8.536	1.437	-0.288	1.437	5.272	1.437	-3.435	1.436	1.247	1.437	7.87	16.66	-5.69	17.19	-4.81	12.68	51.24	17.3	-4.07	14.62	177.94
			0.180	0.009000	0.180	-0.078000	0.180	-0.149000	1.439	8.38	1.44	-0.305	1.44	4.972	1.44	-3.49	1.439	1.188	1.44	7.773	16.69	-5.61	17.22	-4.38	12.71	50.39	17.33	-4.17	14.64	175.45
			0.181	0.010000	0.181	-0.074000	0.181	-0.146000	1.441	8.243	1.442	-0.293	1.442	4.755	1.442	-3.504	1.441	1.163	1.442	7.709	16.72	-5.54	17.25	-4.71	12.73	49.58	17.37	-4.36	14.67	172.94
			0.181	0.011000	0.181	-0.069000	0.181	-0.143000	1.444	8.127	1.445	-0.276	1.445	4.55	1.445	-3.513	1.444	1.169	1.445	7.65	16.75	-5.52	17.29	-4.87	12.75	48.55	17.4	-4.31	14.7	170.24
			0.181	0.012000	0.181	-0.065000	0.181	-0.141000	1.447	8.011	1.448	-0.26	1.448	4.345	1.448	-3.521	1.447	1.175	1.448	7.591	16.78	-5.44	17.32	-4.87	12.78	48.15	17.43	-4.38	14.72	167.56
			0.182	0.012000	0.182	-0.060000	0.182	-0.138000	1.449	7.894	1.45	-0.24	1.45	4.154	1.45	-3.533	1.449	1.181	1.45	7.547	16.82	-5.42	17.35	-4.81	12.8	47.23	17.46	-4.4	14.75	164.89
			0.182	0.013000	0.182	-0.056000	0.182	-0.135000	1.452	7.876	1.453	-0.191	1.453	4.074	1.453	-3.566	1.452	1.165	1.453	7.631	16.85	-5.4	17.38	-4.9	12.82	46.59	17.49	-4.71	14.78	162.36
			0.182	0.014000	0.182	-0.051000	0.182	-0.132000	1.455	7.9	1.456	-0.143	1.456	3.993	1.456	-3.6	1.455	1.143	1.456	7.715	16.88	-5.36	17.41	-4.9	12.85	45.96	17.53	-4.71	14.81	159.8
			0.183	0.015000	0.183	-0.046000	0.183	-0.129000	1.457	7.923	1.458	-0.095	1.458	3.913	1.458	-3.634	1.457	1.12	1.458	7.799	16.91	-5.33	17.45	-4.5	12.87	45.38	17.56	-4.99	14.83	157.3
			0.183	0.016000	0.183	-0.042000	0.183	-0.126000	1.46	7.947	1.461	-0.055	1.461	3.901	1.461	-3.669	1.46	1.097	1.461	7.934	16.94	-5.31	17.48	-4.91	12.9	44.66	17.59	-4.84	14.86	154.98
			0.183	0.017000	0.183	-0.037000	0.183	-0.123000	1.462	8.07	1.464	-0.033	1.464	4.021	1.464	-3.705	1.463	1.126	1.464	8.165	16.97	-5.33	17.51	-5.13	12.92	44.03	17.62	-5.18	14.89	152.79
			0.184	0.017000	0.184	-0.033000	0.184	-0.120000	1.465	8.201	1.466	-0.01	1.466	4.14	1.466	-3.741	1.465	1.155	1.466	8.396	17	-5.32	17.54	-4.65	12.94	42.98	17.65	-4.96	14.91	150.74
			0.184	0.018000	0.184	-0.028000	0.184	-0.117000	1.468	8.331	1.469	0.013	1.469	4.26	1.469	-3.777	1.468	1.185	1.469	8.627	17.03	-5.37	17.57	-5.08	12.97	42.38	17.69	-5.15	14.94	148.83
			0.184	0.019000	0.184	-0.024000	0.184	-0.114000	1.47	8.494	1.472	0.059	1.472	4.501	1.472	-3.809	1.471	1.211	1.472	8.986	17.06	-5.39	17.6	-4.84	12.99	42.24	17.72	-5.19	14.97	146.94
			0.185	0.020000	0.185	-0.019000	0.185	-0.111000	1.473	8.816	1.474	0.122	1.474	4.83	1.474	-3.837	1.473	1.228	1.474	9.437	17.09	-5.42	17.64	-4.99	13.01	41.16	17.75	-5.53	14.99	145.17
			0.185	0.021000	0.185	-0.015000	0.185	-0.108000	1.476	9.139	1.477	0.185	1.477	5.158	1.477	-3.866	1.476	1.244	1.477	9.888	17.12	-5.46	17.67	-4.95	13.04	41.04	17.78	-5.79	15.02	143.54
			0.185	0.022000	0.185	-0.010000	0.185	-0.105000	1.478	9.461	1.48	0.247	1.48	5.487	1.48	-3.895	1.479	1.26	1.48	10.339	17.15	-5.45	17.7	-5.09	13.06	39.97	17.81	-5.56	15.05	141.86
			0.186	0.022000	0.186	-0.005000	0.186	-0.102000	1.481	9.866	1.482	0.36	1.482	6.061	1.482	-3.894	1.481	1.315	1.482	11.04	17.19	-5.5	17.73	-5.17	13.08	39.76	17.85	-5.69	15.08	140.38
			0.186	0.023000	0.186	-0.001000	0.186	-0.099000	1.484	10.393	1.485	0.484	1.485	6.69	1.485	-3.886	1.484	1.419	1.485	11.796	17.22	-5.53	17.76	-5.35	13.11	38.58	17.88	-5.74	15.1	139.17
			0.186	0.024000	0.186	0.004000	0.186	-0.096000	1.486	10.921	1.487	0.608	1.487	7.32	1.487	-3.878	1.486	1.522	1.487	12.552	17.25	-5.57	17.8	-5.5	13.13	37.75	17.91	-5.82	15.13	137.97
			0.187	0.025000	0.187	0.008000	0.187	-0.093000	1.489	11.448	1.49	0.735	1.49	7.973	1.49	-3.872	1.489	1.626	1.49	13.335	17.28	-5.59	17.83	-5.29	13.15	37.83	17.94	-6.24	15.16	136.86
			0.187	0.026000	0.187	0.013000	0.187	-0.090000	1.492	12.204	1.493	0.898	1.493	9.072	1.493	-3.897	1.492	1.725	1.493	14.617	17.31	-5.65	17.86	-5.09	13.18	37.46	17.97	-6.25	15.18	135.83
			0.187	0.027000	0.187	0.017000	0.187	-0.087000	1.494	13.092	1.495	1.061	1.495	10.171	1.495	-3.921	1.494	1.821	1.495	15.898	17.34	-5.6	17.89	-5.3	13.2	36.66	18.01	-6.08	15.21	134.9
			0.188	0.027000	0.188	0.022000	0.188	-0.084000	1.497	13.98	1.498	1.225	1.498	11.269	1.498	-3.946	1.497	1.918	1.498	17.18	17.37	-5.65	17.92	-5.31	13.22	36.11	18.04	-5.95	15.24	134.06
			0.188	0.028000	0.188	0.026000	0.188	-0.081000	1.5	14.868	1.501	1.401	1.501	12.555	1.501	-3.963	1.5	2.015	1.501	18.688	17.4	-5.69	17.95	-4.93	13.25	35.57	18.07	-6.23	15.26	133.2
			0.188	0.029000	0.188	0.031000	0.188	-0.078000	1.502	16.187	1.503	1.608	1.503	14.305	1.503	-3.964	1.502	2.228	1.503	20.758	17.43	-5.72	17.99	-5.55	13.27	34.58	18.1	-6.24	15.29	132.55
			0.189	0.030000	0.189	0.036000	0.189	-0.075000	1.505	17.572	1.506	1.815	1.506	16.056	1.506	-3.965	1.505	2.452	1.506	22.828	17.46	-5.76	18.02	-5.39	13.29	34.29	18.13	-6.74	15.32	131.85
			0.189	0.031000	0.189	0.040000	0.189	-0.072000	1.508	18.958	1.509	2.022	1.509	17.806	1.509	-3.966	1.508	2.677	1.509	24.898	17.49	-5.75	18.05	-5.57	13.32	34.1	18.17	-6.43	15.35	131.24
			0.189	0.032000	0.189	0.045000	0.189	-0.069000	1.51	20.432	1.511	2.323	1.511	20.16	1.511	-3.97	1.51	2.922	1.511	27.662	17.52	-5.78	18.08	-5.57	13.34	33.44	18.2	-6.68	15.37	130.71
			0.190	0.032000	0.190	0.049000	0.190	-0.066000	1.513	22.72	1.514	2.709	1.514	23.065	1.514	-3.977	1.513	3.286	1.514	31.058	17.55	-5.75	18.11	-5.48	13.36	33.26	18.23	-6.67	15.4	130.21
			0.190	0.032000	0.190	0.054000	0.190	-0.065000	1.516	25.007	1.517	3.095	1.517	25.97	1.517	-3.983	1.516	3.65	1.517	34.455	17.59	-5.77	18.14	-5.16	13.39	32.4	18.26	-6.98	15.43	129.79
			0.190	0.029000	0.190	0.052000	0.190	-0.071000	1.518	27.295	1.519	3.482	1.519	28.875	1.519	-3.99	1.518	4.014	1.519	37.851	17.62	-5.81	18.18	-5.34	13.41	32.48	18.29	-6.86	15.45	129.44
			0.191	0.026000	0.191	0.048000	0.191	-0.077000	1.521	30.163	1.522	4.053	1.522	33.324	1.522	-3.995	1.521	4.488	1.522	43.288	17.65	-5.83	18.21	-5.27	13.43	32.25	18.33	-6.84	15.48	129.05
			0.191	0.023000	0.191	0.044000	0.191	-0.083000	1.524	34.206	1.525	4.684	1.525	38.267	1.525	-3.998	1.524	5.146	1.525	49.377	17.68	-5.81	18.24	-5.29	13.46	31.96	18.36	-7.07	15.51	128.66
			0.191	0.020000	0.191	0.040000	0.191	-0.089000	1.526	38.25	1.527	5.315	1.527	43.209	1.527	-4.002	1.526	5.803	1.527	55.465	17.71	-5.87	18.27	-5.05	13.48	31.69	18.39	-6.91	15.53	128.36
			0.192	0.016000	0.192	0.037000	0.192	-0.095000	1.529	42.294	1.53	5.946	1.53	48.152	1.53	-4.005	1.529	6.46	1.53	61.554	17.74	-5.85	18.3	-5.05	13.5	31.41	18.42	-7.15	15.56	128.08
			0.192	0.013000	0.192	0.033000	0.192	-0.101000	1.531	47.83	1.533	6.796	1.533	56.708	1.533	-4.027	1.532	7.262	1.533	71.484	17.77	-5.84	18.34	-5.25	13.53	31.25	18.45	-7.64	15.59	127.84
			0.192	0.010000	0.192	0.029000	0.192	-0.107000	1.534	54.523	1.535	7.647	1.535	65.288	1.535	-4.049	1.534	8.156	1.535	81.44	17.8	-5.89	18.37	-5.87	13.55	30.81	18.48	-7.55	15.62	127.56
			0.193	0.007000	0.193	0.025000	0.193	-0.113000	1.537	61.217	1.538	8.499	1.538	73.869	1.538	-4.072	1.537	9.051	1.538	91.397	17.83	-5.95	18.4	-5.31	13.58	31.03	18.52	-7.39	15.64	127.33
			0.193	0.004000	0.193	0.021000	0.193	-0.118000	1.539	67.911	1.541	9.355	1.541	83.489	1.541	-4.093	1.54	9.945	1.541	102.297	17.86	-5.94	18.43	-5.3	13.6	30.73	18.55	-7.59	15.67	127.08
			0.193	0.001000	0.193	0.017000	0.193	-0.124000	1.542	76.061	1.543	10.228	1.543	96.618	1.543	-4.111	1.542	10.84	1.543	116.384	17.89	-5.93	18.46	-5.3	13.62	30.49	18.58	-8.16	15.7	126.94
			0.194	-0.002000	0.194	0.013000	0.194	-0.130000	1.545	84.585	1.546	11.101	1.546	109.747	1.546	-4.128	1.545	11.736	1.546	130.471	17.92	-5.91	18.49	-5.2	13.65	30.42	18.61	-9.04	15.72	126.76
			0.194	-0.005000	0.194	0.009000	0.194	-0.136000	1.547	93.109	1.549	11.974	1.549	122.876	1.549	-4.146	1.548	12.631	1.549	144.558	17.96	-5.9	18.53	-5.19	13.67	30.51	18.64	-10.4	15.75	126.56
			0.194	-0.009000	0.194	0.005000	0.194	-0.142000	1.55	101.612	1.551	12.7	1.551	137.083	1.551	-4.174	1.55	13.499	1.551	158.874	17.99	-5.88	18.56	-5.64	13.69	30.12	18.68	-11.63	15.78	126.36
			0.195	-0.012000	0.195	0.001000	0.195	-0.148000	1.553	109.364	1.554	13.255	1.554	152.536	1.554	-4.215	1.553	14.033	1.554	173.456	18.02	-5.89	18.59	-4.98	13.72	29.82	18.71	-14.3	15.81	126.17
			0.195	-0.015000	0.195	-0.002000	0.195	-0.154000	1.555	117.115	1.557	13.81	1.557	167.989	1.557	-4.256	1.556	14.566	1.557	188.038	18.05	-5.87	18.62	-5.29	13.74	29.42	18.74	-17.65	15.83	125.97
			0.195	-0.018000	0.195	-0.006000	0.195	-0.160000	1.558	124.867	1.559	14.366	1.559	183.442	1.559	-4.297	1.558	15.1	1.559	202.62	18.08	-5.78	18.65	-5.06	13.76	28.95	18.77	-21.48	15.86	125.78
			0.196	-0.021000	0.196	-0.010000	0.196	-0.166000	1.561	132.049	1.562	14.564	1.562	197.28	1.562	-4.312	1.561	15.465	1.562	213.78	18.11	-5.71	18.68	-5.63	13.79	28.73	18.8	-25.94	15.89	125.58
			0.196	-0.024000	0.196	-0.014000	0.196	-0.172000	1.563	137.614	1.565	14.608	1.565	210.424	1.565	-4.315	1.563	15.453	1.565	223.467	18.14	-5.62	18.72	-5.38	13.81	28.22	18.84	-31.26	15.91	125.43
			0.196	-0.027000	0.196	-0.018000	0.196	-0.178000	1.566	143.178	1.567	14.653	1.567	223.567	1.567	-4.319	1.566	15.441	1.567	233.154	18.17	-5.53	18.75	-5.75	13.83	27.43	18.87	-36.71	15.94	125.2
			0.197	-0.030000	0.197	-0.022000	0.197	-0.184000	1.569	148.743	1.57	14.697	1.57	236.711	1.57	-4.323	1.569	15.429	1.57	242.841	18.2	-5.35	18.78	-5.32	13.86	27	18.9	-41.87	15.97	124.89
			0.197	-0.034000	0.197	-0.026000	0.197	-0.190000	1.571	152.085	1.572	14.27	1.572	242.844	1.572	-4.357	1.571	15.17	1.572	244.421	18.23	-5.21	18.81	-5.55	13.88	26.49	18.93	-47.25	15.99	124.61
			0.197	-0.037000	0.197	-0.030000	0.197	-0.195000	1.574	153.139	1.575	13.811	1.575	248.483	1.575	-4.394	1.574	14.703	1.575	245.429	18.26	-5.02	18.84	-5.17	13.9	26.04	18.96	-51.36	16.02	124.3
			0.198	-0.040000	0.198	-0.034000	0.198	-0.201000	1.577	154.192	1.578	13.351	1.578	254.122	1.578	-4.431	1.577	14.236	1.578	246.438	18.29	-4.79	18.88	-5.31	13.93	25.32	19	-54.97	16.05	123.91
			0.198	-0.043000	0.198	-0.037000	0.198	-0.207000	1.579	155.246	1.58	12.839	1.58	258.194	1.58	-4.46	1.579	13.768	1.58	246.149	18.32	-4.62	18.91	-5.58	13.95	24.52	19.03	-57.24	16.08	123.56
			0.198	-0.046000	0.198	-0.041000	0.198	-0.213000	1.582	152.83	1.583	12.069	1.583	254.585	1.583	-4.449	1.582	13.106	1.583	239.501	18.36	-4.34	18.94	-5.59	13.97	24.09	19.06	-58.25	16.1	123.08
			0.199	-0.049000	0.199	-0.045000	0.199	-0.219000	1.585	149.101	1.586	11.299	1.586	250.976	1.586	-4.437	1.585	12.388	1.586	232.853	18.39	-4.19	18.97	-5.53	14	23.28	19.09	-57.41	16.13	122.55
			0.199	-0.052000	0.199	-0.049000	0.199	-0.225000	1.587	145.371	1.588	10.529	1.588	247.367	1.588	-4.426	1.587	11.669	1.588	226.204	18.42	-3.99	19	-5.32	14.02	22.44	19.12	-55.64	16.16	122.06
			0.199	-0.055000	0.199	-0.053000	0.199	-0.231000	1.59	141.642	1.591	9.734	1.591	241.009	1.591	-4.432	1.59	10.951	1.591	218.089	18.45	-3.94	19.03	-5.74	14.04	21.85	19.16	-52.86	16.18	121.56
			0.200	-0.059000	0.200	-0.057000	0.200	-0.237000	1.593	135.344	1.594	8.901	1.594	230.608	1.594	-4.465	1.593	10.222	1.594	207.817	18.48	-3.83	19.07	-5.44	14.07	20.71	19.19	-49.43	16.21	120.95
			0.200	-0.061000	0.200	-0.061000	0.200	-0.242000	1.595	128.932	1.596	8.069	1.596	220.207	1.596	-4.498	1.595	9.493	1.596	197.544	18.51	-3.81	19.1	-5.74	14.09	20.06	19.22	-45.22	16.24	120.32
			0.200	-0.061000	0.200	-0.062000	0.200	-0.239000	1.598	122.52	1.599	7.236	1.599	209.806	1.599	-4.53	1.598	8.765	1.599	187.272	18.54	-3.7	19.13	-5.91	14.11	19.18	19.25	-40.3	16.26	119.68
			0.201	-0.062000	0.201	-0.061000	0.201	-0.236000	1.601	116.058	1.602	6.498	1.602	197.67	1.602	-4.528	1.601	8.07	1.602	177.169	18.57	-3.7	19.16	-5.72	14.14	18.54	19.28	-35.71	16.29	119.08
			0.201	-0.062000	0.201	-0.061000	0.201	-0.233000	1.603	109.379	1.604	5.814	1.604	184.557	1.604	-4.507	1.603	7.482	1.604	167.161	18.6	-3.69	19.19	-5.85	14.16	17.97	19.32	-31.91	16.32	118.39
			0.201	-0.062000	0.201	-0.060000	0.201	-0.230000	1.606	102.7	1.607	5.13	1.607	171.444	1.607	-4.485	1.606	6.894	1.607	157.153	18.63	-3.68	19.22	-5.98	14.18	17.35	19.35	-27.78	16.35	117.63
			0.202	-0.063000	0.202	-0.060000	0.202	-0.227000	1.608	96.022	1.61	4.446	1.61	158.332	1.61	-4.464	1.609	6.306	1.61	147.145	18.66	-3.6	19.26	-6.1	14.21	16.78	19.38	-24.36	16.37	116.87
			0.202	-0.063000	0.202	-0.059000	0.202	-0.224000	1.611	89.677	1.612	3.931	1.612	146.374	1.612	-4.476	1.611	5.801	1.612	138.533	18.69	-3.46	19.29	-5.72	14.23	16.47	19.41	-21.31	16.4	116.17
			0.202	-0.063000	0.202	-0.059000	0.202	-0.221000	1.614	83.79	1.615	3.439	1.615	134.581	1.615	-4.492	1.614	5.388	1.615	130.121	18.72	-3.26	19.32	-5.66	14.25	15.47	19.44	-18.84	16.43	115.38
			0.203	-0.063000	0.203	-0.058000	0.203	-0.218000	1.616	77.903	1.618	2.947	1.618	122.788	1.618	-4.509	1.617	4.975	1.618	121.709	18.76	-3.02	19.35	-5.76	14.28	15.23	19.48	-17.19	16.45	114.62
			0.203	-0.064000	0.203	-0.058000	0.203	-0.215000	1.619	72.015	1.62	2.477	1.62	111.307	1.62	-4.526	1.619	4.562	1.62	113.5	18.79	-2.8	19.38	-5.62	14.3	14.84	19.51	-15.48	16.48	113.77
			0.203	-0.064000	0.203	-0.057000	0.203	-0.212000	1.622	66.98	1.623	2.179	1.623	102.338	1.623	-4.542	1.622	4.192	1.623	106.916	18.82	-2.54	19.42	-5.75	14.33	14.32	19.54	-13.76	16.51	113.08
			0.204	-0.064000	0.204	-0.057000	0.204	-0.209000	1.624	62.393	1.626	1.88	1.626	93.37	1.626	-4.558	1.625	3.841	1.626	100.333	18.85	-2.36	19.45	-5.53	14.35	13.92	19.57	-13.06	16.53	112.16
			0.204	-0.065000	0.204	-0.056000	0.204	-0.206000	1.627	57.806	1.628	1.582	1.628	84.401	1.628	-4.574	1.627	3.49	1.628	93.749	18.88	-2.14	19.48	-5.38	14.37	13.67	19.6	-11.98	16.56	111.33
			0.204	-0.065000	0.204	-0.056000	0.204	-0.203000	1.63	53.219	1.631	1.327	1.631	76.294	1.631	-4.584	1.63	3.139	1.631	87.593	18.91	-2	19.51	-5.11	14.4	13.49	19.64	-11.96	16.59	110.46
			0.205	-0.065000	0.205	-0.055000	0.205	-0.201000	1.632	49.527	1.634	1.155	1.634	69.82	1.634	-4.581	1.632	2.91	1.634	82.245	18.94	-1.98	19.54	-5.01	14.42	12.67	19.67	-12.18	16.62	109.4
			0.205	-0.066000	0.205	-0.055000	0.205	-0.198000	1.635	45.948	1.636	0.982	1.636	63.345	1.636	-4.578	1.635	2.688	1.636	76.897	18.97	-2.05	19.57	-4.88	14.44	12.58	19.7	-12.36	16.64	108.47
			0.205	-0.066000	0.205	-0.054000	0.205	-0.195000	1.638	42.369	1.639	0.809	1.639	56.87	1.639	-4.574	1.638	2.467	1.639	71.55	19	-2.22	19.61	-4.71	14.47	12.55	19.73	-13.16	16.67	107.34
			0.206	-0.066000	0.206	-0.054000	0.206	-0.192000	1.64	38.902	1.642	0.67	1.642	51.492	1.642	-4.576	1.64	2.252	1.642	66.819	19.03	-2.5	19.64	-4.13	14.49	12.18	19.76	-13.67	16.7	106.21
			0.206	-0.066000	0.206	-0.053000	0.206	-0.189000	1.643	36.256	1.644	0.555	1.644	46.905	1.644	-4.581	1.643	2.065	1.644	62.533	19.06	-2.81	19.67	-3.78	14.51	11.9	19.8	-14.8	16.72	104.98
			0.206	-0.067000	0.206	-0.053000	0.206	-0.186000	1.646	33.61	1.647	0.439	1.647	42.319	1.647	-4.585	1.646	1.878	1.647	58.247	19.09	-3.26	19.7	-3.99	14.54	11.92	19.83	-14.48	16.75	103.72
			0.207	-0.067000	0.207	-0.052000	0.207	-0.183000	1.648	30.964	1.65	0.324	1.65	37.732	1.65	-4.59	1.648	1.691	1.65	53.961	19.13	-3.67	19.73	-3.68	14.56	11.72	19.86	-14	16.78	102.41
			0.207	-0.067000	0.207	-0.052000	0.207	-0.180000	1.651	28.555	1.652	0.237	1.652	34.289	1.652	-4.603	1.651	1.527	1.652	50.374	19.16	-4.07	19.77	-3.58	14.58	11.55	19.89	-13.66	16.8	101.15
			0.207	-0.068000	0.207	-0.051000	0.207	-0.177000	1.654	26.583	1.655	0.157	1.655	31.105	1.655	-4.618	1.654	1.398	1.655	46.944	19.19	-4.39	19.8	-3.48	14.61	11.33	19.92	-13.3	16.83	99.74
			0.208	-0.068000	0.208	-0.051000	0.208	-0.174000	1.656	24.611	1.657	0.076	1.657	27.92	1.657	-4.632	1.656	1.27	1.657	43.515	19.22	-4.72	19.83	-3.76	14.63	11.54	19.96	-12.76	16.86	98.24
			0.208	-0.068000	0.208	-0.050000	0.208	-0.171000	1.659	22.639	1.66	-0.003	1.66	24.785	1.66	-4.646	1.659	1.141	1.66	40.121	19.25	-5.03	19.86	-4.3	14.65	11.2	19.99	-12.76	16.89	96.68
			0.208	-0.069000	0.208	-0.050000	0.208	-0.168000	1.662	20.961	1.663	-0.056	1.663	22.572	1.663	-4.64	1.662	1.024	1.663	37.393	19.28	-5.26	19.89	-4.4	14.68	10.81	19.99	-4.76	16.91	95.19
			0.209	-0.069000	0.209	-0.049000	0.209	-0.165000	1.664	19.491	1.665	-0.11	1.665	20.358	1.665	-4.633	1.664	0.915	1.665	34.665	19.31	-5.45	19.92	-4.69	14.7	10.82	20.02	-4.49	16.94	93.64
			0.209	-0.069000	0.209	-0.049000	0.209	-0.162000	1.667	18.021	1.668	-0.163	1.668	18.145	1.668	-4.627	1.667	0.806	1.668	31.936	19.34	-5.59	19.96	-4.72	14.72	10.61	20.05	-4.38	16.97	92.04
			0.209	-0.069000	0.209	-0.048000	0.209	-0.160000	1.67	16.551	1.671	-0.203	1.671	16.127	1.671	-4.624	1.67	0.696	1.671	29.41	19.37	-5.73	19.99	-4.76	14.75	9.98	20.08	-4.48	16.99	90.42
			0.210	-0.070000	0.210	-0.048000	0.210	-0.157000	1.672	15.424	1.673	-0.212	1.673	14.597	1.673	-4.626	1.672	0.642	1.673	27.388	19.4	-5.81	20.02	-4.49	14.77	9.95	20.11	-4.66	17.02	88.78
			0.210	-0.069000	0.210	-0.047000	0.210	-0.154000	1.675	14.375	1.676	-0.22	1.676	13.067	1.676	-4.628	1.675	0.596	1.676	25.366	19.43	-5.89	20.05	-4.38	14.79	10.14	20.15	-5.23	17.05	87.21
			0.210	-0.064000	0.210	-0.048000	0.210	-0.154000	1.677	13.325	1.679	-0.228	1.679	11.536	1.679	-4.63	1.678	0.55	1.679	23.344	19.46	-5.95	20.08	-4.48	14.82	10.1	20.18	-5.87	17.07	85.64
			0.211	-0.059000	0.211	-0.048000	0.211	-0.154000	1.68	12.29	1.681	-0.241	1.681	10.244	1.681	-4.625	1.68	0.503	1.681	21.557	19.49	-6.08	20.11	-4.66	14.84	9.66	20.21	-6.56	17.1	84.07
			0.211	-0.054000	0.211	-0.049000	0.211	-0.154000	1.683	11.522	1.684	-0.257	1.684	9.168	1.684	-4.612	1.683	0.449	1.684	19.985	19.53	-6.04	20.15	-5.23	14.86	9.78	20.24	-7.86	17.13	82.52
			0.211	-0.049000	0.211	-0.050000	0.211	-0.154000	1.685	10.755	1.687	-0.274	1.687	8.093	1.687	-4.6	1.686	0.395	1.687	18.413	19.56	-6.05	20.18	-5.87	14.89	10.04	20.27	-8.78	17.16	81.02
			0.212	-0.044000	0.212	-0.051000	0.212	-0.154000	1.688	9.987	1.689	-0.291	1.689	7.018	1.689	-4.588	1.688	0.341	1.689	16.841	19.59	-6.12	20.21	-6.56	14.91	9.6	20.31	-9.65	17.18	79.44
			0.212	-0.039000	0.212	-0.052000	0.212	-0.154000	1.691	9.29	1.692	-0.317	1.692	6.188	1.692	-4.583	1.691	0.289	1.692	15.569	19.62	-6.15	20.24	-7.86	14.93	9.54	20.34	-11.61	17.21	77.98
			0.212	-0.034000	0.212	-0.053000	0.212	-0.154000	1.693	8.771	1.695	-0.346	1.695	5.436	1.695	-4.581	1.694	0.239	1.695	14.394	19.65	-6.16	20.27	-8.78	14.96	9.02	20.37	-13.06	17.24	76.51
			0.213	-0.029000	0.213	-0.054000	0.213	-0.155000	1.696	8.252	1.697	-0.375	1.697	4.684	1.697	-4.578	1.696	0.19	1.697	13.219	19.68	-6.2	20.31	-9.65	14.98	9.49	20.4	-13.49	17.26	75.09
			0.213	-0.024000	0.213	-0.055000	0.213	-0.155000	1.699	7.734	1.7	-0.404	1.7	3.932	1.7	-4.576	1.699	0.141	1.7	12.044	19.71	-6.25	20.34	-11.61	15.01	9.32	20.43	-10.91	17.29	73.7
			0.213	-0.019000	0.213	-0.056000	0.213	-0.155000	1.701	7.282	1.703	-0.429	1.703	3.369	1.703	-4.597	1.702	0.112	1.703	11.155	19.74	-6.29	20.37	-13.06	15.03	9.31	20.46	-5.62	17.32	72.37
			0.214	-0.014000	0.214	-0.057000	0.214	-0.155000	1.704	6.895	1.705	-0.453	1.705	2.809	1.705	-4.617	1.704	0.099	1.705	10.268	19.77	-6.28	20.4	-13.49	15.05	9.08	20.5	0.84	17.35	71.19
			0.214	-0.009000	0.214	-0.057000	0.214	-0.155000	1.707	6.507	1.708	-0.478	1.708	2.248	1.708	-4.638	1.707	0.086	1.708	9.381	19.8	-6.33	20.43	-10.91	15.08	8.88	20.53	4.24	17.37	69.99
			0.214	-0.003000	0.214	-0.058000	0.214	-0.155000	1.709	6.119	1.711	-0.499	1.711	1.724	1.711	-4.655	1.709	0.073	1.711	8.554	19.83	-6.37	20.46	-5.62	15.1	8.95	20.56	5.43	17.4	68.87
			0.215	0.002000	0.215	-0.059000	0.215	-0.155000	1.712	5.805	1.713	-0.507	1.713	1.326	1.713	-4.659	1.712	0.057	1.713	7.928	19.86	-6.42	20.5	0.84	15.12	8.6	20.59	4.29	17.43	67.66
			0.215	0.007000	0.215	-0.060000	0.215	-0.155000	1.715	5.515	1.716	-0.515	1.716	0.928	1.716	-4.663	1.715	0.042	1.716	7.303	19.9	-6.46	20.53	4.24	15.15	8.37	20.62	3.25	17.45	66.55
			0.215	0.012000	0.215	-0.061000	0.215	-0.155000	1.717	5.225	1.719	-0.524	1.719	0.53	1.719	-4.667	1.717	0.026	1.719	6.678	19.93	-6.51	20.56	5.43	15.17	8.39	20.65	1.48	17.48	65.51
			0.216	0.017000	0.216	-0.062000	0.216	-0.155000	1.72	4.935	1.721	-0.524	1.721	0.185	1.721	-4.669	1.72	0.01	1.721	6.127	19.96	-6.53	20.59	4.29	15.19	8.04	20.69	0.32	17.51	64.49
			0.216	0.022000	0.216	-0.063000	0.216	-0.155000	1.723	4.728	1.724	-0.515	1.724	-0.097	1.724	-4.668	1.723	-0.008	1.724	5.662	19.99	-6.53	20.62	3.25	15.22	8.04	20.72	-0.05	17.53	63.56
			0.216	0.027000	0.216	-0.064000	0.216	-0.155000	1.725	4.523	1.727	-0.506	1.727	-0.38	1.727	-4.667	1.725	-0.026	1.727	5.197	20.02	-6.57	20.65	1.48	15.24	7.62	20.75	2.82	17.56	62.5
			0.217	0.032000	0.217	-0.065000	0.217	-0.155000	1.728	4.318	1.729	-0.497	1.729	-0.663	1.729	-4.666	1.728	-0.045	1.729	4.732	20.05	-6.63	20.69	0.32	15.26	7.72	20.78	8.78	17.59	61.69
			0.217	0.037000	0.217	-0.066000	0.217	-0.155000	1.731	4.12	1.732	-0.498	1.732	-0.893	1.732	-4.67	1.731	-0.063	1.732	4.381	20.08	-6.63	20.72	-0.05	15.29	7.29	20.81	17.03	17.62	60.83
			0.217	0.042000	0.217	-0.066000	0.217	-0.155000	1.733	3.953	1.735	-0.503	1.735	-1.101	1.735	-4.676	1.733	-0.084	1.735	4.08	20.11	-6.66	20.75	2.82	15.31	7.54	20.85	21.89	17.64	60.03
			0.218	0.047000	0.218	-0.067000	0.218	-0.156000	1.736	3.785	1.737	-0.508	1.737	-1.308	1.737	-4.682	1.736	-0.104	1.737	3.779	20.14	-6.66	20.78	8.78	15.33	7.44	20.88	23.56	17.67	59.26
			0.218	0.052000	0.218	-0.068000	0.218	-0.156000	1.739	3.617	1.74	-0.513	1.74	-1.516	1.74	-4.688	1.739	-0.125	1.74	3.477	20.17	-6.68	20.81	17.03	15.36	7.1	20.91	24.58	17.7	58.55
			0.218	0.057000	0.218	-0.069000	0.218	-0.156000	1.741	3.443	1.742	-0.528	1.742	-1.688	1.742	-4.676	1.741	-0.129	1.742	3.249	20.2	-6.68	20.85	21.89	15.38	6.52	20.94	23.98	17.72	57.82
			0.219	0.062000	0.219	-0.070000	0.219	-0.156000	1.744	3.259	1.745	-0.543	1.745	-1.858	1.745	-4.663	1.744	-0.117	1.745	3.026	20.23	-6.64	20.88	23.56	15.4	6.8	20.97	24.02	17.75	57.17
			0.219	0.067000	0.219	-0.071000	0.219	-0.156000	1.746	3.076	1.748	-0.559	1.748	-2.027	1.748	-4.651	1.747	-0.105	1.748	2.802	20.26	-6.6	20.91	24.58	15.43	6.91	21	23.87	17.78	56.52
			0.219	0.072000	0.219	-0.072000	0.219	-0.156000	1.749	2.892	1.75	-0.574	1.75	-2.192	1.75	-4.643	1.749	-0.093	1.75	2.586	20.3	-6.61	20.94	23.98	15.45	6.72	21.04	23.42	17.8	55.94
			0.220	0.077000	0.220	-0.073000	0.220	-0.156000	1.752	2.754	1.753	-0.588	1.753	-2.333	1.753	-4.659	1.752	-0.096	1.753	2.401	20.33	-6.56	20.97	24.02	15.47	6.25	21.07	23.86	17.83	55.41
			0.220	0.081000	0.220	-0.074000	0.220	-0.156000	1.754	2.638	1.756	-0.602	1.756	-2.474	1.756	-4.675	1.755	-0.103	1.756	2.217	20.36	-6.47	21	23.87	15.5	6.29	21.1	22.59	17.86	54.87
			0.220	0.075000	0.220	-0.073000	0.220	-0.154000	1.757	2.522	1.758	-0.616	1.758	-2.615	1.758	-4.691	1.757	-0.111	1.758	2.032	20.39	-6.41	21.04	23.42	15.52	6.51	21.13	21.73	17.89	54.36
			0.221	0.069000	0.221	-0.073000	0.221	-0.152000	1.76	2.406	1.761	-0.625	1.761	-2.748	1.761	-4.695	1.76	-0.119	1.761	1.853	20.42	-6.36	21.07	23.86	15.54	6.34	21.16	21.04	17.91	54
			0.221	0.062000	0.221	-0.072000	0.221	-0.151000	1.762	2.273	1.764	-0.628	1.764	-2.87	1.764	-4.683	1.763	-0.13	1.764	1.684	20.45	-6.29	21.1	22.59	15.57	5.86	21.2	20.44	17.94	53.66
			0.221	0.056000	0.221	-0.071000	0.221	-0.149000	1.765	2.14	1.766	-0.632	1.766	-2.991	1.766	-4.671	1.765	-0.141	1.766	1.514	20.48	-6.29	21.13	21.73	15.59	5.91	21.23	19.54	17.97	53.26
			0.222	0.049000	0.222	-0.070000	0.222	-0.147000	1.768	2.006	1.769	-0.635	1.769	-3.113	1.769	-4.658	1.768	-0.153	1.769	1.344	20.51	-6.27	21.16	21.04	15.61	5.89	21.26	20.73	17.99	52.86
			0.222	0.043000	0.222	-0.069000	0.222	-0.145000	1.77	1.876	1.772	-0.636	1.772	-3.212	1.772	-4.661	1.771	-0.16	1.772	1.231	20.54	-6.21	21.2	20.44	15.64	5.86	21.29	18.03	18.02	52.53
			0.222	0.036000	0.222	-0.068000	0.222	-0.144000	1.773	1.772	1.774	-0.635	1.774	-3.298	1.774	-4.673	1.773	-0.149	1.774	1.151	20.57	-6.19	21.23	19.54	15.66	5.86	21.32	17.26	18.05	52.29
			0.223	0.030000	0.223	-0.067000	0.223	-0.142000	1.776	1.667	1.777	-0.635	1.777	-3.384	1.777	-4.684	1.776	-0.138	1.777	1.07	20.6	-6.15	21.26	20.73	15.69	5.55	21.35	16.51	18.07	52.05
			0.223	0.024000	0.223	-0.066000	0.223	-0.140000	1.778	1.562	1.78	-0.634	1.78	-3.47	1.78	-4.696	1.778	-0.126	1.78	0.989	20.63	-6.13	21.29	18.03	15.71	5.55	21.39	16.32	18.1	51.85
			0.223	0.017000	0.223	-0.065000	0.223	-0.139000	1.781	1.476	1.782	-0.642	1.782	-3.534	1.782	-4.719	1.781	-0.132	1.782	0.871	20.67	-6.19	21.32	17.26	15.73	5.65	21.42	15.68	18.13	51.6
			0.224	0.011000	0.224	-0.064000	0.224	-0.137000	1.784	1.421	1.785	-0.652	1.785	-3.594	1.785	-4.744	1.784	-0.161	1.785	0.746	20.7	-6.22	21.35	16.51	15.76	5.94	21.45	15.09	18.16	51.45
			0.224	0.004000	0.224	-0.063000	0.224	-0.135000	1.786	1.366	1.788	-0.661	1.788	-3.654	1.788	-4.769	1.786	-0.19	1.788	0.622	20.73	-6.2	21.39	16.32	15.78	5.81	21.48	14.63	18.18	51.29
			0.224	-0.002000	0.224	-0.062000	0.224	-0.133000	1.789	1.311	1.79	-0.667	1.79	-3.717	1.79	-4.789	1.789	-0.219	1.79	0.508	20.76	-6.19	21.42	15.68	15.8	5.74	21.51	13.58	18.21	51.07
			0.225	-0.009000	0.225	-0.061000	0.225	-0.132000	1.792	1.24	1.793	-0.644	1.793	-3.801	1.793	-4.776	1.792	-0.228	1.793	0.473	20.79	-6.2	21.45	15.09	15.83	5.94	21.54	12.85	18.24	50.84
			0.225	-0.015000	0.225	-0.060000	0.225	-0.130000	1.794	1.159	1.796	-0.621	1.796	-3.886	1.796	-4.762	1.794	-0.226	1.796	0.437	20.82	-6.2	21.48	14.63	15.85	5.98	21.58	11.34	18.26	50.63
			0.225	-0.021000	0.225	-0.059000	0.225	-0.128000	1.797	1.078	1.798	-0.597	1.798	-3.97	1.798	-4.748	1.797	-0.224	1.798	0.402	20.85	-6.19	21.51	13.58	15.87	5.72	21.61	9.81	18.29	50.36
			0.226	-0.028000	0.226	-0.059000	0.226	-0.126000	1.8	0.997	1.801	-0.585	1.801	-4.032	1.801	-4.737	1.8	-0.222	1.801	0.352	20.88	-6.22	21.54	12.85	15.9	5.72	21.64	8.49	18.32	50.11
			0.226	-0.034000	0.226	-0.058000	0.226	-0.125000	1.802	0.96	1.804	-0.595	1.804	-4.052	1.804	-4.733	1.802	-0.207	1.804	0.273	20.91	-6.27	21.58	11.34	15.92	5.64	21.67	6.39	18.34	49.77
			0.226	-0.041000	0.226	-0.057000	0.226	-0.123000	1.805	0.931	1.806	-0.604	1.806	-4.072	1.806	-4.728	1.805	-0.19	1.806	0.195	20.94	-6.25	21.61	9.81	15.94	5.83	21.7	4.71	18.37	49.33
			0.227	-0.047000	0.227	-0.056000	0.227	-0.121000	1.808	0.903	1.809	-0.613	1.809	-4.093	1.809	-4.724	1.808	-0.173	1.809	0.116	20.97	-6.28	21.64	8.49	15.97	5.47	21.74	3.5	18.4	49.04
			0.227	-0.053000	0.227	-0.055000	0.227	-0.119000	1.81	0.872	1.812	-0.614	1.812	-4.124	1.812	-4.724	1.81	-0.158	1.812	0.054	21	-6.32	21.67	6.39	15.99	5.44	21.77	1.75	18.43	48.52
			0.227	-0.060000	0.227	-0.054000	0.227	-0.118000	1.813	0.822	1.814	-0.609	1.814	-4.162	1.814	-4.727	1.813	-0.162	1.814	0.004	21.03	-6.35	21.7	4.71	16.01	5.27	21.8	1.1	18.45	48.07
			0.228	-0.066000	0.228	-0.053000	0.228	-0.116000	1.815	0.772	1.817	-0.604	1.817	-4.201	1.817	-4.73	1.816	-0.166	1.817	-0.047	21.07	-6.35	21.74	3.5	16.04	4.99	21.83	-0.59	18.48	47.59
			0.228	-0.073000	0.228	-0.052000	0.228	-0.114000	1.818	0.721	1.82	-0.599	1.82	-4.24	1.82	-4.733	1.818	-0.17	1.82	-0.097	21.1	-6.33	21.77	1.75	16.06	5.25	21.86	-0.22	18.51	47.08
			0.228	-0.079000	0.228	-0.051000	0.228	-0.113000	1.821	0.673	1.822	-0.624	1.822	-4.263	1.822	-4.753	1.821	-0.174	1.822	-0.135	21.13	-6.34	21.8	1.1	16.08	5.1	21.89	1	18.53	46.53
			0.229	-0.086000	0.229	-0.050000	0.229	-0.111000	1.823	0.632	1.825	-0.655	1.825	-4.284	1.825	-4.776	1.824	-0.179	1.825	-0.17	21.16	-6.4	21.83	-0.59	16.11	5.17	21.93	1.42	18.56	45.91
			0.229	-0.092000	0.229	-0.049000	0.229	-0.109000	1.826	0.59	1.827	-0.687	1.827	-4.304	1.827	-4.8	1.826	-0.183	1.827	-0.205	21.19	-6.38	21.86	-0.22	16.13	5.05	21.96	3.36	18.59	45.28
			0.229	-0.098000	0.229	-0.048000	0.229	-0.107000	1.829	0.548	1.83	-0.716	1.83	-4.325	1.83	-4.821	1.829	-0.188	1.83	-0.241	21.22	-6.39	21.89	1	16.15	5.09	21.99	5.56	18.61	44.69
			0.230	-0.105000	0.230	-0.047000	0.230	-0.106000	1.831	0.529	1.833	-0.688	1.833	-4.354	1.833	-4.801	1.832	-0.19	1.833	-0.283	21.25	-6.37	21.93	1.42	16.18	4.68	22.02	8.23	18.64	44.1
			0.230	-0.111000	0.230	-0.046000	0.230	-0.104000	1.834	0.528	1.835	-0.661	1.835	-4.384	1.835	-4.78	1.834	-0.19	1.835	-0.324	21.28	-6.36	21.96	3.36	16.2	4.61	22.05	10.14	18.67	43.59
			0.230	-0.109000	0.230	-0.045000	0.230	-0.104000	1.837	0.527	1.838	-0.634	1.838	-4.414	1.838	-4.76	1.837	-0.191	1.838	-0.365	21.31	-6.44	21.99	5.56	16.22	4.44	22.08	12.19	18.7	43.02
			0.231	-0.106000	0.231	-0.044000	0.231	-0.103000	1.839	0.526	1.841	-0.622	1.841	-4.435	1.841	-4.751	1.84	-0.191	1.841	-0.395	21.34	-6.42	22.02	8.23	16.25	4.06	22.12	14.05	18.72	42.5
			0.231	-0.104000	0.231	-0.043000	0.231	-0.103000	1.842	0.473	1.843	-0.652	1.843	-4.433	1.843	-4.772	1.842	-0.197	1.843	-0.394	21.37	-6.4	22.05	10.14	16.27	4.44	22.15	16.37	18.75	41.97
			0.231	-0.102000	0.231	-0.042000	0.231	-0.103000	1.845	0.405	1.846	-0.681	1.846	-4.432	1.846	-4.792	1.845	-0.205	1.846	-0.393	21.4	-6.44	22.08	12.19	16.29	4.15	22.18	15.39	18.78	41.42
			0.232	-0.100000	0.232	-0.041000	0.232	-0.102000	1.847	0.336	1.849	-0.711	1.849	-4.431	1.849	-4.813	1.848	-0.213	1.849	-0.392	21.44	-6.41	22.12	14.05	16.32	3.76	22.21	20.32	18.8	40.92
			0.232	-0.098000	0.232	-0.040000	0.232	-0.102000	1.85	0.268	1.851	-0.708	1.851	-4.458	1.851	-4.816	1.85	-0.22	1.851	-0.423	21.47	-6.41	22.15	16.37	16.34	3.38	22.24	23.06	18.83	40.4
			0.232	-0.095000	0.232	-0.039000	0.232	-0.102000	1.853	0.266	1.854	-0.677	1.854	-4.513	1.854	-4.802	1.853	-0.219	1.854	-0.481	21.5	-6.47	22.18	15.39	16.37	3.65	22.28	26.05	18.86	39.86
			0.233	-0.093000	0.233	-0.038000	0.233	-0.102000	1.855	0.263	1.857	-0.645	1.857	-4.567	1.857	-4.789	1.855	-0.217	1.857	-0.54	21.53	-6.38	22.21	20.32	16.39	3.89	22.31	29.1	18.89	39.43
			0.233	-0.091000	0.233	-0.037000	0.233	-0.101000	1.858	0.261	1.859	-0.613	1.859	-4.622	1.859	-4.775	1.858	-0.216	1.859	-0.599	21.56	-6.42	22.24	23.06	16.41	3.75	22.34	33.19	18.91	38.87
			0.233	-0.089000	0.233	-0.036000	0.233	-0.101000	1.861	0.245	1.862	-0.576	1.862	-4.639	1.862	-4.76	1.861	-0.214	1.862	-0.639	21.59	-6.4	22.28	26.05	16.44	3.56	22.37	35.18	18.94	38.36
			0.234	-0.086000	0.234	-0.035000	0.234	-0.101000	1.863	0.183	1.865	-0.537	1.865	-4.643	1.865	-4.744	1.863	-0.212	1.865	-0.674	21.62	-6.36	22.31	29.1	16.46	3.72	22.4	35.83	18.97	37.8
			0.234	-0.084000	0.234	-0.034000	0.234	-0.100000	1.866	0.121	1.867	-0.499	1.867	-4.648	1.867	-4.727	1.866	-0.21	1.867	-0.708	21.65	-6.31	22.34	33.19	16.48	3.18	22.43	35.78	18.99	37.37
			0.234	-0.082000	0.234	-0.033000	0.234	-0.100000	1.869	0.059	1.87	-0.46	1.87	-4.653	1.87	-4.711	1.869	-0.207	1.87	-0.743	21.68	-6.29	22.37	35.18	16.51	3.42	22.47	36.43	19.02	36.74
			0.235	-0.080000	0.235	-0.032000	0.235	-0.100000	1.871	0.042	1.873	-0.491	1.873	-4.646	1.873	-4.737	1.871	-0.207	1.873	-0.707	21.71	-6.29	22.4	35.83	16.53	3.28	22.5	38.03	19.05	36.16
			0.235	-0.077000	0.235	-0.031000	0.235	-0.099000	1.874	0.077	1.875	-0.522	1.875	-4.638	1.875	-4.763	1.874	-0.21	1.875	-0.671	21.74	-6.27	22.43	35.78	16.55	3.01	22.53	39.2	19.07	35.46
			0.235	-0.075000	0.235	-0.030000	0.235	-0.099000	1.877	0.112	1.878	-0.554	1.878	-4.631	1.878	-4.789	1.877	-0.213	1.878	-0.635	21.77	-6.26	22.47	36.43	16.58	2.79	22.56	39.15	19.1	34.75
			0.236	-0.073000	0.236	-0.029000	0.236	-0.099000	1.879	0.147	1.881	-0.587	1.881	-4.629	1.881	-4.811	1.879	-0.215	1.881	-0.619	21.8	-6.25	22.5	38.03	16.6	2.81	22.59	36.27	19.13	33.95
			0.236	-0.071000	0.236	-0.028000	0.236	-0.099000	1.882	0.135	1.883	-0.628	1.883	-4.645	1.883	-4.818	1.882	-0.206	1.883	-0.671	21.84	-6.26	22.53	39.2	16.62	2.84	22.63	32.59	19.16	33.08
			0.236	-0.069000	0.236	-0.027000	0.236	-0.098000	1.885	0.103	1.886	-0.669	1.886	-4.662	1.886	-4.826	1.885	-0.193	1.886	-0.722	21.87	-6.19	22.56	39.15	16.65	3.18	22.66	27.36	19.18	32.26
			0.237	-0.066000	0.237	-0.026000	0.237	-0.098000	1.887	0.072	1.889	-0.709	1.889	-4.678	1.889	-4.833	1.887	-0.179	1.889	-0.774	21.9	-6.25	22.59	36.27	16.67	3	22.69	22.58	19.21	31.3
			0.237	-0.064000	0.237	-0.025000	0.237	-0.098000	1.89	0.04	1.891	-0.72	1.891	-4.694	1.891	-4.841	1.89	-0.166	1.891	-0.808	21.93	-6.27	22.63	32.59	16.69	2.49	22.72	17.75	19.24	30.42
			0.237	-0.062000	0.237	-0.024000	0.237	-0.097000	1.892	0.035	1.894	-0.697	1.894	-4.709	1.894	-4.849	1.893	-0.172	1.894	-0.822	21.96	-6.28	22.66	27.36	16.72	2.13	22.75	11.42	19.26	29.5
			0.237	-0.060000	0.238	-0.023000	0.238	-0.097000	1.895	0.031	1.897	-0.674	1.897	-4.724	1.897	-4.858	1.895	-0.177	1.897	-0.835	21.99	-6.35	22.69	22.58	16.74	2.36	22.78	5.67	19.29	28.68
			0.238	-0.057000	0.238	-0.022000	0.238	-0.097000	1.898	0.027	1.899	-0.651	1.899	-4.739	1.899	-4.866	1.898	-0.183	1.899	-0.849	22.02	-6.36	22.72	17.75	16.76	3.04	22.82	1.03	19.32	27.81
			0.238	-0.055000	0.238	-0.021000	0.238	-0.096000	1.9	0.024	1.902	-0.65	1.902	-4.744	1.902	-4.858	1.901	-0.186	1.902	-0.851	22.05	-6.37	22.75	11.42	16.79	2.47	22.85	-1.74	19.34	26.98
			0.238	-0.053000	0.239	-0.020000	0.239	-0.096000	1.903	0.022	1.905	-0.658	1.905	-4.746	1.905	-4.843	1.903	-0.183	1.905	-0.848	22.08	-6.35	22.78	5.67	16.81	2.45	22.88	-3.3	19.37	26.3
			0.239	-0.051000	0.239	-0.019000	0.239	-0.096000	1.906	0.021	1.907	-0.665	1.907	-4.747	1.907	-4.827	1.906	-0.179	1.907	-0.844	22.11	-6.45	22.82	1.03	16.83	2.43	22.91	-4.45	19.4	25.6
			0.239	-0.049000	0.239	-0.018000	0.239	-0.096000	1.908	0.02	1.91	-0.673	1.91	-4.749	1.91	-4.812	1.909	-0.176	1.91	-0.841	22.14	-6.43	22.85	-1.74	16.86	2.47	22.94	-5.16	19.43	25.09
			0.239	-0.046000	0.240	-0.017000	0.240	-0.095000	1.911	0.02	1.912	-0.64	1.912	-4.744	1.912	-4.8	1.911	-0.177	1.912	-0.828	22.17	-6.46	22.88	-3.3	16.88	2.13	22.97	-5.48	19.45	24.68
			0.240	-0.044000	0.240	-0.016000	0.240	-0.095000	1.914	0.024	1.915	-0.604	1.915	-4.738	1.915	-4.788	1.914	-0.182	1.915	-0.814	22.21	-6.47	22.91	-4.45	16.9	1.86	23.01	-5.74	19.48	24.37
			0.240	-0.044000	0.240	-0.019000	0.240	-0.101000	1.916	0.028	1.918	-0.567	1.918	-4.733	1.918	-4.777	1.917	-0.188	1.918	-0.8	22.24	-6.5	22.94	-5.16	16.93	2.34	23.04	-6.18	19.51	24.22
			0.240	-0.045000	0.241	-0.024000	0.241	-0.108000	1.919	0.032	1.92	-0.535	1.92	-4.728	1.92	-4.762	1.919	-0.193	1.92	-0.785	22.27	-6.46	22.97	-5.48	16.95	2.29	23.07	-5.9	19.53	24.22
			0.241	-0.045000	0.241	-0.029000	0.241	-0.114000	1.922	0.038	1.923	-0.521	1.923	-4.726	1.923	-4.736	1.922	-0.168	1.923	-0.766	22.3	-6.5	23.01	-5.74	16.97	2.09	23.1	-6.19	19.56	24.46
			0.241	-0.045000	0.241	-0.034000	0.241	-0.120000	1.924	0.046	1.926	-0.506	1.926	-4.725	1.926	-4.709	1.924	-0.129	1.926	-0.747	22.33	-6.48	23.04	-6.18	17	2.02	23.13	-6.21	19.59	24.86
			0.241	-0.046000	0.242	-0.039000	0.242	-0.127000	1.927	0.055	1.928	-0.492	1.928	-4.723	1.928	-4.682	1.927	-0.089	1.928	-0.728	22.36	-6.5	23.07	-5.9	17.02	2.16	23.17	-6.32	19.61	25.38
			0.242	-0.046000	0.242	-0.044000	0.242	-0.133000	1.93	0.063	1.931	-0.471	1.931	-4.696	1.931	-4.647	1.93	-0.05	1.931	-0.697	22.39	-6.5	23.1	-6.19	17.04	1.67	23.2	-6.67	19.64	26.13
			0.242	-0.046000	0.242	-0.049000	0.242	-0.139000	1.932	0.112	1.934	-0.437	1.934	-4.632	1.934	-4.602	1.932	-0.03	1.934	-0.649	22.42	-6.49	23.13	-6.21	17.07	1.68	23.23	-6.34	19.67	26.94
			0.242	-0.047000	0.243	-0.054000	0.243	-0.145000	1.935	0.169	1.936	-0.404	1.936	-4.568	1.936	-4.556	1.935	-0.012	1.936	-0.6	22.45	-6.52	23.17	-6.32	17.09	1.89	23.26	-6.72	19.7	27.89
			0.243	-0.047000	0.243	-0.059000	0.243	-0.152000	1.938	0.225	1.939	-0.371	1.939	-4.504	1.939	-4.51	1.938	0.006	1.939	-0.552	22.48	-6.53	23.2	-6.67	17.12	1.79	23.29	-6.39	19.72	28.88
			0.243	-0.047000	0.243	-0.064000	0.243	-0.158000	1.94	0.29	1.942	-0.297	1.942	-4.426	1.942	-4.428	1.94	0.039	1.942	-0.452	22.51	-6.55	23.23	-6.34	17.14	1.6	23.32	-6.47	19.75	29.95
			0.243	-0.048000	0.244	-0.069000	0.244	-0.164000	1.943	0.443	1.944	-0.2	1.944	-4.339	1.944	-4.327	1.943	0.152	1.944	-0.323	22.54	-6.52	23.26	-6.72	17.16	2.1	23.36	-6.49	19.78	30.95
			0.244	-0.048000	0.244	-0.074000	0.244	-0.171000	1.946	0.597	1.947	-0.103	1.947	-4.253	1.947	-4.226	1.946	0.264	1.947	-0.194	22.57	-6.57	23.29	-6.39	17.19	1.54	23.39	-7.05	19.8	32.07
			0.244	-0.048000	0.244	-0.079000	0.244	-0.177000	1.948	0.75	1.95	-0.006	1.95	-4.166	1.95	-4.125	1.948	0.377	1.95	-0.065	22.61	-6.52	23.32	-6.47	17.21	1.56	23.42	-6.57	19.83	33.24
			0.244	-0.049000	0.245	-0.084000	0.245	-0.183000	1.951	0.951	1.952	0.236	1.952	-3.883	1.952	-3.886	1.951	0.529	1.952	0.239	22.64	-6.49	23.36	-6.49	17.23	1.69	23.45	-6.77	19.86	34.59
			0.245	-0.049000	0.245	-0.089000	0.245	-0.190000	1.954	1.253	1.955	0.498	1.955	-3.571	1.955	-3.628	1.954	0.744	1.955	0.569	22.67	-6.5	23.39	-7.05	17.26	1.94	23.48	-6.54	19.88	35.96
			0.245	-0.049000	0.245	-0.094000	0.245	-0.196000	1.956	1.555	1.958	0.761	1.958	-3.26	1.958	-3.37	1.956	0.958	1.958	0.899	22.7	-6.5	23.42	-6.57	17.28	1.82	23.51	-6.22	19.91	37.27
			0.245	-0.050000	0.246	-0.099000	0.246	-0.202000	1.959	1.857	1.96	1.053	1.96	-2.908	1.96	-3.078	1.959	1.173	1.96	1.267	22.73	-6.54	23.45	-6.77	17.3	1.7	23.55	-6.64	19.94	38.29
			0.246	-0.050000	0.246	-0.104000	0.246	-0.208000	1.961	2.379	1.963	1.586	1.963	-2.23	1.963	-2.512	1.962	1.578	1.963	1.944	22.76	-6.47	23.48	-6.54	17.33	1.52	23.58	-6.45	19.97	38.77
			0.246	-0.050000	0.246	-0.109000	0.246	-0.215000	1.964	3.075	1.966	2.118	1.966	-1.552	1.966	-1.946	1.964	2.1	1.966	2.621	22.79	-6.53	23.51	-6.22	17.35	1.94	23.61	-6.58	19.99	38.4
			0.246	-0.051000	0.247	-0.114000	0.247	-0.221000	1.967	3.772	1.968	2.651	1.968	-0.875	1.968	-1.38	1.967	2.622	1.968	3.298	22.82	-6.49	23.55	-6.64	17.37	1.68	23.64	-6.53	20.02	37.1
			0.247	-0.051000	0.247	-0.119000	0.247	-0.227000	1.969	4.469	1.971	3.378	1.971	0.013	1.971	-0.582	1.97	3.145	1.971	4.212	22.85	-6.52	23.58	-6.45	17.4	1.34	23.67	-6.96	20.05	35.28
			0.247	-0.051000	0.247	-0.124000	0.247	-0.234000	1.972	5.655	1.974	4.478	1.974	1.3	1.974	0.657	1.972	4.128	1.974	5.576	22.88	-6.49	23.61	-6.58	17.42	1.84	23.71	-6.81	20.07	33.31
			0.247	-0.052000	0.248	-0.129000	0.248	-0.240000	1.975	6.971	1.976	5.577	1.976	2.587	1.976	1.896	1.975	5.192	1.976	6.941	22.91	-6.58	23.64	-6.53	17.44	1.86	23.74	-6.8	20.1	31.54
			0.248	-0.052000	0.248	-0.134000	0.248	-0.246000	1.977	8.287	1.979	6.677	1.979	3.874	1.979	3.135	1.978	6.256	1.979	8.305	22.94	-6.54	23.67	-6.96	17.47	1.67	23.77	-6.9	20.13	30.39
			0.248	-0.052000	0.248	-0.139000	0.248	-0.252000	1.98	9.636	1.982	8.416	1.982	5.942	1.982	5.061	1.98	7.412	1.982	10.451	22.98	-6.59	23.71	-6.81	17.49	1.66	23.8	-6.64	20.15	29.74
			0.248	-0.053000	0.249	-0.144000	0.249	-0.259000	1.983	12.389	1.984	10.62	1.984	8.576	1.984	7.484	1.983	9.569	1.984	13.164	23.01	-6.57	23.74	-6.8	17.51	1.62	23.83	-6.82	20.18	29.43
			0.249	-0.053000	0.249	-0.149000	0.249	-0.265000	1.985	15.143	1.987	12.823	1.987	11.21	1.987	9.908	1.986	11.725	1.987	15.877	23.04	-6.59	23.77	-6.9	17.54	1.42	23.86	-7.05	20.21	29.18
			0.249	-0.053000	0.249	-0.154000	0.249	-0.271000	1.988	17.897	1.99	15.027	1.99	13.844	1.99	12.332	1.988	13.882	1.99	18.59	23.07	-6.62	23.8	-6.64	17.56	1.5	23.9	-6.64	20.24	29.19
			0.249	-0.054000	0.250	-0.159000	0.250	-0.278000	1.991	21.208	1.992	18.889	1.992	18.336	1.992	16.533	1.991	16.659	1.992	23.121	23.1	-6.56	23.83	-6.82	17.58	1.45	23.93	-6.82	20.26	29.22
			0.250	-0.054000	0.250	-0.164000	0.250	-0.284000	1.993	26.144	1.995	23.127	1.995	23.25	1.995	21.138	1.993	20.774	1.995	28.065	23.13	-6.58	23.86	-7.05	17.61	1.61	23.96	-6.86	20.29	29.69
			0.250	-0.054000	0.250	-0.167000	0.250	-0.280000	1.996	31.08	1.997	27.366	1.997	28.164	1.997	25.742	1.996	24.889	1.997	33.008	23.16	-6.61	23.9	-6.64	17.63	2.07	23.99	-6.83	20.32	30.35
			0.250	-0.054000	0.251	-0.166000	0.251	-0.276000	1.999	36.017	2	31.766	2	33.265	2	30.526	1.999	29.003	2	38.144	23.19	-6.61	23.93	-6.82	17.65	1.94	24.02	-6.62	20.34	31.62
			0.251	-0.054000	0.251	-0.165000	0.251	-0.272000	2.001	42.806	2.003	39.227	2.003	41.903	2.003	38.697	2.001	34.948	2.003	46.924	23.22	-6.58	23.96	-6.86	17.68	1.85	24.06	-7.08	20.37	33.76
			0.251	-0.053000	0.251	-0.164000	0.251	-0.267000	2.004	51.543	2.005	46.688	2.005	50.541	2.005	46.869	2.004	42.389	2.005	55.705	23.25	-6.61	23.99	-6.83	17.7	1.48	24.09	-6.94	20.4	36.71
			0.251	-0.053000	0.252	-0.163000	0.252	-0.263000	2.007	60.279	2.008	54.148	2.008	59.18	2.008	55.04	2.007	49.829	2.008	64.485	23.28	-6.61	24.02	-6.62	17.72	1.59	24.12	-6.92	20.43	40.24
			0.252	-0.053000	0.252	-0.163000	0.252	-0.259000	2.009	69.016	2.011	63.172	2.011	69.382	2.011	64.876	2.009	57.27	2.011	74.969	23.31	-6.61	24.06	-7.08	17.75	1.87	24.15	-6.82	20.45	43.82
			0.252	-0.053000	0.252	-0.162000	0.252	-0.255000	2.012	81.984	2.013	76.113	2.013	83.502	2.013	78.882	2.012	68.933	2.013	89.723	23.34	-6.62	24.09	-6.94	17.77	1.7	24.18	-6.76	20.48	47.65
			0.252	-0.053000	0.253	-0.161000	0.253	-0.251000	2.015	96.597	2.016	89.053	2.016	97.622	2.016	92.888	2.015	81.768	2.016	104.476	23.38	-6.65	24.12	-6.92	17.8	1.57	24.21	-6.64	20.51	51.88
			0.253	-0.053000	0.253	-0.160000	0.253	-0.247000	2.017	111.21	2.019	101.993	2.019	111.742	2.019	106.893	2.017	94.603	2.019	119.229	23.41	-6.65	24.15	-6.82	17.82	1.87	24.25	-6.74	20.53	56.47
			0.253	-0.053000	0.253	-0.159000	0.253	-0.242000	2.02	125.823	2.021	119.314	2.021	130.471	2.021	125.394	2.02	107.568	2.021	138.462	23.44	-6.61	24.18	-6.76	17.84	1.78	24.28	-6.99	20.56	61.2
			0.253	-0.053000	0.254	-0.159000	0.254	-0.238000	2.023	148.892	2.024	140.669	2.024	153.446	2.024	148.036	2.023	128.773	2.024	161.822	23.47	-6.57	24.21	-6.64	17.87	2.01	24.31	-7.21	20.59	65.48
			0.254	-0.052000	0.254	-0.158000	0.254	-0.234000	2.025	172.383	2.027	162.025	2.027	176.421	2.027	170.678	2.025	149.978	2.027	185.182	23.5	-6.61	24.25	-6.74	17.89	1.67	24.34	-7.05	20.61	69.29
			0.254	-0.052000	0.254	-0.157000	0.254	-0.230000	2.028	195.875	2.029	183.381	2.029	199.395	2.029	193.32	2.028	171.183	2.029	208.541	23.53	-6.57	24.28	-6.99	17.91	1.24	24.37	-6.73	20.64	72.56
			0.254	-0.052000	0.255	-0.156000	0.255	-0.226000	2.03	221.986	2.032	214.151	2.032	232.634	2.032	226.35	2.031	195.322	2.032	242.964	23.56	-6.6	24.31	-7.21	17.94	1.39	24.4	-7.09	20.67	75.43
			0.255	-0.052000	0.255	-0.155000	0.255	-0.222000	2.033	259.649	2.035	247.964	2.035	269.189	2.035	262.738	2.033	228.348	2.035	280.961	23.59	-6.57	24.34	-7.05	17.96	2.03	24.44	-7.05	20.7	78.21
			0.255	-0.052000	0.255	-0.155000	0.255	-0.217000	2.036	297.311	2.037	281.777	2.037	305.745	2.037	299.126	2.036	261.373	2.037	318.959	23.62	-6.57	24.37	-6.73	17.98	1.5	24.47	-7.05	20.72	80.85
			0.255	-0.052000	0.256	-0.154000	0.256	-0.213000	2.038	334.973	2.04	315.59	2.04	342.3	2.04	335.515	2.039	294.398	2.04	356.956	23.65	-6.55	24.4	-7.09	18.01	1.37	24.5	-6.8	20.75	83.46
			0.256	-0.052000	0.256	-0.153000	0.256	-0.209000	2.041	379.981	2.043	367.599	2.043	396.445	2.043	390.226	2.041	336.44	2.043	411.603	23.68	-6.6	24.44	-7.05	18.03	1.43	24.53	-6.83	20.78	86.21
			0.256	-0.051000	0.256	-0.152000	0.256	-0.205000	2.044	435.244	2.045	419.774	2.045	450.75	2.045	445.105	2.044	388.213	2.045	466.402	23.71	-6.57	24.47	-7.05	18.05	1.51	24.56	-6.89	20.8	88.85
			0.256	-0.051000	0.257	-0.151000	0.257	-0.201000	2.046	490.507	2.048	471.949	2.048	505.055	2.048	499.983	2.047	439.985	2.048	521.201	23.74	-6.53	24.5	-6.8	18.08	0.99	24.6	-7	20.83	91.78
			0.257	-0.051000	0.257	-0.151000	0.257	-0.197000	2.049	545.77	2.051	526.692	2.051	561.587	2.051	556.661	2.049	491.757	2.051	577.068	23.78	-6.58	24.53	-6.83	18.1	1.24	24.63	-7.05	20.86	94.63
			0.257	-0.051000	0.257	-0.150000	0.257	-0.192000	2.052	604.742	2.053	590.217	2.053	625.735	2.053	619.495	2.052	552.197	2.053	636.589	23.81	-6.58	24.56	-6.89	18.12	1.31	24.66	-7.03	20.88	97.63
			0.257	-0.051000	0.258	-0.149000	0.258	-0.188000	2.054	665.714	2.056	653.742	2.056	689.884	2.056	682.33	2.055	616.113	2.056	696.111	23.84	-6.57	24.6	-7	18.15	1.52	24.69	-6.87	20.91	100.87
			0.258	-0.051000	0.258	-0.148000	0.258	-0.184000	2.057	726.686	2.059	717.267	2.059	754.032	2.059	745.164	2.057	680.029	2.059	755.633	23.87	-6.6	24.63	-7.05	18.17	1.44	24.72	-6.99	20.94	104.49
			0.258	-0.051000	0.258	-0.147000	0.258	-0.180000	2.06	787.657	2.061	775.048	2.061	810.696	2.061	800.073	2.06	743.945	2.061	805.093	23.9	-6.58	24.66	-7.03	18.19	1.37	24.75	-6.86	20.97	108.92
			0.258	-0.051000	0.259	-0.147000	0.259	-0.176000	2.062	829.771	2.064	826.127	2.064	858.626	2.064	845.733	2.063	797.667	2.064	842.815	23.93	-6.55	24.69	-6.87	18.22	1.18	24.79	-7.1	20.99	114.42
			0.259	-0.050000	0.259	-0.146000	0.259	-0.172000	2.065	869.368	2.067	877.207	2.067	906.555	2.067	891.394	2.065	850.812	2.067	880.536	23.96	-6.56	24.72	-6.99	18.24	1.21	24.82	-7	21.02	120.53
			0.259	-0.050000	0.259	-0.145000	0.259	-0.168000	2.068	908.964	2.069	928.286	2.069	954.485	2.069	937.055	2.068	903.957	2.069	918.257	23.99	-6.61	24.75	-6.86	18.26	1.46	24.85	-6.82	21.05	127.1
			0.259	-0.050000	0.260	-0.144000	0.260	-0.163000	2.07	944.485	2.072	956.445	2.072	977.834	2.072	958.699	2.07	950.902	2.072	931.432	24.02	-6.59	24.79	-7.1	18.29	0.96	24.88	-6.83	21.07	133.27
			0.260	-0.050000	0.260	-0.143000	0.260	-0.159000	2.073	948.537	2.075	974.627	2.075	990.485	2.075	969.889	2.073	969.46	2.075	933.923	24.05	-6.61	24.82	-7	18.31	1.3	24.91	-6.95	21.1	138.54
			0.260	-0.050000	0.260	-0.143000	0.260	-0.159000	2.076	952.59	2.077	992.81	2.077	1003.14	2.077	981.08	2.076	988.018	2.077	936.414	24.08	-6.59	24.85	-6.82	18.33	1.06	24.94	-6.63	21.13	142.46
			0.260	-0.049000	0.261	-0.141000	0.261	-0.159000	2.078	956.643	2.08	1010.99	2.08	1015.79	2.08	992.27	2.078	1006.58	2.08	938.905	24.11	-6.6	24.88	-6.83	18.36	1.18	24.98	-6.8	21.15	145.44
			0.261	-0.049000	0.261	-0.140000	0.261	-0.159000	2.081	949.709	2.082	996.98	2.082	996.007	2.082	973.373	2.081	1009.84	2.082	913.621	24.15	-6.59	24.91	-6.95	18.38	1.12	25.01	-7.45	21.18	147.62
			0.261	-0.049000	0.261	-0.139000	0.261	-0.159000	2.084	922.11	2.085	980.618	2.085	973.862	2.085	952.28	2.084	991.293	2.085	886.31	24.18	-6.6	24.94	-6.63	18.4	0.86	25.04	-7.03	21.21	148.43
			0.261	-0.048000	0.262	-0.138000	0.262	-0.159000	2.086	894.511	2.088	964.256	2.088	951.716	2.088	931.187	2.086	972.742	2.088	859	24.21	-6.57	24.98	-6.8	18.43	0.91	25.07	-7.04	21.24	148.16
			0.262	-0.048000	0.262	-0.137000	0.262	-0.159000	2.089	866.911	2.09	943.296	2.09	925.564	2.09	906.81	2.089	954.191	2.09	829.095	24.24	-6.6	25.01	-7.45	18.45	0.97	25.1	-6.93	21.26	146.95
			0.262	-0.048000	0.262	-0.135000	0.262	-0.159000	2.092	828.759	2.093	899.438	2.093	879.469	2.093	866.082	2.092	919.185	2.093	786.271	24.27	-6.59	25.04	-7.03	18.48	1.12	25.14	-7.15	21.29	145.09
			0.262	-0.047000	0.263	-0.134000	0.263	-0.159000	2.094	782.95	2.096	855.579	2.096	833.373	2.096	825.354	2.094	875.113	2.096	743.446	24.3	-6.61	25.07	-7.04	18.5	1.02	25.17	-6.81	21.32	143.59
			0.263	-0.047000	0.263	-0.133000	0.263	-0.159000	2.097	737.141	2.098	811.721	2.098	787.277	2.098	784.626	2.097	831.041	2.098	700.622	24.33	-6.63	25.1	-6.93	18.52	1.12	25.2	-7.25	21.34	142.7
			0.263	-0.047000	0.263	-0.132000	0.263	-0.159000	2.1	691.332	2.101	762.157	2.101	737.958	2.101	740.64	2.1	786.969	2.101	656.967	24.36	-6.62	25.14	-7.15	18.55	1.07	25.23	-6.84	21.37	144.03
			0.263	-0.046000	0.264	-0.131000	0.264	-0.159000	2.102	643.41	2.104	704.123	2.104	683.853	2.104	691.816	2.102	736.15	2.104	612.077	24.39	-6.66	25.17	-6.81	18.57	1.15	25.26	-6.94	21.4	147.04
			0.264	-0.046000	0.264	-0.129000	0.264	-0.159000	2.105	595	2.106	646.089	2.106	629.749	2.106	642.993	2.105	684.39	2.106	567.188	24.42	-6.6	25.2	-7.25	18.59	1.29	25.29	-6.9	21.42	150.4
			0.264	-0.046000	0.264	-0.128000	0.264	-0.159000	2.107	546.589	2.109	588.055	2.109	575.644	2.109	594.169	2.108	632.629	2.109	522.298	24.45	-6.61	25.23	-6.84	18.62	1.38	25.33	-6.88	21.45	153.48
			0.264	-0.045000	0.265	-0.127000	0.265	-0.159000	2.11	498.439	2.112	532.308	2.112	524.533	2.112	547.226	2.11	581.18	2.112	480.209	24.48	-6.6	25.26	-6.94	18.64	1.27	25.36	-6.86	21.48	155.43
			0.265	-0.045000	0.265	-0.126000	0.265	-0.159000	2.113	455.897	2.114	477.861	2.114	475.121	2.114	501.35	2.113	532.243	2.114	439.711	24.51	-6.68	25.29	-6.9	18.66	1.36	25.39	-6.94	21.51	156.66
			0.265	-0.045000	0.265	-0.125000	0.265	-0.158000	2.115	413.354	2.117	423.414	2.117	425.709	2.117	455.475	2.116	483.306	2.117	399.213	24.55	-6.65	25.33	-6.88	18.69	1.13	25.42	-7.16	21.53	157.29
			0.265	-0.044000	0.266	-0.123000	0.266	-0.158000	2.118	370.812	2.12	368.967	2.12	376.297	2.12	409.599	2.118	434.369	2.12	358.714	24.58	-6.61	25.36	-6.86	18.71	0.86	25.45	-6.9	21.56	157.15
			0.266	-0.044000	0.266	-0.122000	0.266	-0.158000	2.121	330.903	2.122	326.281	2.122	337.253	2.122	371.063	2.121	388.869	2.122	325.436	24.61	-6.66	25.39	-6.94	18.73	0.68	25.48	-6.98	21.59	157.34
			0.266	-0.044000	0.266	-0.121000	0.266	-0.158000	2.123	297.87	2.125	285.305	2.125	299.717	2.125	333.594	2.124	349.955	2.125	293.209	24.64	-6.64	25.42	-7.16	18.76	0.72	25.52	-7.12	21.61	156.44
			0.266	-0.043000	0.267	-0.120000	0.267	-0.158000	2.126	264.838	2.128	244.33	2.128	262.182	2.128	296.125	2.126	311.041	2.128	260.981	24.67	-6.6	25.45	-6.9	18.78	1.14	25.55	-6.95	21.64	153.9
			0.267	-0.043000	0.267	-0.119000	0.267	-0.158000	2.129	231.805	2.13	205.055	2.13	225.947	2.13	259.759	2.129	272.127	2.13	229.735	24.7	-6.62	25.48	-6.98	18.8	1.22	25.58	-7.04	21.67	149.71
			0.267	-0.043000	0.267	-0.117000	0.267	-0.158000	2.131	204.18	2.133	179.785	2.133	200.429	2.133	232.475	2.132	239.863	2.133	206.578	24.73	-6.54	25.52	-7.12	18.83	1.32	25.61	-6.81	21.69	144.08
			0.267	-0.042000	0.268	-0.116000	0.268	-0.158000	2.134	181.764	2.136	154.516	2.136	174.911	2.136	205.191	2.134	212.5	2.136	183.421	24.76	-6.6	25.55	-6.95	18.85	1.14	25.64	-6.91	21.72	137.63
			0.268	-0.042000	0.268	-0.115000	0.268	-0.158000	2.137	159.348	2.138	129.246	2.138	149.393	2.138	177.908	2.137	185.137	2.138	160.264	24.79	-6.59	25.58	-7.04	18.87	0.87	25.68	-6.61	21.75	130.49
			0.268	-0.042000	0.268	-0.114000	0.268	-0.158000	2.139	136.932	2.141	107.868	2.141	127.194	2.141	153.732	2.139	157.773	2.141	139.605	24.82	-6.56	25.61	-6.81	18.9	1.45	25.71	-7.14	21.78	122.7
			0.268	-0.041000	0.269	-0.113000	0.269	-0.158000	2.142	120.186	2.144	93.926	2.144	111.338	2.144	135.496	2.142	138.289	2.144	123.722	24.85	-6.6	25.64	-6.91	18.92	1.33	25.74	-6.7	21.8	115.8
			0.269	-0.041000	0.269	-0.111000	0.269	-0.158000	2.145	105.413	2.146	79.985	2.146	95.482	2.146	117.261	2.145	120.671	2.146	107.839	24.88	-6.58	25.68	-6.61	18.94	0.82	25.77	-6.83	21.83	110.32
			0.269	-0.041000	0.269	-0.110000	0.269	-0.158000	2.147	90.641	2.149	66.043	2.149	79.626	2.149	99.025	2.147	103.053	2.149	91.956	24.92	-6.57	25.71	-7.14	18.97	1.11	25.8	-6.64	21.86	107.95
			0.269	-0.040000	0.270	-0.109000	0.270	-0.158000	2.15	75.869	2.152	55.787	2.152	67.699	2.152	84.723	2.15	85.73	2.152	79.544	24.95	-6.58	25.74	-6.7	18.99	0.98	25.83	-6.93	21.88	109.96
			0.270	-0.040000	0.270	-0.108000	0.270	-0.158000	2.153	66.946	2.154	48.213	2.154	58.631	2.154	73.284	2.153	75.247	2.154	69.658	24.98	-6.59	25.77	-6.83	19.01	1.15	25.87	-6.69	21.91	117.74
			0.270	-0.043000	0.270	-0.107000	0.270	-0.159000	2.155	58.178	2.157	40.639	2.157	49.563	2.157	61.845	2.155	64.764	2.157	59.772	25.01	-6.6	25.8	-6.64	19.04	1	25.9	-6.66	21.94	131.73
			0.270	-0.048000	0.271	-0.107000	0.271	-0.159000	2.158	49.411	2.16	33.065	2.16	40.496	2.16	50.406	2.158	54.281	2.16	49.887	19.74	-2.96	25.83	-6.93	19.06	0.92	25.93	-7.09	21.97	143.78
			0.271	-0.052000	0.271	-0.107000	0.271	-0.160000	2.161	41.422	2.162	28.461	2.162	34.62	2.162	43.025	2.161	45.106	2.162	43.362	19.76	-2.94	25.87	-6.69	19.08	1.08	25.96	-6.92	21.99	142.49
			0.271	-0.056000	0.271	-0.107000	0.271	-0.161000	2.163	36.422	2.165	24.536	2.165	29.474	2.165	36.571	2.163	39.399	2.165	37.605	19.77	-3.03	25.9	-6.66	19.11	0.65	25.99	-6.73	22.02	129.25
			0.271	-0.060000	0.272	-0.107000	0.272	-0.161000	2.166	31.422	2.167	20.611	2.167	24.328	2.167	30.117	2.166	33.692	2.167	31.848	19.79	-3.11	25.93	-7.09	19.13	0.91	26.03	-7.01	22.05	113.12
			0.272	-0.065000	0.272	-0.108000	0.272	-0.162000	2.169	26.423	2.17	16.782	2.17	19.298	2.17	23.81	2.169	27.985	2.17	26.216	19.8	-3.19	25.96	-6.92	19.16	1.11	26.06	-6.74	22.07	96.58
			0.272	-0.069000	0.272	-0.108000	0.272	-0.163000	2.171	22.422	2.173	14.809	2.173	16.507	2.173	20.329	2.171	23.67	2.173	23.001	19.82	-3.28	25.99	-6.73	19.18	0.97	26.09	-6.84	22.1	78.53
			0.272	-0.073000	0.273	-0.108000	0.273	-0.164000	2.174	19.697	2.175	12.836	2.175	13.715	2.175	16.848	2.174	20.71	2.175	19.787	19.84	-3.32	26.03	-7.01	19.2	0.83	26.12	-6.7	22.13	59.7
			0.273	-0.077000	0.273	-0.108000	0.273	-0.164000	2.176	16.973	2.178	10.864	2.178	10.923	2.178	13.367	2.177	17.751	2.178	16.573	19.85	-3.39	26.06	-6.74	19.23	1.11	26.15	-7.09	22.15	41.83
			0.273	-0.082000	0.273	-0.108000	0.273	-0.165000	2.179	14.248	2.181	9.175	2.181	8.513	2.181	10.375	2.179	14.791	2.181	13.794	19.87	-3.43	26.09	-6.84	19.25	1.12	26.18	-7.48	22.18	28.9
			0.273	-0.086000	0.274	-0.108000	0.274	-0.166000	2.182	12.372	2.183	8.199	2.183	7.067	2.183	8.615	2.182	12.867	2.183	12.11	19.88	-3.53	26.12	-6.7	19.27	1.08	26.22	-7.1	22.21	23.12
			0.274	-0.090000	0.274	-0.108000	0.274	-0.166000	2.184	10.911	2.186	7.224	2.186	5.62	2.186	6.855	2.185	11.309	2.186	10.425	19.9	-3.6	26.15	-7.09	19.3	1.09	26.25	-6.86	22.24	20.71
			0.274	-0.094000	0.274	-0.108000	0.274	-0.167000	2.187	9.45	2.189	6.249	2.189	4.173	2.189	5.094	2.187	9.75	2.189	8.741	19.92	-3.69	26.18	-7.48	19.32	1.32	26.28	-7.39	22.26	19.5
			0.274	-0.099000	0.275	-0.108000	0.275	-0.168000	2.19	7.989	2.191	5.503	2.191	3.077	2.191	3.796	2.19	8.191	2.191	7.462	19.93	-3.76	26.22	-7.1	19.34	1.42	26.31	-7.27	22.29	18.67
			0.275	-0.103000	0.275	-0.108000	0.275	-0.168000	2.192	7.149	2.194	4.967	2.194	2.305	2.194	2.925	2.193	7.408	2.194	6.558	19.95	-3.84	26.25	-6.86	19.37	1.41	26.34	-7.36	22.32	17.98
			0.275	-0.107000	0.275	-0.109000	0.275	-0.169000	2.195	6.374	2.197	4.431	2.197	1.533	2.197	2.054	2.195	6.647	2.197	5.654	19.96	-3.94	26.28	-7.39	19.39	1.24	26.37	-6.8	22.34	17.5
			0.275	-0.111000	0.276	-0.109000	0.276	-0.170000	2.198	5.6	2.199	3.895	2.199	0.761	2.199	1.182	2.198	5.886	2.199	4.75	19.98	-4.05	26.31	-7.27	19.41	1.4	26.41	-6.77	22.37	17.03
			0.276	-0.116000	0.276	-0.109000	0.276	-0.171000	2.2	4.878	2.202	3.552	2.202	0.269	2.202	0.637	2.201	5.202	2.202	4.194	20	-4.15	26.34	-7.36	19.44	1.32	26.44	-6.91	22.4	16.7
			0.276	-0.120000	0.276	-0.109000	0.276	-0.171000	2.203	4.49	2.205	3.272	2.205	-0.132	2.205	0.198	2.203	4.814	2.205	3.751	20.01	-4.18	26.37	-6.8	19.46	1.3	26.47	-6.8	22.42	16.38
			0.276	-0.124000	0.277	-0.109000	0.277	-0.172000	2.206	4.103	2.207	2.991	2.207	-0.534	2.207	-0.241	2.206	4.426	2.207	3.307	20.03	-4.28	26.41	-6.77	19.48	1.65	26.5	-7.07	22.45	16.16
			0.277	-0.128000	0.277	-0.109000	0.277	-0.173000	2.208	3.715	2.21	2.711	2.21	-0.935	2.21	-0.681	2.209	4.039	2.21	2.863	20.04	-4.41	26.44	-6.91	19.51	2.09	26.53	-7.21	22.48	16.01
			0.277	-0.133000	0.277	-0.109000	0.277	-0.173000	2.211	3.379	2.213	2.51	2.213	-1.186	2.213	-0.935	2.211	3.72	2.213	2.591	20.06	-4.47	26.47	-6.8	19.53	2.77	26.57	-6.79	22.51	15.8
			0.277	-0.137000	0.278	-0.109000	0.278	-0.174000	2.214	3.131	2.215	2.31	2.215	-1.435	2.215	-1.187	2.214	3.489	2.215	2.32	20.08	-4.49	26.5	-7.07	19.55	2.65	26.6	-6.98	22.53	15.65
			0.278	-0.141000	0.278	-0.109000	0.278	-0.175000	2.216	2.883	2.218	2.11	2.218	-1.685	2.218	-1.439	2.216	3.259	2.218	2.049	20.09	-4.55	26.53	-7.21	19.58	2.99	26.63	-6.83	22.56	15.53
			0.278	-0.146000	0.278	-0.109000	0.278	-0.175000	2.219	2.636	2.221	1.934	2.221	-1.917	2.221	-1.675	2.219	3.028	2.221	1.799	20.11	-4.63	26.57	-6.79	19.6	3.61	26.66	-7.02	22.59	15.42
			0.278	-0.150000	0.279	-0.110000	0.279	-0.176000	2.222	2.448	2.223	1.839	2.223	-2.092	2.223	-1.856	2.222	2.836	2.223	1.623	20.12	-4.72	26.6	-6.98	19.62	4.57	26.69	-6.97	22.61	15.31
			0.279	-0.154000	0.279	-0.110000	0.279	-0.177000	2.224	2.3	2.226	1.745	2.226	-2.267	2.226	-2.037	2.224	2.663	2.226	1.446	20.14	-4.75	26.63	-6.83	19.65	5.25	26.72	-6.93	22.64	15.18
			0.279	-0.158000	0.279	-0.110000	0.279	-0.178000	2.227	2.152	2.229	1.65	2.229	-2.442	2.229	-2.217	2.227	2.491	2.229	1.269	20.16	-4.79	26.66	-7.02	19.67	5.99	26.76	-6.95	22.67	15.12
			0.279	-0.163000	0.280	-0.110000	0.280	-0.178000	2.23	2.005	2.231	1.556	2.231	-2.581	2.231	-2.361	2.23	2.318	2.231	1.135	20.17	-4.83	26.69	-6.97	19.69	7.32	26.79	-7.26	22.69	15.03
			0.280	-0.167000	0.280	-0.110000	0.280	-0.179000	2.232	1.892	2.234	1.461	2.234	-2.679	2.234	-2.46	2.232	2.205	2.234	1.051	20.19	-4.89	26.72	-6.93	19.72	7.88	26.82	-6.8	22.72	15.01
			0.280	-0.164000	0.280	-0.110000	0.280	-0.179000	2.235	1.787	2.237	1.367	2.237	-2.777	2.237	-2.559	2.235	2.099	2.237	0.967	20.2	-4.93	26.76	-6.95	19.74	9.3	26.85	-7.27	22.75	14.96
			0.280	-0.159000	0.281	-0.109000	0.281	-0.180000	2.238	1.681	2.239	1.273	2.239	-2.874	2.239	-2.658	2.238	1.994	2.239	0.884	20.22	-4.98	26.79	-7.26	19.76	10.72	26.88	-7.22	22.78	14.93
			0.281	-0.154000	0.281	-0.108000	0.281	-0.180000	2.24	1.58	2.242	1.204	2.242	-2.935	2.242	-2.727	2.24	1.897	2.242	0.796	20.24	-5.02	26.82	-6.8	19.79	12.09	26.91	-7.22	22.8	14.93
			0.281	-0.149000	0.281	-0.107000	0.281	-0.180000	2.243	1.529	2.245	1.146	2.245	-2.979	2.245	-2.784	2.243	1.858	2.245	0.706	20.25	-5.02	26.85	-7.27	19.81	13.24	26.95	-6.98	22.83	14.94
			0.281	-0.144000	0.282	-0.107000	0.282	-0.180000	2.245	1.478	2.247	1.088	2.247	-3.024	2.247	-2.84	2.246	1.819	2.247	0.616	20.27	-5.05	26.88	-7.22	19.83	14.37	26.98	-7.28	22.86	14.89
			0.282	-0.139000	0.282	-0.106000	0.282	-0.181000	2.248	1.428	2.25	1.03	2.25	-3.068	2.25	-2.896	2.248	1.78	2.25	0.526	20.28	-5.14	26.91	-7.22	19.86	15.27	27.01	-7.42	22.88	14.9
			0.282	-0.133000	0.282	-0.105000	0.282	-0.181000	2.251	1.371	2.252	0.984	2.252	-3.15	2.252	-2.959	2.251	1.728	2.252	0.462	20.3	-5.13	26.95	-6.98	19.88	16.2	27.04	-7.07	22.91	14.85
			0.282	-0.128000	0.283	-0.104000	0.283	-0.181000	2.253	1.302	2.255	0.938	2.255	-3.236	2.255	-3.023	2.254	1.656	2.255	0.399	20.32	-5.09	26.98	-7.28	19.91	16.83	27.07	-7.08	22.94	14.91
			0.283	-0.123000	0.283	-0.103000	0.283	-0.181000	2.256	1.233	2.258	0.893	2.258	-3.321	2.258	-3.086	2.256	1.584	2.258	0.336	20.33	-5.14	27.01	-7.42	19.93	17.58	27.11	-7.01	22.96	14.97
			0.283	-0.118000	0.283	-0.103000	0.283	-0.182000	2.259	1.164	2.26	0.848	2.26	-3.399	2.26	-3.146	2.259	1.512	2.26	0.278	20.35	-5.14	27.04	-7.07	19.95	17.82	27.14	-7.18	22.99	14.96
			0.283	-0.113000	0.284	-0.102000	0.284	-0.182000	2.261	1.111	2.263	0.805	2.263	-3.443	2.263	-3.186	2.262	1.455	2.263	0.241	20.36	-5.18	27.07	-7.08	19.98	17.9	27.17	-6.96	23.02	15.02
			0.284	-0.108000	0.284	-0.101000	0.284	-0.182000	2.264	1.072	2.266	0.763	2.266	-3.486	2.266	-3.226	2.264	1.409	2.266	0.205	20.38	-5.2	27.11	-7.01	20	18.57	27.2	-7.4	23.05	15.05
			0.284	-0.102000	0.284	-0.100000	0.284	-0.182000	2.267	1.033	2.268	0.72	2.268	-3.529	2.268	-3.267	2.267	1.362	2.268	0.168	20.4	-5.22	27.14	-7.18	20.02	18.04	27.23	-7.17	23.07	15.08
			0.284	-0.097000	0.285	-0.099000	0.285	-0.183000	2.269	0.993	2.271	0.682	2.271	-3.566	2.271	-3.304	2.27	1.316	2.271	0.144	20.41	-5.25	27.17	-6.96	20.05	17.39	27.26	-6.97	23.1	15.14
			0.285	-0.092000	0.285	-0.099000	0.285	-0.183000	2.272	0.949	2.274	0.648	2.274	-3.592	2.274	-3.338	2.272	1.28	2.274	0.139	20.43	-5.25	27.2	-7.4	20.07	16.83	27.3	-7.04	23.13	15.22
			0.285	-0.087000	0.285	-0.098000	0.285	-0.183000	2.275	0.903	2.276	0.615	2.276	-3.619	2.276	-3.371	2.275	1.247	2.276	0.135	20.44	-5.25	27.23	-7.17	20.09	16.56	27.33	-7.32	23.15	15.26
			0.285	-0.082000	0.286	-0.097000	0.286	-0.183000	2.277	0.858	2.279	0.582	2.279	-3.645	2.279	-3.405	2.278	1.214	2.279	0.13	20.46	-5.27	27.26	-6.97	20.12	15.41	27.36	-7.4	23.18	15.37
			0.286	-0.077000	0.286	-0.096000	0.286	-0.184000	2.28	0.812	2.282	0.552	2.282	-3.682	2.282	-3.459	2.28	1.178	2.282	0.092	20.48	-5.27	27.3	-7.04	20.14	14.59	27.39	-7.26	23.21	15.4
			0.286	-0.071000	0.286	-0.095000	0.286	-0.184000	2.283	0.769	2.284	0.523	2.284	-3.725	2.284	-3.525	2.283	1.102	2.284	0.036	20.49	-5.28	27.33	-7.32	20.16	13.34	27.42	-7.08	23.23	15.49
			0.286	-0.066000	0.287	-0.095000	0.287	-0.184000	2.285	0.726	2.287	0.494	2.287	-3.767	2.287	-3.591	2.285	1.026	2.287	-0.02	20.51	-5.28	27.36	-7.4	20.19	12.3	27.46	-6.96	23.26	15.7
			0.287	-0.061000	0.287	-0.094000	0.287	-0.185000	2.288	0.683	2.29	0.466	2.29	-3.81	2.29	-3.658	2.288	0.95	2.29	-0.077	20.53	-5.26	27.39	-7.26	20.21	10.74	27.49	-7.19	23.29	15.76
			0.287	-0.056000	0.287	-0.093000	0.287	-0.185000	2.291	0.645	2.292	0.423	2.292	-3.835	2.292	-3.676	2.291	0.888	2.292	-0.106	20.54	-5.27	27.42	-7.08	20.23	10.26	27.52	-7.32	23.32	15.89
			0.287	-0.051000	0.288	-0.092000	0.288	-0.185000	2.293	0.625	2.295	0.378	2.295	-3.858	2.295	-3.687	2.293	0.858	2.295	-0.131	20.56	-5.28	27.46	-6.96	20.26	9.01	27.55	-7.02	23.34	16
			0.288	-0.046000	0.288	-0.091000	0.288	-0.185000	2.296	0.604	2.298	0.334	2.298	-3.881	2.298	-3.698	2.296	0.827	2.298	-0.156	20.57	-5.25	27.49	-7.19	20.28	8.06	27.58	-7.22	23.37	16.11
			0.288	-0.041000	0.288	-0.091000	0.288	-0.186000	2.299	0.584	2.3	0.295	2.3	-3.905	2.3	-3.713	2.299	0.797	2.3	-0.18	20.59	-5.24	27.52	-7.32	20.3	7.27	27.61	-7.23	23.4	16.27
			0.288	-0.035000	0.289	-0.090000	0.289	-0.186000	2.301	0.556	2.303	0.305	2.303	-3.945	2.303	-3.757	2.301	0.766	2.303	-0.202	20.61	-5.21	27.55	-7.02	20.33	6.19	27.65	-7.35	23.42	16.4
			0.289	-0.030000	0.289	-0.089000	0.289	-0.186000	2.304	0.518	2.306	0.316	2.306	-3.984	2.306	-3.802	2.304	0.734	2.306	-0.224	20.62	-5.22	27.58	-7.22	20.35	4.81	27.68	-6.94	23.45	16.55
			0.289	-0.025000	0.289	-0.088000	0.289	-0.186000	2.307	0.481	2.308	0.326	2.308	-4.023	2.308	-3.847	2.307	0.702	2.308	-0.246	20.64	-5.22	27.61	-7.23	20.37	4.03	27.71	-7.26	23.48	16.69
			0.289	-0.020000	0.290	-0.087000	0.290	-0.187000	2.309	0.443	2.311	0.317	2.311	-4.058	2.311	-3.875	2.309	0.67	2.311	-0.271	20.65	-5.2	27.65	-7.35	20.4	3.59	27.74	-7.46	23.51	16.83
			0.290	-0.015000	0.290	-0.087000	0.290	-0.187000	2.312	0.432	2.314	0.271	2.314	-4.085	2.314	-3.872	2.312	0.648	2.314	-0.301	20.67	-5.21	27.68	-6.94	20.42	4.98	27.77	-6.84	23.53	17.02
			0.290	-0.014000	0.290	-0.087000	0.290	-0.185000	2.314	0.432	2.316	0.224	2.316	-4.112	2.316	-3.869	2.315	0.63	2.316	-0.332	20.69	-5.2	27.71	-7.26	20.44	6.92	27.8	-7.15	23.56	17.23
			0.290	-0.015000	0.291	-0.090000	0.291	-0.184000	2.317	0.432	2.319	0.178	2.319	-4.14	2.319	-3.865	2.317	0.611	2.319	-0.363	20.7	-5.1	27.74	-7.46	20.47	10.28	27.84	-6.94	23.59	17.4
			0.291	-0.016000	0.291	-0.093000	0.291	-0.182000	2.32	0.432	2.322	0.153	2.322	-4.163	2.322	-3.895	2.32	0.593	2.322	-0.396	20.72	-5.12	27.77	-6.84	20.49	12.38	27.87	-7.12	23.61	17.59
			0.291	-0.017000	0.291	-0.097000	0.291	-0.180000	2.322	0.392	2.324	0.144	2.324	-4.184	2.324	-3.948	2.323	0.584	2.324	-0.432	20.73	-5.17	27.8	-7.15	20.51	14.07	27.9	-7.02	23.64	17.82
			0.291	-0.018000	0.292	-0.100000	0.292	-0.178000	2.325	0.348	2.327	0.135	2.327	-4.204	2.327	-4.001	2.325	0.574	2.327	-0.467	20.75	-5.15	27.84	-6.94	20.54	14.19	27.93	-7.44	23.67	18.05
			0.292	-0.020000	0.292	-0.103000	0.292	-0.177000	2.328	0.305	2.33	0.127	2.33	-4.225	2.33	-4.054	2.328	0.565	2.33	-0.502	20.77	-5.18	27.87	-7.12	20.56	11.96	27.96	-6.91	23.69	18.32
			0.292	-0.021000	0.292	-0.106000	0.292	-0.175000	2.33	0.266	2.332	0.127	2.332	-4.247	2.332	-4.061	2.331	0.555	2.332	-0.507	20.78	-5.17	27.9	-7.02	20.59	8.53	28	-7.17	23.72	18.5
			0.292	-0.022000	0.293	-0.110000	0.293	-0.173000	2.333	0.253	2.335	0.13	2.335	-4.269	2.335	-4.058	2.333	0.54	2.335	-0.506	20.8	-5.14	27.93	-7.44	20.61	5.43	28.03	-6.92	23.75	18.78
			0.293	-0.023000	0.293	-0.113000	0.293	-0.171000	2.336	0.241	2.337	0.132	2.337	-4.292	2.337	-4.054	2.336	0.525	2.337	-0.504	20.81	-5.19	27.96	-6.91	20.63	2.87	28.06	-7.13	23.78	19.05
			0.293	-0.024000	0.293	-0.116000	0.293	-0.170000	2.338	0.228	2.34	0.133	2.34	-4.313	2.34	-4.052	2.339	0.511	2.34	-0.503	20.83	-5.23	28	-7.17	20.66	3.1	28.09	-7.3	23.8	19.33
			0.293	-0.025000	0.294	-0.120000	0.294	-0.168000	2.341	0.218	2.343	0.095	2.343	-4.305	2.343	-4.078	2.341	0.481	2.343	-0.514	20.85	-5.22	28.03	-6.92	20.68	8.21	28.12	-7.02	23.83	19.68
			0.294	-0.027000	0.294	-0.123000	0.294	-0.166000	2.344	0.213	2.345	0.057	2.345	-4.297	2.345	-4.104	2.344	0.435	2.345	-0.525	20.86	-5.27	28.06	-7.13	20.7	15.3	28.15	-7.33	23.86	19.94
			0.294	-0.028000	0.294	-0.126000	0.294	-0.164000	2.346	0.209	2.348	0.019	2.348	-4.29	2.348	-4.13	2.347	0.388	2.348	-0.536	20.88	-5.3	28.09	-7.3	20.73	21.49	28.19	-7.04	23.88	20.33
			0.294	-0.029000	0.295	-0.129000	0.295	-0.163000	2.349	0.204	2.351	-0.008	2.351	-4.294	2.351	-4.159	2.349	0.341	2.351	-0.544	20.89	-5.28	28.12	-7.02	20.75	25.95	28.22	-7.09	23.91	20.6
			0.295	-0.030000	0.295	-0.133000	0.295	-0.161000	2.352	0.206	2.353	-0.006	2.353	-4.33	2.353	-4.196	2.352	0.336	2.353	-0.544	20.91	-5.29	28.15	-7.33	20.77	28.96	28.25	-7.02	23.94	21.03
			0.295	-0.031000	0.295	-0.136000	0.295	-0.159000	2.354	0.212	2.356	-0.004	2.356	-4.365	2.356	-4.234	2.355	0.348	2.356	-0.545	20.93	-5.36	28.19	-7.04	20.8	30.8	28.28	-7.28	23.96	21.4
			0.295	-0.032000	0.296	-0.139000	0.296	-0.157000	2.357	0.219	2.359	-0.003	2.359	-4.401	2.359	-4.271	2.357	0.361	2.359	-0.545	20.94	-5.45	28.22	-7.09	20.82	31.65	28.31	-7.1	23.99	21.82
			0.296	-0.034000	0.296	-0.142000	0.296	-0.155000	2.36	0.225	2.361	-0.008	2.361	-4.408	2.361	-4.296	2.36	0.373	2.361	-0.558	20.96	-5.48	28.25	-7.02	20.84	31.2	28.34	-7.02	24.02	22.34
			0.296	-0.035000	0.296	-0.146000	0.296	-0.154000	2.362	0.206	2.364	-0.021	2.364	-4.389	2.364	-4.31	2.362	0.354	2.364	-0.583	20.97	-5.56	28.28	-7.28	20.87	31.11	28.38	-7.24	24.05	22.84
			0.296	-0.036000	0.297	-0.149000	0.297	-0.152000	2.365	0.183	2.367	-0.033	2.367	-4.37	2.367	-4.324	2.365	0.333	2.367	-0.607	20.99	-5.6	28.31	-7.1	20.89	31.25	28.41	-7.36	24.07	23.36
			0.297	-0.037000	0.297	-0.152000	0.297	-0.150000	2.368	0.159	2.369	-0.046	2.369	-4.352	2.369	-4.338	2.368	0.311	2.369	-0.632	21.01	-5.64	28.34	-7.02	20.91	31.19	28.44	-7.2	24.1	23.85
			0.297	-0.038000	0.297	-0.155000	0.297	-0.148000	2.37	0.138	2.372	-0.058	2.372	-4.367	2.372	-4.346	2.37	0.294	2.372	-0.639	21.02	-5.69	28.38	-7.24	20.94	30.72	28.47	-7.07	24.13	24.47
			0.297	-0.039000	0.298	-0.159000	0.298	-0.147000	2.373	0.14	2.375	-0.069	2.375	-4.393	2.375	-4.352	2.373	0.3	2.375	-0.64	21.04	-5.7	28.41	-7.36	20.96	31.09	28.5	-7.03	24.15	25.25
			0.298	-0.041000	0.298	-0.162000	0.298	-0.145000	2.376	0.141	2.377	-0.08	2.377	-4.419	2.377	-4.359	2.376	0.307	2.377	-0.642	21.05	-5.74	28.44	-7.2	20.98	31.05	28.54	-7.41	24.18	25.98
			0.298	-0.042000	0.298	-0.165000	0.298	-0.143000	2.378	0.143	2.38	-0.092	2.38	-4.445	2.38	-4.365	2.378	0.313	2.38	-0.643	21.07	-5.79	28.47	-7.07	21.01	30.67	28.57	-7.67	24.21	26.83
			0.298	-0.043000	0.299	-0.168000	0.299	-0.141000	2.381	0.133	2.383	-0.064	2.383	-4.441	2.383	-4.369	2.381	0.308	2.383	-0.651	21.09	-5.78	28.5	-7.03	21.03	31.11	28.6	-7.17	24.23	27.79
			0.299	-0.044000	0.299	-0.172000	0.299	-0.140000	2.384	0.097	2.385	-0.035	2.385	-4.437	2.385	-4.374	2.384	0.286	2.385	-0.66	21.1	-5.79	28.54	-7.41	21.05	30.55	28.63	-7.11	24.26	28.79
			0.299	-0.045000	0.299	-0.175000	0.299	-0.138000	2.386	0.061	2.388	-0.007	2.388	-4.433	2.388	-4.378	2.386	0.264	2.388	-0.668	21.12	-5.85	28.57	-7.67	21.08	30.24	28.66	-7.57	24.29	29.9
			0.299	-0.046000	0.300	-0.178000	0.300	-0.136000	2.389	0.026	2.391	0.008	2.391	-4.436	2.391	-4.385	2.389	0.242	2.391	-0.679	21.13	-5.89	28.6	-7.17	21.1	29.96	28.69	-7.18	24.32	31.18
			0.300	-0.048000	0.300	-0.181000	0.300	-0.134000	2.391	0.019	2.393	-0.025	2.393	-4.461	2.393	-4.398	2.392	0.242	2.393	-0.697	21.15	-5.88	28.63	-7.11	21.12	29.82	28.73	-7.36	24.34	32.47
			0.300	-0.047000	0.300	-0.184000	0.300	-0.131000	2.394	0.036	2.396	-0.058	2.396	-4.486	2.396	-4.41	2.394	0.254	2.396	-0.715	23.04	-0.67	28.66	-7.57	21.15	29.94	28.76	-7.29	24.37	33.93
			0.300	-0.045000	0.301	-0.182000	0.301	-0.128000	2.397	0.053	2.399	-0.09	2.399	-4.511	2.399	-4.423	2.397	0.266	2.399	-0.733	23.07	-0.67	28.69	-7.18	21.17	29.86	28.79	-7.22	24.4	35.6
			0.301	-0.043000	0.301	-0.180000	0.301	-0.125000	2.399	0.07	2.401	-0.1	2.401	-4.522	2.401	-4.434	2.4	0.278	2.401	-0.743	23.09	-0.7	28.73	-7.36	21.19	29.55	28.82	-7.18	24.42	37.42
			0.301	-0.042000	0.301	-0.178000	0.301	-0.121000	2.402	0.075	2.404	-0.082	2.404	-4.517	2.404	-4.442	2.402	0.271	2.404	-0.742	23.12	-0.8	28.76	-7.29	21.22	29.64	28.85	-7.23	24.45	39.42
			0.301	-0.040000	0.302	-0.176000	0.302	-0.118000	2.405	0.076	2.407	-0.064	2.407	-4.512	2.407	-4.45	2.405	0.26	2.407	-0.741	23.14	-0.96	28.79	-7.22	21.24	29.95	28.89	-7.34	24.48	41.58
			0.302	-0.038000	0.302	-0.174000	0.302	-0.115000	2.407	0.077	2.409	-0.046	2.409	-4.507	2.409	-4.458	2.408	0.249	2.409	-0.74	23.17	-1.14	28.82	-7.18	21.27	30.67	28.92	-7.09	24.5	43.86
			0.302	-0.036000	0.302	-0.172000	0.302	-0.111000	2.41	0.078	2.412	-0.059	2.412	-4.519	2.412	-4.458	2.41	0.238	2.412	-0.742	23.19	-1.13	28.85	-7.23	21.29	31.13	28.95	-7.21	24.53	46.29
			0.302	-0.035000	0.303	-0.170000	0.303	-0.108000	2.413	0.073	2.415	-0.085	2.415	-4.537	2.415	-4.455	2.413	0.23	2.415	-0.745	23.22	-1.08	28.89	-7.34	21.31	31.1	28.98	-7.18	24.56	48.76
			0.303	-0.033000	0.303	-0.168000	0.303	-0.105000	2.415	0.073	2.417	-0.111	2.417	-4.555	2.417	-4.451	2.416	0.222	2.417	-0.749	23.24	-1.04	28.92	-7.09	21.34	31.23	29.01	-7.5	24.59	51.22
			0.303	-0.031000	0.303	-0.166000	0.303	-0.102000	2.418	0.073	2.42	-0.137	2.42	-4.573	2.42	-4.448	2.418	0.214	2.42	-0.752	23.27	-0.92	28.95	-7.21	21.36	31.68	29.04	-6.98	24.61	53.65
			0.303	-0.029000	0.304	-0.165000	0.304	-0.098000			2.422	-0.141	2.422	-4.568	2.422	-4.455	2.421	0.205	2.422	-0.773	23.29	-0.96	28.98	-7.18	21.38	31.56	29.08	-7.21	24.64	55.84
			0.304	-0.028000	0.304	-0.163000	0.304	-0.095000			2.425	-0.144	2.425	-4.562	2.425	-4.462	2.424	0.195	2.425	-0.796	23.32	-0.93	29.01	-7.5	21.41	32.73	29.11	-7.21	24.67	57.97
			0.304	-0.026000	0.304	-0.161000	0.304	-0.092000			2.428	-0.146	2.428	-4.556	2.428	-4.469	2.426	0.185	2.428	-0.819	23.34	-0.98	29.04	-6.98	21.43	32.89	29.14	-7.09	24.69	59.66
			0.304	-0.024000	0.305	-0.159000	0.305	-0.088000			2.43	-0.15	2.43	-4.552	2.43	-4.474	2.429	0.174	2.43	-0.839	23.37	-0.94	29.08	-7.21	21.45	33.14	29.17	-7.21	24.72	61
			0.305	-0.022000	0.305	-0.157000	0.305	-0.085000			2.433	-0.165	2.433	-4.556	2.433	-4.465	2.431	0.168	2.433	-0.847	23.39	-0.94	29.11	-7.21	21.48	34.06	29.2	-7.1	24.75	62
			0.305	-0.021000	0.305	-0.155000	0.305	-0.082000			2.436	-0.179	2.436	-4.561	2.436	-4.456	2.434	0.165	2.436	-0.855	23.42	-0.75	29.14	-7.09	21.5	34.89	29.23	-7.33	24.77	62.51
			0.305	-0.019000	0.306	-0.153000	0.306	-0.079000			2.438	-0.193	2.438	-4.565	2.438	-4.447	2.437	0.162	2.438	-0.862	23.45	-0.86	29.17	-7.21	21.52	36.2	29.27	-7.11	24.8	62.5
			0.306	-0.017000	0.306	-0.151000	0.306	-0.075000			2.441	-0.211	2.441	-4.566	2.441	-4.456	2.439	0.159	2.441	-0.864	23.47	-0.87	29.2	-7.1	21.55	37.33	29.3	-7.06	24.83	62.12
			0.306	-0.015000	0.306	-0.149000	0.306	-0.072000			2.444	-0.233	2.444	-4.562	2.444	-4.493	2.442	0.144	2.444	-0.855	23.5	-0.95	29.23	-7.33	21.57	38.44	29.33	-7.06	24.86	61.27
			0.306	-0.013000	0.307	-0.148000	0.307	-0.069000			2.446	-0.255	2.446	-4.558	2.446	-4.529	2.445	0.126	2.446	-0.847	23.52	-0.97	29.27	-7.11	21.59	39.26	29.36	-7.39	24.88	59.95
			0.307	-0.012000	0.307	-0.146000	0.307	-0.065000			2.449	-0.277	2.449	-4.554	2.449	-4.565	2.447	0.108	2.449	-0.839	23.55	-0.94	29.3	-7.06	21.62	40.13	29.39	-7.26	24.91	58.28
			0.307	-0.010000	0.307	-0.144000	0.307	-0.062000			2.452	-0.279	2.452	-4.575	2.452	-4.554	2.45	0.09	2.452	-0.828	23.57	-0.88	29.33	-7.06	21.64	40.49	29.43	-7.15	24.94	56.35
			0.307	-0.008000	0.308	-0.142000	0.308	-0.059000			2.454	-0.269	2.454	-4.611	2.454	-4.515	2.453	0.081	2.454	-0.815	23.6	-0.84	29.36	-7.39	21.66	40.48	29.46	-7.47	24.96	54.02
			0.308	-0.006000	0.308	-0.140000	0.308	-0.055000			2.457	-0.259	2.457	-4.647	2.457	-4.477	2.455	0.072	2.457	-0.802	23.62	-0.83	29.39	-7.26	21.69	38.94	29.49	-7.31	24.99	51.48
			0.308	-0.005000	0.308	-0.138000	0.308	-0.052000			2.46	-0.249	2.46	-4.682	2.46	-4.439	2.458	0.064	2.46	-0.789	23.65	-0.74	29.43	-7.15	21.71	37.72	29.52	-6.65
			0.308	-0.003000	0.309	-0.136000	0.309	-0.049000			2.462	-0.248	2.462	-4.688	2.462	-4.445	2.461	0.061	2.462	-0.765	23.67	-0.64	29.46	-7.47	21.73	36.02	29.55	-7.39
			0.309	-0.001000	0.309	-0.134000	0.309	-0.046000			2.465	-0.247	2.465	-4.689	2.465	-4.457	2.463	0.078	2.465	-0.739	23.7	-0.66	29.49	-7.31	21.76	34.15	29.58	-7.41
			0.309	0.001000	0.309	-0.132000	0.309	-0.042000			2.468	-0.246	2.468	-4.69	2.468	-4.469	2.466	0.095	2.468	-0.714	23.72	-0.67	29.52	-6.65	21.78	32.61	29.62	-7.48
			0.309	0.002000	0.310	-0.130000	0.310	-0.039000			2.47	-0.247	2.47	-4.689	2.47	-4.479	2.469	0.111	2.47	-0.689	23.75	-0.4	29.55	-7.39	21.8	30.85	29.65	-7.41
			0.310	0.004000	0.310	-0.129000	0.310	-0.036000			2.473	-0.252	2.473	-4.669	2.473	-4.468	2.471	0.121	2.473	-0.674	23.78	-0.27	29.58	-7.41	21.83	28.88	29.68	-6.96
			0.310	0.005000	0.310	-0.127000	0.310	-0.036000			2.476	-0.257	2.476	-4.65	2.476	-4.458	2.474	0.122	2.476	-0.658	23.8	-0.15	29.62	-7.48	21.85	26.94
			0.310	0.004000	0.311	-0.125000	0.311	-0.038000			2.478	-0.263	2.478	-4.63	2.478	-4.447	2.477	0.124	2.478	-0.642	23.83	-0.07	29.65	-7.41	21.87	25.58
			0.311	0.003000	0.311	-0.124000	0.311	-0.040000			2.481	-0.273	2.481	-4.621	2.481	-4.444	2.479	0.126	2.481	-0.606	23.85	0.07	29.68	-6.96	21.9	24.2
			0.311	0.002000	0.311	-0.123000	0.311	-0.042000			2.484	-0.292	2.484	-4.633	2.484	-4.457	2.482	0.137	2.484	-0.529	23.88	0.36			21.92	22.49
			0.311	0.002000	0.312	-0.121000	0.312	-0.044000			2.486	-0.311	2.486	-4.645	2.486	-4.47	2.485	0.153	2.486	-0.453	23.9	0.49			21.95	20.22
			0.312	0.001000	0.312	-0.120000	0.312	-0.046000			2.489	-0.33	2.489	-4.657	2.489	-4.483	2.487	0.169	2.489	-0.376	23.93	0.67			21.97	18.55
			0.312	0.000000	0.312	-0.119000	0.312	-0.048000			2.492	-0.322	2.492	-4.67	2.492	-4.475	2.49	0.185	2.492	-0.339	23.95	0.74			21.99	17.85
			0.312	-0.001000	0.313	-0.117000	0.313	-0.050000			2.494	-0.322	2.494	-4.67	2.494	-4.475	2.493	0.193	2.494	-0.339	23.98	1.04			22.02	17.36
			0.313	-0.002000	0.313	-0.116000	0.313	-0.051000			2.497	-0.322	2.497	-4.67	2.497	-4.475	2.495	0.193	2.497	-0.339	24	1.33			22.04	17.33
			0.313	-0.002000	0.313	-0.115000	0.313	-0.053000			2.5	-0.322	2.5	-4.67	2.5	-4.475	2.498	0.193	2.5	-0.339	24.03	1.61			22.06	17.77
			0.313	-0.003000	0.314	-0.113000	0.314	-0.055000													24.05	2.05			22.09	18.68
			0.314	-0.004000	0.314	-0.112000	0.314	-0.057000													24.08	2.37			22.11	20.32
			0.314	-0.005000	0.314	-0.111000	0.314	-0.059000													24.11	2.82			22.13	21.54
			0.314	-0.005000	0.315	-0.109000	0.315	-0.061000													24.13	3.15			22.16	22.98
			0.315	-0.006000	0.315	-0.108000	0.315	-0.063000													24.16	3.68			22.18	24.37
			0.315	-0.007000	0.315	-0.107000	0.315	-0.064000													24.18	4.29			22.2	26.09
			0.315	-0.008000	0.316	-0.105000	0.316	-0.066000													24.21	4.89			22.23	29.18
			0.316	-0.008000	0.316	-0.104000	0.316	-0.068000													24.23	5.75			22.25	31.31
			0.316	-0.009000	0.316	-0.103000	0.316	-0.070000													24.26	6.54			22.27	34.12
			0.316	-0.010000	0.317	-0.101000	0.317	-0.072000																	22.3	37.77
			0.317	-0.011000	0.317	-0.100000	0.317	-0.074000
			0.317	-0.011000	0.317	-0.099000	0.317	-0.076000
			0.317	-0.012000	0.318	-0.097000	0.318	-0.078000
			0.318	-0.013000	0.318	-0.096000	0.318	-0.079000
			0.318	-0.014000	0.318	-0.095000	0.318	-0.081000
			0.318	-0.015000	0.319	-0.093000	0.319	-0.083000
			0.319	-0.015000	0.319	-0.092000	0.319	-0.085000
			0.319	-0.016000	0.319	-0.091000	0.319	-0.087000
			0.319	-0.017000	0.320	-0.089000	0.320	-0.089000
			0.320	-0.018000	0.320	-0.088000	0.320	-0.091000
			0.320	-0.017000	0.320	-0.088000	0.320	-0.092000
			0.320	-0.016000	0.321	-0.094000	0.321	-0.094000
			0.321	-0.015000	0.321	-0.101000	0.321	-0.096000
			0.321	-0.014000	0.321	-0.108000	0.321	-0.097000
			0.321	-0.013000	0.321	-0.114000	0.322	-0.099000
			0.322	-0.012000	0.322	-0.121000	0.322	-0.101000
			0.322	-0.011000	0.322	-0.127000	0.322	-0.102000
			0.322	-0.010000	0.322	-0.134000	0.323	-0.104000
			0.323	-0.009000	0.323	-0.141000	0.323	-0.106000
			0.323	-0.008000	0.323	-0.147000	0.323	-0.108000
			0.323	-0.007000	0.323	-0.154000	0.324	-0.109000
			0.324	-0.005000	0.324	-0.160000	0.324	-0.111000
			0.324	-0.004000	0.324	-0.167000	0.324	-0.113000
			0.324	-0.003000	0.324	-0.174000	0.325	-0.114000
			0.325	-0.002000	0.325	-0.180000	0.325	-0.116000
			0.325	-0.001000	0.325	-0.187000	0.325	-0.118000
			0.325	0.000000	0.325	-0.193000	0.326	-0.119000
			0.326	0.001000	0.326	-0.200000	0.326	-0.121000
			0.326	0.002000	0.326	-0.206000	0.326	-0.123000
			0.326	0.003000	0.326	-0.213000	0.327	-0.125000
			0.327	0.004000	0.327	-0.220000	0.327	-0.126000
			0.327	0.006000	0.327	-0.226000	0.327	-0.128000
			0.327	0.007000	0.327	-0.233000	0.328	-0.130000
			0.328	0.008000	0.328	-0.239000	0.328	-0.131000
			0.328	0.009000	0.328	-0.246000	0.328	-0.133000
			0.328	0.010000	0.328	-0.253000	0.329	-0.135000
			0.329	0.011000	0.329	-0.259000	0.329	-0.136000
			0.329	0.012000	0.329	-0.266000	0.329	-0.138000
			0.329	0.013000	0.329	-0.272000	0.330	-0.140000
			0.330	0.014000	0.330	-0.279000	0.330	-0.142000
			0.330	0.014000	0.330	-0.285000	0.330	-0.141000
			0.330	0.011000	0.330	-0.279000	0.331	-0.140000
			0.331	0.008000	0.331	-0.273000	0.331	-0.139000
			0.331	0.006000	0.331	-0.268000	0.331	-0.138000
			0.331	0.003000	0.331	-0.262000	0.332	-0.137000
			0.332	0.000000	0.332	-0.257000	0.332	-0.136000
			0.332	-0.002000	0.332	-0.251000	0.332	-0.134000
			0.332	-0.005000	0.332	-0.246000	0.333	-0.133000
			0.333	-0.008000	0.333	-0.240000	0.333	-0.132000
			0.333	-0.011000	0.333	-0.234000	0.333	-0.131000
			0.333	-0.013000	0.333	-0.229000	0.334	-0.130000
			0.334	-0.016000	0.334	-0.223000	0.334	-0.129000
			0.334	-0.019000	0.334	-0.218000	0.334	-0.128000
			0.334	-0.022000	0.334	-0.212000	0.335	-0.126000
			0.335	-0.024000	0.335	-0.207000	0.335	-0.125000
			0.335	-0.027000	0.335	-0.201000	0.335	-0.124000
			0.335	-0.030000	0.335	-0.196000	0.336	-0.123000
			0.336	-0.032000	0.336	-0.190000	0.336	-0.122000
			0.336	-0.035000	0.336	-0.184000	0.336	-0.121000
			0.336	-0.038000	0.336	-0.179000	0.337	-0.120000
			0.337	-0.041000	0.337	-0.173000	0.337	-0.119000
			0.337	-0.043000	0.337	-0.168000	0.337	-0.117000
			0.337	-0.046000	0.337	-0.162000	0.338	-0.116000
			0.338	-0.049000	0.338	-0.157000	0.338	-0.115000
			0.338	-0.052000	0.338	-0.151000	0.338	-0.114000
			0.338	-0.054000	0.338	-0.146000	0.339	-0.113000
			0.339	-0.057000	0.339	-0.140000	0.339	-0.112000
			0.339	-0.060000	0.339	-0.134000	0.339	-0.111000
			0.339	-0.062000	0.339	-0.129000	0.340	-0.109000
			0.340	-0.065000	0.340	-0.123000	0.340	-0.108000
			0.340	-0.067000	0.340	-0.118000	0.340	-0.106000
			0.340	-0.067000	0.340	-0.120000	0.341	-0.104000
			0.341	-0.068000	0.341	-0.122000	0.341	-0.102000
			0.341	-0.068000	0.341	-0.124000	0.341	-0.100000
			0.341	-0.069000	0.341	-0.126000	0.342	-0.097000
			0.342	-0.069000	0.342	-0.127000	0.342	-0.095000
			0.342	-0.069000	0.342	-0.129000	0.342	-0.093000
			0.342	-0.070000	0.342	-0.131000	0.343	-0.090000
			0.343	-0.070000	0.343	-0.133000	0.343	-0.088000
			0.343	-0.070000	0.343	-0.135000	0.343	-0.086000
			0.343	-0.071000	0.343	-0.137000	0.344	-0.083000
			0.344	-0.071000	0.344	-0.139000	0.344	-0.081000
			0.344	-0.072000	0.344	-0.140000	0.344	-0.079000
			0.344	-0.072000	0.344	-0.142000	0.345	-0.077000
			0.345	-0.072000	0.345	-0.144000	0.345	-0.074000
			0.345	-0.073000	0.345	-0.146000	0.345	-0.072000
			0.345	-0.073000	0.345	-0.148000	0.346	-0.070000
			0.346	-0.073000	0.346	-0.150000	0.346	-0.067000
			0.346	-0.074000	0.346	-0.152000	0.346	-0.065000
			0.346	-0.074000	0.346	-0.153000	0.347	-0.063000
			0.347	-0.074000	0.347	-0.155000	0.347	-0.060000
			0.347	-0.075000	0.347	-0.157000	0.347	-0.058000
			0.347	-0.075000	0.347	-0.159000	0.348	-0.056000
			0.348	-0.076000	0.348	-0.161000	0.348	-0.054000
			0.348	-0.076000	0.348	-0.163000	0.348	-0.051000
			0.348	-0.076000	0.348	-0.165000	0.349	-0.049000
			0.349	-0.077000	0.349	-0.167000	0.349	-0.047000
			0.349	-0.077000	0.349	-0.168000	0.349	-0.044000
			0.349	-0.077000	0.349	-0.170000	0.350	-0.042000
			0.350	-0.078000	0.350	-0.172000	0.350	-0.040000
			0.350	-0.079000	0.350	-0.174000	0.350	-0.040000
			0.350	-0.080000	0.350	-0.174000	0.351	-0.042000
			0.351	-0.082000	0.351	-0.173000	0.351	-0.044000
			0.351	-0.084000	0.351	-0.173000	0.351	-0.046000
			0.351	-0.086000	0.351	-0.172000	0.352	-0.047000
			0.352	-0.088000	0.352	-0.172000	0.352	-0.049000
			0.352	-0.090000	0.352	-0.171000	0.352	-0.051000
			0.352	-0.092000	0.352	-0.171000	0.353	-0.053000
			0.353	-0.093000	0.353	-0.170000	0.353	-0.055000
			0.353	-0.095000	0.353	-0.170000	0.353	-0.056000
			0.353	-0.097000	0.353	-0.169000	0.354	-0.058000
			0.354	-0.099000	0.354	-0.169000	0.354	-0.060000
			0.354	-0.101000	0.354	-0.168000	0.354	-0.062000
			0.354	-0.103000	0.354	-0.168000	0.355	-0.064000
			0.355	-0.105000	0.355	-0.167000	0.355	-0.065000
			0.355	-0.106000	0.355	-0.167000	0.355	-0.067000
			0.355	-0.108000	0.355	-0.166000	0.356	-0.069000
			0.356	-0.110000	0.356	-0.166000	0.356	-0.071000
			0.356	-0.112000	0.356	-0.165000	0.356	-0.073000
			0.356	-0.114000	0.356	-0.165000	0.357	-0.074000
			0.357	-0.116000	0.357	-0.164000	0.357	-0.076000
			0.357	-0.118000	0.357	-0.164000	0.357	-0.078000
			0.357	-0.119000	0.357	-0.163000	0.358	-0.080000
			0.358	-0.121000	0.358	-0.163000	0.358	-0.082000
			0.358	-0.123000	0.358	-0.162000	0.358	-0.083000
			0.358	-0.125000	0.358	-0.162000	0.359	-0.085000
			0.359	-0.127000	0.359	-0.161000	0.359	-0.087000
			0.359	-0.129000	0.359	-0.161000	0.359	-0.089000
			0.359	-0.131000	0.359	-0.160000	0.360	-0.091000
			0.360	-0.133000	0.360	-0.160000	0.360	-0.092000
			0.360	-0.133000	0.360	-0.159000	0.360	-0.094000
			0.360	-0.128000	0.360	-0.159000	0.361	-0.096000
			0.361	-0.124000	0.361	-0.159000	0.361	-0.097000
			0.361	-0.119000	0.361	-0.159000	0.361	-0.099000
			0.361	-0.115000	0.361	-0.159000	0.362	-0.100000
			0.362	-0.110000	0.362	-0.159000	0.362	-0.102000
			0.362	-0.105000	0.362	-0.159000	0.362	-0.104000
			0.362	-0.101000	0.362	-0.159000	0.363	-0.105000
			0.363	-0.096000	0.363	-0.159000	0.363	-0.107000
			0.363	-0.092000	0.363	-0.159000	0.363	-0.108000
			0.363	-0.087000	0.363	-0.159000	0.364	-0.110000
			0.364	-0.083000	0.364	-0.159000	0.364	-0.112000
			0.364	-0.078000	0.364	-0.159000	0.364	-0.113000
			0.364	-0.073000	0.364	-0.159000	0.365	-0.115000
			0.365	-0.069000	0.365	-0.159000	0.365	-0.116000
			0.365	-0.064000	0.365	-0.159000	0.365	-0.118000
			0.365	-0.060000	0.365	-0.158000	0.366	-0.120000
			0.366	-0.055000	0.366	-0.158000	0.366	-0.121000
			0.366	-0.050000	0.366	-0.158000	0.366	-0.123000
			0.366	-0.046000	0.366	-0.158000	0.367	-0.124000
			0.367	-0.041000	0.367	-0.158000	0.367	-0.126000
			0.367	-0.037000	0.367	-0.158000	0.367	-0.128000
			0.367	-0.032000	0.367	-0.158000	0.368	-0.129000
			0.368	-0.027000	0.368	-0.158000	0.368	-0.131000
			0.368	-0.023000	0.368	-0.158000	0.368	-0.132000
			0.368	-0.018000	0.368	-0.158000	0.369	-0.134000
			0.369	-0.014000	0.369	-0.158000	0.369	-0.136000
			0.369	-0.009000	0.369	-0.158000	0.369	-0.137000
			0.369	-0.004000	0.369	-0.158000	0.370	-0.139000
			0.370	0.000000	0.370	-0.158000	0.370	-0.140000
			0.370	0.004000	0.370	-0.158000	0.370	-0.142000
			0.370	0.003000	0.370	-0.160000	0.371	-0.143000
			0.371	0.002000	0.371	-0.163000	0.371	-0.144000
			0.371	0.001000	0.371	-0.166000	0.371	-0.146000
			0.371	0.001000	0.371	-0.168000	0.372	-0.147000
			0.372	0.000000	0.372	-0.171000	0.372	-0.148000
			0.372	-0.001000	0.372	-0.174000	0.372	-0.150000
			0.372	-0.002000	0.372	-0.176000	0.373	-0.151000
			0.373	-0.003000	0.373	-0.179000	0.373	-0.152000
			0.373	-0.004000	0.373	-0.182000	0.373	-0.154000
			0.373	-0.004000	0.373	-0.184000	0.374	-0.155000
			0.374	-0.005000	0.374	-0.187000	0.374	-0.156000
			0.374	-0.006000	0.374	-0.190000	0.374	-0.158000
			0.374	-0.007000	0.374	-0.192000	0.375	-0.159000
			0.375	-0.008000	0.375	-0.195000	0.375	-0.160000
			0.375	-0.009000	0.375	-0.198000	0.375	-0.162000
			0.375	-0.009000	0.375	-0.200000	0.376	-0.163000
			0.376	-0.010000	0.376	-0.203000	0.376	-0.164000
			0.376	-0.011000	0.376	-0.206000	0.376	-0.166000
			0.376	-0.012000	0.376	-0.208000	0.377	-0.167000
			0.377	-0.013000	0.377	-0.211000	0.377	-0.168000
			0.377	-0.014000	0.377	-0.214000	0.377	-0.170000
			0.377	-0.014000	0.377	-0.216000	0.378	-0.171000
			0.378	-0.015000	0.378	-0.219000	0.378	-0.172000
			0.378	-0.016000	0.378	-0.222000	0.378	-0.174000
			0.378	-0.017000	0.378	-0.224000	0.379	-0.175000
			0.379	-0.018000	0.379	-0.227000	0.379	-0.176000
			0.379	-0.019000	0.379	-0.230000	0.379	-0.178000
			0.379	-0.019000	0.379	-0.232000	0.380	-0.179000
			0.380	-0.020000	0.380	-0.235000	0.380	-0.180000
			0.380	-0.021000	0.380	-0.238000	0.380	-0.179000
			0.380	-0.022000	0.380	-0.236000	0.381	-0.176000
			0.381	-0.023000	0.381	-0.233000	0.381	-0.173000
			0.381	-0.024000	0.381	-0.230000	0.381	-0.169000
			0.381	-0.025000	0.381	-0.227000	0.382	-0.166000
			0.382	-0.026000	0.382	-0.225000	0.382	-0.163000
			0.382	-0.027000	0.382	-0.222000	0.382	-0.160000
			0.382	-0.029000	0.382	-0.219000	0.383	-0.156000
			0.383	-0.030000	0.383	-0.216000	0.383	-0.153000
			0.383	-0.031000	0.383	-0.214000	0.383	-0.150000
			0.383	-0.032000	0.383	-0.211000	0.384	-0.147000
			0.384	-0.033000	0.384	-0.208000	0.384	-0.143000
			0.384	-0.034000	0.384	-0.205000	0.384	-0.140000
			0.384	-0.035000	0.384	-0.202000	0.385	-0.137000
			0.385	-0.036000	0.385	-0.200000	0.385	-0.133000
			0.385	-0.037000	0.385	-0.197000	0.385	-0.130000
			0.385	-0.038000	0.385	-0.194000	0.386	-0.127000
			0.386	-0.039000	0.386	-0.191000	0.386	-0.124000
			0.386	-0.040000	0.386	-0.189000	0.386	-0.120000
			0.386	-0.041000	0.386	-0.186000	0.387	-0.117000
			0.387	-0.042000	0.387	-0.183000	0.387	-0.114000
			0.387	-0.043000	0.387	-0.180000	0.387	-0.111000
			0.387	-0.045000	0.387	-0.178000	0.388	-0.107000
			0.388	-0.046000	0.388	-0.175000	0.388	-0.104000
			0.388	-0.047000	0.388	-0.172000	0.388	-0.101000
			0.388	-0.048000	0.388	-0.169000	0.389	-0.098000
			0.389	-0.049000	0.389	-0.167000	0.389	-0.094000
			0.389	-0.050000	0.389	-0.164000	0.389	-0.091000
			0.389	-0.051000	0.389	-0.161000	0.390	-0.088000
			0.390	-0.052000	0.390	-0.158000	0.390	-0.085000
			0.390	-0.053000	0.390	-0.156000	0.390	-0.083000
			0.390	-0.051000	0.390	-0.153000	0.391	-0.082000
			0.391	-0.049000	0.391	-0.150000	0.391	-0.081000
			0.391	-0.048000	0.391	-0.147000	0.391	-0.081000
			0.391	-0.046000	0.391	-0.144000	0.392	-0.080000
			0.392	-0.044000	0.392	-0.141000	0.392	-0.079000
			0.392	-0.042000	0.392	-0.139000	0.392	-0.079000
			0.392	-0.041000	0.392	-0.136000	0.393	-0.078000
			0.393	-0.039000	0.393	-0.133000	0.393	-0.077000
			0.393	-0.037000	0.393	-0.130000	0.393	-0.077000
			0.393	-0.035000	0.393	-0.127000	0.394	-0.076000
			0.394	-0.034000	0.394	-0.124000	0.394	-0.075000
			0.394	-0.032000	0.394	-0.122000	0.394	-0.075000
			0.394	-0.030000	0.394	-0.119000	0.395	-0.074000
			0.395	-0.028000	0.395	-0.116000	0.395	-0.073000
			0.395	-0.027000	0.395	-0.113000	0.395	-0.073000
			0.395	-0.025000	0.395	-0.110000	0.396	-0.072000
			0.395	-0.023000	0.396	-0.107000	0.396	-0.071000
			0.396	-0.021000	0.396	-0.105000	0.396	-0.071000
			0.396	-0.019000	0.396	-0.102000	0.397	-0.070000
			0.396	-0.018000	0.397	-0.099000	0.397	-0.069000
			0.397	-0.016000	0.397	-0.096000	0.397	-0.069000
			0.397	-0.014000	0.397	-0.093000	0.398	-0.068000
			0.397	-0.012000	0.398	-0.090000	0.398	-0.067000
			0.398	-0.011000	0.398	-0.088000	0.398	-0.067000
			0.398	-0.009000	0.398	-0.085000	0.399	-0.066000
			0.398	-0.007000	0.399	-0.082000	0.399	-0.065000
			0.399	-0.005000	0.399	-0.079000	0.399	-0.065000
			0.399	-0.004000	0.399	-0.076000	0.400	-0.064000
			0.399	-0.002000	0.400	-0.074000	0.400	-0.063000
			0.400	0.000000	0.400	-0.071000	0.400	-0.064000
			0.400	0.001000	0.400	-0.070000	0.401	-0.066000
			0.400	0.003000	0.401	-0.071000	0.401	-0.068000
			0.401	0.004000	0.401	-0.071000	0.401	-0.070000
			0.401	0.006000	0.401	-0.071000	0.402	-0.072000
			0.401	0.007000	0.402	-0.072000	0.402	-0.074000
			0.402	0.009000	0.402	-0.072000	0.402	-0.076000
			0.402	0.010000	0.402	-0.072000	0.403	-0.078000
			0.402	0.012000	0.403	-0.073000	0.403	-0.080000
			0.403	0.013000	0.403	-0.073000	0.403	-0.082000
			0.403	0.015000	0.403	-0.073000	0.404	-0.084000
			0.403	0.016000	0.404	-0.074000	0.404	-0.086000
			0.404	0.018000	0.404	-0.074000	0.404	-0.088000
			0.404	0.019000	0.404	-0.074000	0.405	-0.090000
			0.404	0.021000	0.405	-0.075000	0.405	-0.092000
			0.405	0.022000	0.405	-0.075000	0.405	-0.094000
			0.405	0.024000	0.405	-0.075000	0.406	-0.096000
			0.405	0.025000	0.406	-0.076000	0.406	-0.098000
			0.406	0.027000	0.406	-0.076000	0.406	-0.100000
			0.406	0.028000	0.406	-0.076000	0.407	-0.102000
			0.406	0.030000	0.407	-0.077000	0.407	-0.104000
			0.407	0.031000	0.407	-0.077000	0.407	-0.106000
			0.407	0.033000	0.407	-0.077000	0.408	-0.108000
			0.407	0.034000	0.408	-0.078000	0.408	-0.110000
			0.408	0.036000	0.408	-0.078000	0.408	-0.112000
			0.408	0.037000	0.408	-0.078000	0.409	-0.114000
			0.408	0.039000	0.409	-0.079000	0.409	-0.116000
			0.409	0.040000	0.409	-0.079000	0.409	-0.118000
			0.409	0.042000	0.409	-0.079000	0.410	-0.120000
			0.409	0.043000	0.410	-0.080000	0.410	-0.122000
			0.410	0.045000	0.410	-0.080000	0.410	-0.123000
			0.410	0.040000	0.410	-0.082000	0.411	-0.123000
			0.410	0.034000	0.411	-0.084000	0.411	-0.123000
			0.411	0.028000	0.411	-0.086000	0.411	-0.123000
			0.411	0.022000	0.411	-0.088000	0.412	-0.123000
			0.411	0.017000	0.412	-0.090000	0.412	-0.123000
			0.412	0.011000	0.412	-0.092000	0.412	-0.123000
			0.412	0.005000	0.412	-0.094000	0.413	-0.123000
			0.412	-0.001000	0.413	-0.096000	0.413	-0.122000
			0.413	-0.006000	0.413	-0.099000	0.413	-0.122000
			0.413	-0.012000	0.413	-0.101000	0.414	-0.122000
			0.413	-0.018000	0.414	-0.103000	0.414	-0.122000
			0.414	-0.024000	0.414	-0.105000	0.414	-0.122000
			0.414	-0.030000	0.414	-0.107000	0.415	-0.122000
			0.414	-0.035000	0.415	-0.109000	0.415	-0.122000
			0.415	-0.041000	0.415	-0.111000	0.415	-0.122000
			0.415	-0.047000	0.415	-0.113000	0.416	-0.122000
			0.415	-0.053000	0.416	-0.116000	0.416	-0.122000
			0.416	-0.059000	0.416	-0.118000	0.416	-0.122000
			0.416	-0.064000	0.416	-0.120000	0.417	-0.122000
			0.416	-0.070000	0.417	-0.122000	0.417	-0.122000
			0.417	-0.076000	0.417	-0.124000	0.417	-0.122000
			0.417	-0.082000	0.417	-0.126000	0.418	-0.122000
			0.417	-0.088000	0.418	-0.128000	0.418	-0.121000
			0.418	-0.093000	0.418	-0.131000	0.418	-0.121000
			0.418	-0.099000	0.418	-0.133000	0.419	-0.121000
			0.418	-0.105000	0.419	-0.135000	0.419	-0.121000
			0.419	-0.111000	0.419	-0.137000	0.419	-0.121000
			0.419	-0.116000	0.419	-0.139000	0.420	-0.121000
			0.419	-0.122000	0.420	-0.141000	0.420	-0.121000
			0.420	-0.128000	0.420	-0.143000	0.420	-0.122000
			0.420	-0.124000	0.420	-0.142000	0.421	-0.125000
			0.420	-0.118000	0.421	-0.139000	0.421	-0.128000
			0.421	-0.112000	0.421	-0.135000	0.421	-0.131000
			0.421	-0.106000	0.421	-0.132000	0.422	-0.134000
			0.421	-0.100000	0.422	-0.129000	0.422	-0.137000
			0.422	-0.094000	0.422	-0.126000	0.422	-0.140000
			0.422	-0.088000	0.422	-0.123000	0.423	-0.144000
			0.422	-0.082000	0.423	-0.120000	0.423	-0.147000
			0.423	-0.076000	0.423	-0.116000	0.423	-0.150000
			0.423	-0.070000	0.423	-0.113000	0.424	-0.153000
			0.423	-0.064000	0.424	-0.110000	0.424	-0.156000
			0.424	-0.058000	0.424	-0.107000	0.424	-0.159000
			0.424	-0.052000	0.424	-0.104000	0.425	-0.162000
			0.424	-0.046000	0.425	-0.100000	0.425	-0.165000
			0.425	-0.040000	0.425	-0.097000	0.425	-0.168000
			0.425	-0.034000	0.425	-0.094000	0.426	-0.171000
			0.425	-0.028000	0.426	-0.091000	0.426	-0.174000
			0.426	-0.022000	0.426	-0.088000	0.426	-0.177000
			0.426	-0.016000	0.426	-0.084000	0.427	-0.180000
			0.426	-0.010000	0.427	-0.081000	0.427	-0.183000
			0.427	-0.004000	0.427	-0.078000	0.427	-0.186000
			0.427	0.002000	0.427	-0.075000	0.428	-0.189000
			0.427	0.008000	0.428	-0.072000	0.428	-0.192000
			0.428	0.014000	0.428	-0.068000	0.428	-0.195000
			0.428	0.021000	0.428	-0.065000	0.429	-0.198000
			0.428	0.027000	0.429	-0.062000	0.429	-0.201000
			0.429	0.033000	0.429	-0.059000	0.429	-0.204000
			0.429	0.039000	0.429	-0.056000	0.430	-0.207000
			0.429	0.045000	0.430	-0.052000	0.430	-0.210000
			0.430	0.051000	0.430	-0.049000	0.430	-0.211000
			0.430	0.052000	0.430	-0.052000	0.431	-0.209000
			0.430	0.052000	0.431	-0.059000	0.431	-0.207000
			0.431	0.051000	0.431	-0.065000	0.431	-0.205000
			0.431	0.051000	0.431	-0.072000	0.432	-0.203000
			0.431	0.051000	0.432	-0.078000	0.432	-0.201000
			0.432	0.050000	0.432	-0.085000	0.432	-0.199000
			0.432	0.050000	0.432	-0.091000	0.433	-0.197000
			0.432	0.050000	0.433	-0.098000	0.433	-0.195000
			0.433	0.050000	0.433	-0.104000	0.433	-0.193000
			0.433	0.049000	0.433	-0.111000	0.434	-0.191000
			0.433	0.049000	0.434	-0.117000	0.434	-0.189000
			0.434	0.049000	0.434	-0.124000	0.434	-0.187000
			0.434	0.049000	0.434	-0.130000	0.435	-0.185000
			0.434	0.048000	0.435	-0.137000	0.435	-0.183000
			0.435	0.048000	0.435	-0.143000	0.435	-0.181000
			0.435	0.048000	0.435	-0.150000	0.436	-0.179000
			0.435	0.048000	0.436	-0.156000	0.436	-0.177000
			0.436	0.047000	0.436	-0.163000	0.436	-0.175000
			0.436	0.047000	0.436	-0.169000	0.437	-0.173000
			0.436	0.047000	0.437	-0.176000	0.437	-0.171000
			0.437	0.046000	0.437	-0.183000	0.437	-0.169000
			0.437	0.046000	0.437	-0.189000	0.438	-0.166000
			0.437	0.046000	0.438	-0.196000	0.438	-0.164000
			0.438	0.046000	0.438	-0.202000	0.438	-0.162000
			0.438	0.045000	0.438	-0.209000	0.439	-0.160000
			0.438	0.045000	0.439	-0.215000	0.439	-0.158000
			0.439	0.045000	0.439	-0.222000	0.439	-0.156000
			0.439	0.045000	0.439	-0.228000	0.440	-0.154000
			0.439	0.044000	0.440	-0.235000	0.440	-0.152000
			0.440	0.044000	0.440	-0.241000	0.440	-0.150000
			0.440	0.043000	0.440	-0.242000	0.441	-0.147000
			0.440	0.042000	0.441	-0.240000	0.441	-0.144000
			0.441	0.041000	0.441	-0.237000	0.441	-0.140000
			0.441	0.040000	0.441	-0.234000	0.442	-0.137000
			0.441	0.039000	0.442	-0.232000	0.442	-0.134000
			0.442	0.038000	0.442	-0.229000	0.442	-0.131000
			0.442	0.038000	0.442	-0.226000	0.443	-0.128000
			0.442	0.037000	0.443	-0.224000	0.443	-0.125000
			0.443	0.036000	0.443	-0.221000	0.443	-0.122000
			0.443	0.035000	0.443	-0.218000	0.444	-0.119000
			0.443	0.034000	0.444	-0.215000	0.444	-0.115000
			0.444	0.033000	0.444	-0.213000	0.444	-0.112000
			0.444	0.032000	0.444	-0.210000	0.445	-0.109000
			0.444	0.031000	0.445	-0.207000	0.445	-0.106000
			0.445	0.030000	0.445	-0.205000	0.445	-0.103000
			0.445	0.029000	0.445	-0.202000	0.446	-0.100000
			0.445	0.028000	0.446	-0.199000	0.446	-0.097000
			0.446	0.027000	0.446	-0.197000	0.446	-0.094000
			0.446	0.026000	0.446	-0.194000	0.447	-0.090000
			0.446	0.025000	0.447	-0.191000	0.447	-0.087000
			0.447	0.024000	0.447	-0.189000	0.447	-0.084000
			0.447	0.023000	0.447	-0.186000	0.448	-0.081000
			0.447	0.022000	0.448	-0.183000	0.448	-0.078000
			0.448	0.021000	0.448	-0.180000	0.448	-0.075000
			0.448	0.020000	0.448	-0.178000	0.449	-0.072000
			0.448	0.019000	0.449	-0.175000	0.449	-0.068000
			0.449	0.018000	0.449	-0.172000	0.449	-0.065000
			0.449	0.017000	0.449	-0.170000	0.450	-0.062000
			0.449	0.016000	0.450	-0.167000	0.450	-0.059000
			0.450	0.015000	0.450	-0.164000	0.450	-0.058000
			0.450	0.013000	0.450	-0.162000	0.451	-0.061000
			0.450	0.009000	0.451	-0.161000	0.451	-0.064000
			0.451	0.006000	0.451	-0.159000	0.451	-0.066000
			0.451	0.003000	0.451	-0.158000	0.452	-0.069000
			0.451	-0.001000	0.452	-0.156000	0.452	-0.072000
			0.452	-0.004000	0.452	-0.155000	0.452	-0.075000
			0.452	-0.008000	0.452	-0.153000	0.453	-0.078000
			0.452	-0.011000	0.453	-0.152000	0.453	-0.080000
			0.453	-0.015000	0.453	-0.150000	0.453	-0.083000
			0.453	-0.018000	0.453	-0.149000	0.454	-0.086000
			0.453	-0.021000	0.454	-0.147000	0.454	-0.089000
			0.454	-0.025000	0.454	-0.146000	0.454	-0.092000
			0.454	-0.028000	0.454	-0.144000	0.455	-0.094000
			0.454	-0.032000	0.455	-0.143000	0.455	-0.097000
			0.455	-0.035000	0.455	-0.141000	0.455	-0.100000
			0.455	-0.039000	0.455	-0.140000	0.456	-0.103000
			0.455	-0.042000	0.456	-0.138000	0.456	-0.105000
			0.456	-0.045000	0.456	-0.137000	0.456	-0.108000
			0.456	-0.049000	0.456	-0.135000	0.457	-0.111000
			0.456	-0.052000	0.457	-0.134000	0.457	-0.114000
			0.457	-0.056000	0.457	-0.132000	0.457	-0.117000
			0.457	-0.059000	0.457	-0.131000	0.458	-0.119000
			0.457	-0.063000	0.458	-0.129000	0.458	-0.122000
			0.458	-0.066000	0.458	-0.128000	0.458	-0.125000
			0.458	-0.069000	0.458	-0.126000	0.459	-0.128000
			0.458	-0.073000	0.459	-0.125000	0.459	-0.131000
			0.459	-0.076000	0.459	-0.123000	0.459	-0.133000
			0.459	-0.080000	0.459	-0.122000	0.460	-0.136000
			0.459	-0.083000	0.460	-0.120000	0.460	-0.139000
			0.460	-0.087000	0.460	-0.119000	0.460	-0.140000
			0.460	-0.086000	0.460	-0.119000	0.460	-0.137000
			0.460	-0.081000	0.461	-0.121000	0.461	-0.133000
			0.461	-0.077000	0.461	-0.123000	0.461	-0.130000
			0.461	-0.073000	0.461	-0.125000	0.461	-0.127000
			0.461	-0.069000	0.462	-0.127000	0.462	-0.124000
			0.462	-0.065000	0.462	-0.129000	0.462	-0.120000
			0.462	-0.060000	0.462	-0.131000	0.462	-0.117000
			0.462	-0.056000	0.463	-0.133000	0.463	-0.114000
			0.463	-0.052000	0.463	-0.135000	0.463	-0.110000
			0.463	-0.048000	0.463	-0.138000	0.463	-0.107000
			0.463	-0.044000	0.464	-0.140000	0.464	-0.104000
			0.464	-0.039000	0.464	-0.142000	0.464	-0.100000
			0.464	-0.035000	0.464	-0.144000	0.464	-0.097000
			0.464	-0.031000	0.465	-0.146000	0.465	-0.094000
			0.465	-0.027000	0.465	-0.148000	0.465	-0.091000
			0.465	-0.023000	0.465	-0.150000	0.465	-0.087000
			0.465	-0.019000	0.466	-0.152000	0.466	-0.084000
			0.466	-0.014000	0.466	-0.154000	0.466	-0.081000
			0.466	-0.010000	0.466	-0.156000	0.466	-0.077000
			0.466	-0.006000	0.467	-0.158000	0.467	-0.074000
			0.467	-0.002000	0.467	-0.160000	0.467	-0.071000
			0.467	0.002000	0.467	-0.162000	0.467	-0.067000
			0.467	0.007000	0.468	-0.164000	0.468	-0.064000
			0.468	0.011000	0.468	-0.166000	0.468	-0.061000
			0.468	0.015000	0.468	-0.169000	0.468	-0.058000
			0.468	0.019000	0.469	-0.171000	0.469	-0.054000
			0.469	0.023000	0.469	-0.173000	0.469	-0.051000
			0.469	0.028000	0.469	-0.175000	0.469	-0.048000
			0.469	0.032000	0.470	-0.177000	0.470	-0.044000
			0.470	0.036000	0.470	-0.179000	0.470	-0.044000
			0.470	0.036000	0.470	-0.179000	0.470	-0.049000
			0.470	0.032000	0.471	-0.176000	0.471	-0.055000
			0.471	0.027000	0.471	-0.172000	0.471	-0.061000
			0.471	0.023000	0.471	-0.169000	0.471	-0.066000
			0.471	0.019000	0.472	-0.166000	0.472	-0.072000
			0.472	0.015000	0.472	-0.163000	0.472	-0.078000
			0.472	0.010000	0.472	-0.160000	0.472	-0.084000
			0.472	0.006000	0.473	-0.157000	0.473	-0.089000
			0.473	0.002000	0.473	-0.154000	0.473	-0.095000
			0.473	-0.002000	0.473	-0.150000	0.473	-0.101000
			0.473	-0.006000	0.474	-0.147000	0.474	-0.107000
			0.474	-0.011000	0.474	-0.144000	0.474	-0.112000
			0.474	-0.015000	0.474	-0.141000	0.474	-0.118000
			0.474	-0.019000	0.475	-0.138000	0.475	-0.124000
			0.475	-0.023000	0.475	-0.135000	0.475	-0.129000
			0.475	-0.028000	0.475	-0.132000	0.475	-0.135000
			0.475	-0.032000	0.476	-0.129000	0.476	-0.141000
			0.476	-0.036000	0.476	-0.125000	0.476	-0.147000
			0.476	-0.040000	0.476	-0.122000	0.476	-0.152000
			0.476	-0.044000	0.477	-0.119000	0.477	-0.158000
			0.477	-0.049000	0.477	-0.116000	0.477	-0.164000
			0.477	-0.053000	0.477	-0.113000	0.477	-0.170000
			0.477	-0.057000	0.478	-0.110000	0.478	-0.175000
			0.478	-0.061000	0.478	-0.107000	0.478	-0.181000
			0.478	-0.066000	0.478	-0.104000	0.478	-0.187000
			0.478	-0.070000	0.479	-0.100000	0.479	-0.192000
			0.479	-0.074000	0.479	-0.097000	0.479	-0.198000
			0.479	-0.078000	0.479	-0.094000	0.479	-0.204000
			0.479	-0.082000	0.480	-0.091000	0.480	-0.210000
			0.480	-0.087000	0.480	-0.088000	0.480	-0.213000
			0.480	-0.088000	0.480	-0.087000	0.480	-0.207000
			0.480	-0.085000	0.481	-0.091000	0.481	-0.202000
			0.481	-0.082000	0.481	-0.095000	0.481	-0.196000
			0.481	-0.079000	0.481	-0.098000	0.481	-0.191000
			0.481	-0.076000	0.482	-0.102000	0.482	-0.186000
			0.482	-0.073000	0.482	-0.105000	0.482	-0.180000
			0.482	-0.070000	0.482	-0.109000	0.482	-0.175000
			0.482	-0.067000	0.483	-0.113000	0.483	-0.169000
			0.483	-0.065000	0.483	-0.116000	0.483	-0.164000
			0.483	-0.062000	0.483	-0.120000	0.483	-0.158000
			0.483	-0.059000	0.484	-0.123000	0.484	-0.153000
			0.484	-0.056000	0.484	-0.127000	0.484	-0.148000
			0.484	-0.053000	0.484	-0.131000	0.484	-0.142000
			0.484	-0.050000	0.485	-0.134000	0.485	-0.137000
			0.485	-0.047000	0.485	-0.138000	0.485	-0.131000
			0.485	-0.044000	0.485	-0.141000	0.485	-0.126000
			0.485	-0.041000	0.486	-0.145000	0.486	-0.120000
			0.486	-0.038000	0.486	-0.148000	0.486	-0.115000
			0.486	-0.036000	0.486	-0.152000	0.486	-0.110000
			0.486	-0.033000	0.487	-0.156000	0.487	-0.104000
			0.487	-0.030000	0.487	-0.159000	0.487	-0.099000
			0.487	-0.027000	0.487	-0.163000	0.487	-0.093000
			0.487	-0.024000	0.488	-0.166000	0.488	-0.088000
			0.488	-0.021000	0.488	-0.170000	0.488	-0.082000
			0.488	-0.018000	0.488	-0.174000	0.488	-0.077000
			0.488	-0.015000	0.489	-0.177000	0.489	-0.072000
			0.489	-0.012000	0.489	-0.181000	0.489	-0.066000
			0.489	-0.010000	0.489	-0.184000	0.489	-0.061000
			0.489	-0.007000	0.490	-0.188000	0.490	-0.055000
			0.490	-0.004000	0.490	-0.192000	0.490	-0.052000
			0.490	-0.004000	0.490	-0.192000	0.490	-0.054000
			0.490	-0.008000	0.491	-0.186000	0.491	-0.057000
			0.491	-0.012000	0.491	-0.180000	0.491	-0.060000
			0.491	-0.017000	0.491	-0.175000	0.491	-0.063000
			0.491	-0.021000	0.492	-0.169000	0.492	-0.066000
			0.492	-0.025000	0.492	-0.163000	0.492	-0.068000
			0.492	-0.029000	0.492	-0.157000	0.492	-0.071000
			0.492	-0.034000	0.493	-0.151000	0.493	-0.074000
			0.493	-0.038000	0.493	-0.146000	0.493	-0.077000
			0.493	-0.042000	0.493	-0.140000	0.493	-0.080000
			0.493	-0.047000	0.494	-0.134000	0.494	-0.082000
			0.494	-0.051000	0.494	-0.128000	0.494	-0.085000
			0.494	-0.055000	0.494	-0.123000	0.494	-0.088000
			0.494	-0.059000	0.495	-0.117000	0.495	-0.091000
			0.495	-0.064000	0.495	-0.111000	0.495	-0.094000
			0.495	-0.068000	0.495	-0.105000	0.495	-0.096000
			0.495	-0.072000	0.496	-0.099000	0.496	-0.099000
			0.496	-0.077000	0.496	-0.094000	0.496	-0.102000
			0.496	-0.081000	0.496	-0.088000	0.496	-0.105000
			0.496	-0.085000	0.497	-0.082000	0.497	-0.108000
			0.497	-0.089000	0.497	-0.076000	0.497	-0.110000
			0.497	-0.094000	0.497	-0.070000	0.497	-0.113000
			0.497	-0.098000	0.498	-0.065000	0.498	-0.116000
			0.498	-0.102000	0.498	-0.059000	0.498	-0.119000
			0.498	-0.107000	0.498	-0.053000	0.498	-0.122000
			0.498	-0.111000	0.499	-0.047000	0.499	-0.124000
			0.499	-0.115000	0.499	-0.041000	0.499	-0.127000
			0.499	-0.120000	0.499	-0.036000	0.499	-0.130000
			0.499	-0.124000	0.500	-0.030000	0.500	-0.133000
			0.500	-0.128000	0.500	-0.024000	0.500	-0.135000
			0.500	-0.130000	0.500	-0.021000	0.500	-0.138000
			0.500	-0.126000	0.501	-0.026000	0.501	-0.141000
			0.501	-0.122000	0.501	-0.031000	0.501	-0.143000
			0.501	-0.118000	0.501	-0.036000	0.501	-0.146000
			0.501	-0.115000	0.502	-0.041000	0.502	-0.148000
			0.502	-0.111000	0.502	-0.046000	0.502	-0.151000
			0.502	-0.107000	0.502	-0.051000	0.502	-0.154000
			0.502	-0.103000	0.503	-0.056000	0.503	-0.156000
			0.503	-0.100000	0.503	-0.061000	0.503	-0.159000
			0.503	-0.096000	0.503	-0.066000	0.503	-0.161000
			0.503	-0.092000	0.504	-0.071000	0.504	-0.164000
			0.504	-0.088000	0.504	-0.076000	0.504	-0.167000
			0.504	-0.085000	0.504	-0.081000	0.504	-0.169000
			0.504	-0.081000	0.505	-0.085000	0.505	-0.172000
			0.505	-0.077000	0.505	-0.090000	0.505	-0.174000
			0.505	-0.073000	0.505	-0.095000	0.505	-0.177000
			0.505	-0.070000	0.506	-0.100000	0.506	-0.180000
			0.506	-0.066000	0.506	-0.105000	0.506	-0.182000
			0.506	-0.062000	0.506	-0.110000	0.506	-0.185000
			0.506	-0.058000	0.507	-0.115000	0.507	-0.187000
			0.507	-0.055000	0.507	-0.120000	0.507	-0.190000
			0.507	-0.051000	0.507	-0.125000	0.507	-0.193000
			0.507	-0.047000	0.508	-0.130000	0.508	-0.195000
			0.508	-0.043000	0.508	-0.135000	0.508	-0.198000
			0.508	-0.040000	0.508	-0.140000	0.508	-0.200000
			0.508	-0.036000	0.509	-0.145000	0.509	-0.203000
			0.509	-0.032000	0.509	-0.150000	0.509	-0.206000
			0.509	-0.028000	0.509	-0.154000	0.509	-0.208000
			0.509	-0.025000	0.510	-0.159000	0.510	-0.211000
			0.510	-0.021000	0.510	-0.164000	0.510	-0.213000
			0.510	-0.018000	0.510	-0.169000	0.510	-0.210000
			0.510	-0.020000	0.511	-0.172000	0.511	-0.208000
			0.511	-0.021000	0.511	-0.175000	0.511	-0.205000
			0.511	-0.022000	0.511	-0.177000	0.511	-0.203000
			0.511	-0.023000	0.512	-0.180000	0.512	-0.200000
			0.512	-0.025000	0.512	-0.183000	0.512	-0.198000
			0.512	-0.026000	0.512	-0.186000	0.512	-0.195000
			0.512	-0.027000	0.513	-0.189000	0.513	-0.193000
			0.513	-0.028000	0.513	-0.192000	0.513	-0.190000
			0.513	-0.030000	0.513	-0.195000	0.513	-0.188000
			0.513	-0.031000	0.514	-0.198000	0.514	-0.186000
			0.514	-0.032000	0.514	-0.201000	0.514	-0.183000
			0.514	-0.034000	0.514	-0.203000	0.514	-0.181000
			0.514	-0.035000	0.515	-0.206000	0.515	-0.178000
			0.515	-0.036000	0.515	-0.209000	0.515	-0.176000
			0.515	-0.037000	0.515	-0.212000	0.515	-0.173000
			0.515	-0.039000	0.516	-0.215000	0.516	-0.171000
			0.516	-0.040000	0.516	-0.218000	0.516	-0.168000
			0.516	-0.041000	0.516	-0.221000	0.516	-0.166000
			0.516	-0.042000	0.517	-0.224000	0.517	-0.163000
			0.517	-0.044000	0.517	-0.227000	0.517	-0.161000
			0.517	-0.045000	0.517	-0.230000	0.517	-0.158000
			0.517	-0.046000	0.518	-0.232000	0.518	-0.156000
			0.518	-0.047000	0.518	-0.235000	0.518	-0.154000
			0.518	-0.049000	0.518	-0.238000	0.518	-0.151000
			0.518	-0.050000	0.519	-0.241000	0.519	-0.149000
			0.519	-0.051000	0.519	-0.244000	0.519	-0.146000
			0.519	-0.052000	0.519	-0.247000	0.519	-0.144000
			0.519	-0.054000	0.520	-0.250000	0.520	-0.141000
			0.520	-0.055000	0.520	-0.253000	0.520	-0.139000
			0.520	-0.056000	0.520	-0.255000	0.520	-0.141000
			0.520	-0.055000	0.521	-0.252000	0.521	-0.143000
			0.521	-0.054000	0.521	-0.250000	0.521	-0.145000
			0.521	-0.053000	0.521	-0.248000	0.521	-0.146000
			0.521	-0.053000	0.522	-0.246000	0.522	-0.148000
			0.522	-0.052000	0.522	-0.244000	0.522	-0.150000
			0.522	-0.051000	0.522	-0.241000	0.522	-0.152000
			0.522	-0.050000	0.523	-0.239000	0.523	-0.154000
			0.523	-0.049000	0.523	-0.237000	0.523	-0.155000
			0.523	-0.048000	0.523	-0.235000	0.523	-0.157000
			0.523	-0.048000	0.524	-0.233000	0.524	-0.159000
			0.524	-0.047000	0.524	-0.230000	0.524	-0.161000
			0.524	-0.046000	0.524	-0.228000	0.524	-0.163000
			0.524	-0.045000	0.525	-0.226000	0.525	-0.164000
			0.525	-0.044000	0.525	-0.224000	0.525	-0.166000
			0.525	-0.043000	0.525	-0.222000	0.525	-0.168000
			0.525	-0.043000	0.526	-0.219000	0.526	-0.170000
			0.526	-0.042000	0.526	-0.217000	0.526	-0.172000
			0.526	-0.041000	0.526	-0.215000	0.526	-0.173000
			0.526	-0.040000	0.527	-0.213000	0.527	-0.175000
			0.527	-0.039000	0.527	-0.211000	0.527	-0.177000
			0.527	-0.038000	0.527	-0.208000	0.527	-0.179000
			0.527	-0.038000	0.528	-0.206000	0.528	-0.181000
			0.528	-0.037000	0.528	-0.204000	0.528	-0.182000
			0.528	-0.036000	0.528	-0.202000	0.528	-0.184000
			0.528	-0.035000	0.529	-0.200000	0.529	-0.186000
			0.529	-0.034000	0.529	-0.197000	0.529	-0.188000
			0.529	-0.033000	0.529	-0.195000	0.529	-0.190000
			0.529	-0.033000	0.530	-0.193000	0.530	-0.191000
			0.530	-0.032000	0.530	-0.191000	0.530	-0.193000
			0.530	-0.031000	0.530	-0.189000	0.530	-0.193000
			0.530	-0.032000	0.531	-0.188000	0.531	-0.193000
			0.531	-0.033000	0.531	-0.187000	0.531	-0.192000
			0.531	-0.035000	0.531	-0.187000	0.531	-0.192000
			0.531	-0.036000	0.532	-0.186000	0.532	-0.192000
			0.532	-0.037000	0.532	-0.185000	0.532	-0.192000
			0.532	-0.038000	0.532	-0.184000	0.532	-0.192000
			0.532	-0.039000	0.533	-0.184000	0.533	-0.192000
			0.533	-0.040000	0.533	-0.183000	0.533	-0.191000
			0.533	-0.041000	0.533	-0.182000	0.533	-0.191000
			0.533	-0.042000	0.534	-0.182000	0.534	-0.191000
			0.534	-0.044000	0.534	-0.181000	0.534	-0.191000
			0.534	-0.045000	0.534	-0.180000	0.534	-0.191000
			0.534	-0.046000	0.535	-0.179000	0.535	-0.191000
			0.535	-0.047000	0.535	-0.179000	0.535	-0.190000
			0.535	-0.048000	0.535	-0.178000	0.535	-0.190000
			0.535	-0.049000	0.536	-0.177000	0.536	-0.190000
			0.536	-0.050000	0.536	-0.176000	0.536	-0.190000
			0.536	-0.052000	0.536	-0.176000	0.536	-0.190000
			0.536	-0.053000	0.536	-0.175000	0.537	-0.190000
			0.537	-0.054000	0.537	-0.174000	0.537	-0.189000
			0.537	-0.055000	0.537	-0.174000	0.537	-0.189000
			0.537	-0.056000	0.537	-0.173000	0.538	-0.189000
			0.538	-0.057000	0.538	-0.172000	0.538	-0.189000
			0.538	-0.058000	0.538	-0.171000	0.538	-0.189000
			0.538	-0.059000	0.538	-0.171000	0.539	-0.189000
			0.539	-0.061000	0.539	-0.170000	0.539	-0.188000
			0.539	-0.062000	0.539	-0.169000	0.539	-0.188000
			0.539	-0.063000	0.539	-0.168000	0.540	-0.188000
			0.540	-0.064000	0.540	-0.168000	0.540	-0.188000
			0.540	-0.065000	0.540	-0.167000	0.540	-0.190000
			0.540	-0.063000	0.540	-0.169000	0.541	-0.192000
			0.541	-0.061000	0.541	-0.170000	0.541	-0.194000
			0.541	-0.059000	0.541	-0.172000	0.541	-0.196000
			0.541	-0.057000	0.541	-0.174000	0.542	-0.198000
			0.542	-0.055000	0.542	-0.175000	0.542	-0.199000
			0.542	-0.053000	0.542	-0.177000	0.542	-0.201000
			0.542	-0.051000	0.542	-0.178000	0.543	-0.203000
			0.543	-0.049000	0.543	-0.180000	0.543	-0.205000
			0.543	-0.047000	0.543	-0.182000	0.543	-0.207000
			0.543	-0.045000	0.543	-0.183000	0.544	-0.209000
			0.544	-0.043000	0.544	-0.185000	0.544	-0.211000
			0.544	-0.041000	0.544	-0.186000	0.544	-0.213000
			0.544	-0.039000	0.544	-0.188000	0.545	-0.215000
			0.545	-0.037000	0.545	-0.190000	0.545	-0.217000
			0.545	-0.035000	0.545	-0.191000	0.545	-0.218000
			0.545	-0.033000	0.545	-0.193000	0.546	-0.220000
			0.546	-0.031000	0.546	-0.194000	0.546	-0.222000
			0.546	-0.030000	0.546	-0.196000	0.546	-0.224000
			0.546	-0.028000	0.546	-0.198000	0.547	-0.226000
			0.547	-0.026000	0.547	-0.199000	0.547	-0.228000
			0.547	-0.024000	0.547	-0.201000	0.547	-0.230000
			0.547	-0.022000	0.547	-0.202000	0.548	-0.232000
			0.548	-0.020000	0.548	-0.204000	0.548	-0.234000
			0.548	-0.018000	0.548	-0.206000	0.548	-0.236000
			0.548	-0.016000	0.548	-0.207000	0.549	-0.237000
			0.549	-0.014000	0.549	-0.209000	0.549	-0.239000
			0.549	-0.012000	0.549	-0.210000	0.549	-0.241000
			0.549	-0.010000	0.549	-0.212000	0.550	-0.243000
			0.550	-0.008000	0.550	-0.213000	0.550	-0.245000
			0.550	-0.006000	0.550	-0.215000	0.550	-0.243000
			0.550	-0.010000	0.550	-0.214000	0.551	-0.241000
			0.551	-0.014000	0.551	-0.213000	0.551	-0.239000
			0.551	-0.019000	0.551	-0.212000	0.551	-0.238000
			0.551	-0.023000	0.551	-0.212000	0.552	-0.236000
			0.552	-0.027000	0.552	-0.211000	0.552	-0.234000
			0.552	-0.031000	0.552	-0.210000	0.552	-0.232000
			0.552	-0.035000	0.552	-0.209000	0.553	-0.230000
			0.553	-0.040000	0.553	-0.208000	0.553	-0.228000
			0.553	-0.044000	0.553	-0.207000	0.553	-0.226000
			0.553	-0.048000	0.553	-0.207000	0.554	-0.224000
			0.553	-0.052000	0.554	-0.206000	0.554	-0.223000
			0.554	-0.056000	0.554	-0.205000	0.554	-0.221000
			0.554	-0.061000	0.554	-0.204000	0.555	-0.219000
			0.554	-0.065000	0.555	-0.203000	0.555	-0.217000
			0.555	-0.069000	0.555	-0.202000	0.555	-0.215000
			0.555	-0.073000	0.555	-0.202000	0.556	-0.213000
			0.555	-0.077000	0.556	-0.201000	0.556	-0.211000
			0.556	-0.081000	0.556	-0.200000	0.556	-0.210000
			0.556	-0.086000	0.556	-0.199000	0.557	-0.208000
			0.556	-0.090000	0.557	-0.198000	0.557	-0.206000
			0.557	-0.094000	0.557	-0.197000	0.557	-0.204000
			0.557	-0.098000	0.557	-0.197000	0.558	-0.202000
			0.557	-0.102000	0.558	-0.196000	0.558	-0.200000
			0.558	-0.107000	0.558	-0.195000	0.558	-0.198000
			0.558	-0.111000	0.558	-0.194000	0.559	-0.196000
			0.558	-0.115000	0.559	-0.193000	0.559	-0.195000
			0.559	-0.119000	0.559	-0.192000	0.559	-0.193000
			0.559	-0.123000	0.559	-0.192000	0.560	-0.191000
			0.559	-0.128000	0.560	-0.191000	0.560	-0.189000
			0.560	-0.132000	0.560	-0.190000	0.560	-0.188000
			0.560	-0.128000	0.560	-0.187000	0.561	-0.186000
			0.560	-0.124000	0.561	-0.184000	0.561	-0.185000
			0.561	-0.120000	0.561	-0.180000	0.561	-0.184000
			0.561	-0.117000	0.561	-0.177000	0.562	-0.183000
			0.561	-0.113000	0.562	-0.174000	0.562	-0.181000
			0.562	-0.109000	0.562	-0.171000	0.562	-0.180000
			0.562	-0.105000	0.562	-0.167000	0.563	-0.179000
			0.562	-0.101000	0.563	-0.164000	0.563	-0.178000
			0.563	-0.097000	0.563	-0.161000	0.563	-0.176000
			0.563	-0.093000	0.563	-0.158000	0.564	-0.175000
			0.563	-0.089000	0.564	-0.154000	0.564	-0.174000
			0.564	-0.085000	0.564	-0.151000	0.564	-0.173000
			0.564	-0.081000	0.564	-0.148000	0.565	-0.171000
			0.564	-0.077000	0.565	-0.145000	0.565	-0.170000
			0.565	-0.073000	0.565	-0.142000	0.565	-0.169000
			0.565	-0.069000	0.565	-0.138000	0.566	-0.168000
			0.565	-0.065000	0.566	-0.135000	0.566	-0.166000
			0.566	-0.062000	0.566	-0.132000	0.566	-0.165000
			0.566	-0.058000	0.566	-0.129000	0.567	-0.164000
			0.566	-0.054000	0.567	-0.125000	0.567	-0.162000
			0.567	-0.050000	0.567	-0.122000	0.567	-0.161000
			0.567	-0.046000	0.567	-0.119000	0.568	-0.160000
			0.567	-0.042000	0.568	-0.116000	0.568	-0.159000
			0.568	-0.038000	0.568	-0.112000	0.568	-0.157000
			0.568	-0.034000	0.568	-0.109000	0.569	-0.156000
			0.568	-0.030000	0.569	-0.106000	0.569	-0.155000
			0.569	-0.026000	0.569	-0.103000	0.569	-0.154000
			0.569	-0.022000	0.569	-0.100000	0.570	-0.152000
			0.569	-0.018000	0.570	-0.096000	0.570	-0.151000
			0.570	-0.014000	0.570	-0.093000	0.570	-0.151000
			0.570	-0.015000	0.570	-0.096000	0.571	-0.151000
			0.570	-0.017000	0.571	-0.099000	0.571	-0.151000
			0.571	-0.018000	0.571	-0.102000	0.571	-0.151000
			0.571	-0.019000	0.571	-0.105000	0.572	-0.151000
			0.571	-0.021000	0.572	-0.108000	0.572	-0.151000
			0.572	-0.022000	0.572	-0.111000	0.572	-0.151000
			0.572	-0.024000	0.572	-0.115000	0.573	-0.151000
			0.572	-0.025000	0.573	-0.118000	0.573	-0.151000
			0.573	-0.026000	0.573	-0.121000	0.573	-0.151000
			0.573	-0.028000	0.573	-0.124000	0.574	-0.151000
			0.573	-0.029000	0.574	-0.127000	0.574	-0.151000
			0.574	-0.031000	0.574	-0.130000	0.574	-0.151000
			0.574	-0.032000	0.574	-0.133000	0.575	-0.151000
			0.574	-0.033000	0.575	-0.136000	0.575	-0.151000
			0.575	-0.035000	0.575	-0.139000	0.575	-0.150000
			0.575	-0.036000	0.575	-0.142000	0.576	-0.150000
			0.575	-0.038000	0.576	-0.146000	0.576	-0.150000
			0.576	-0.039000	0.576	-0.149000	0.576	-0.150000
			0.576	-0.040000	0.576	-0.152000	0.577	-0.150000
			0.576	-0.042000	0.577	-0.155000	0.577	-0.150000
			0.577	-0.043000	0.577	-0.158000	0.577	-0.150000
			0.577	-0.045000	0.577	-0.161000	0.578	-0.150000
			0.577	-0.046000	0.578	-0.164000	0.578	-0.150000
			0.578	-0.047000	0.578	-0.167000	0.578	-0.150000
			0.578	-0.049000	0.578	-0.170000	0.579	-0.150000
			0.578	-0.050000	0.579	-0.173000	0.579	-0.150000
			0.579	-0.052000	0.579	-0.176000	0.579	-0.150000
			0.579	-0.053000	0.579	-0.180000	0.580	-0.150000
			0.579	-0.054000	0.580	-0.183000	0.580	-0.150000
			0.580	-0.056000	0.580	-0.186000	0.580	-0.150000
			0.580	-0.055000	0.580	-0.189000	0.581	-0.150000
			0.580	-0.054000	0.581	-0.192000	0.581	-0.150000
			0.581	-0.053000	0.581	-0.195000	0.581	-0.151000
			0.581	-0.052000	0.581	-0.199000	0.582	-0.151000
			0.581	-0.052000	0.582	-0.202000	0.582	-0.151000
			0.582	-0.051000	0.582	-0.205000	0.582	-0.151000
			0.582	-0.050000	0.582	-0.208000	0.583	-0.151000
			0.582	-0.049000	0.583	-0.212000	0.583	-0.151000
			0.583	-0.048000	0.583	-0.215000	0.583	-0.152000
			0.583	-0.047000	0.583	-0.218000	0.584	-0.152000
			0.583	-0.046000	0.584	-0.221000	0.584	-0.152000
			0.584	-0.045000	0.584	-0.224000	0.584	-0.152000
			0.584	-0.044000	0.584	-0.228000	0.585	-0.152000
			0.584	-0.043000	0.585	-0.231000	0.585	-0.152000
			0.585	-0.042000	0.585	-0.234000	0.585	-0.153000
			0.585	-0.041000	0.585	-0.237000	0.586	-0.153000
			0.585	-0.040000	0.586	-0.241000	0.586	-0.153000
			0.586	-0.039000	0.586	-0.244000	0.586	-0.153000
			0.586	-0.038000	0.586	-0.247000	0.587	-0.153000
			0.586	-0.038000	0.587	-0.250000	0.587	-0.153000
			0.587	-0.037000	0.587	-0.254000	0.587	-0.154000
			0.587	-0.036000	0.587	-0.257000	0.588	-0.154000
			0.587	-0.035000	0.588	-0.260000	0.588	-0.154000
			0.588	-0.034000	0.588	-0.263000	0.588	-0.154000
			0.588	-0.033000	0.588	-0.266000	0.589	-0.154000
			0.588	-0.032000	0.589	-0.270000	0.589	-0.154000
			0.589	-0.031000	0.589	-0.273000	0.589	-0.155000
			0.589	-0.030000	0.589	-0.276000	0.590	-0.155000
			0.589	-0.029000	0.590	-0.279000	0.590	-0.155000
			0.590	-0.028000	0.590	-0.283000	0.590	-0.156000
			0.590	-0.028000	0.590	-0.282000	0.591	-0.158000
			0.590	-0.027000	0.591	-0.281000	0.591	-0.159000
			0.591	-0.027000	0.591	-0.280000	0.591	-0.160000
			0.591	-0.027000	0.591	-0.279000	0.592	-0.162000
			0.591	-0.026000	0.592	-0.278000	0.592	-0.163000
			0.592	-0.026000	0.592	-0.277000	0.592	-0.164000
			0.592	-0.025000	0.592	-0.276000	0.593	-0.166000
			0.592	-0.025000	0.593	-0.275000	0.593	-0.167000
			0.593	-0.025000	0.593	-0.274000	0.593	-0.168000
			0.593	-0.024000	0.593	-0.272000	0.594	-0.170000
			0.593	-0.024000	0.594	-0.271000	0.594	-0.171000
			0.594	-0.023000	0.594	-0.270000	0.594	-0.173000
			0.594	-0.023000	0.594	-0.269000	0.595	-0.174000
			0.594	-0.023000	0.595	-0.268000	0.595	-0.175000
			0.595	-0.022000	0.595	-0.267000	0.595	-0.177000
			0.595	-0.022000	0.595	-0.266000	0.596	-0.178000
			0.595	-0.021000	0.596	-0.265000	0.596	-0.179000
			0.596	-0.021000	0.596	-0.264000	0.596	-0.181000
			0.596	-0.021000	0.596	-0.263000	0.597	-0.182000
			0.596	-0.020000	0.597	-0.262000	0.597	-0.184000
			0.597	-0.020000	0.597	-0.261000	0.597	-0.185000
			0.597	-0.019000	0.597	-0.260000	0.598	-0.186000
			0.597	-0.019000	0.598	-0.259000	0.598	-0.188000
			0.598	-0.019000	0.598	-0.258000	0.598	-0.189000
			0.598	-0.018000	0.598	-0.257000	0.599	-0.190000
			0.598	-0.018000	0.599	-0.255000	0.599	-0.192000
			0.599	-0.017000	0.599	-0.254000	0.599	-0.193000
			0.599	-0.017000	0.599	-0.253000	0.600	-0.194000
			0.599	-0.017000	0.600	-0.252000	0.600	-0.196000
			0.600	-0.016000	0.600	-0.251000	0.600	-0.197000
			0.600	-0.015000	0.600	-0.250000	0.601	-0.198000
			0.600	-0.015000	0.601	-0.248000	0.601	-0.198000
			0.601	-0.014000	0.601	-0.247000	0.601	-0.199000
			0.601	-0.013000	0.601	-0.246000	0.602	-0.200000
			0.601	-0.013000	0.602	-0.244000	0.602	-0.201000
			0.602	-0.012000	0.602	-0.243000	0.602	-0.202000
			0.602	-0.011000	0.602	-0.241000	0.603	-0.203000
			0.602	-0.010000	0.603	-0.240000	0.603	-0.203000
			0.603	-0.010000	0.603	-0.239000	0.603	-0.204000
			0.603	-0.009000	0.603	-0.237000	0.604	-0.205000
			0.603	-0.008000	0.604	-0.236000	0.604	-0.206000
			0.604	-0.007000	0.604	-0.234000	0.604	-0.207000
			0.604	-0.007000	0.604	-0.233000	0.605	-0.208000
			0.604	-0.006000	0.605	-0.232000	0.605	-0.208000
			0.605	-0.005000	0.605	-0.230000	0.605	-0.209000
			0.605	-0.005000	0.605	-0.229000	0.606	-0.210000
			0.605	-0.004000	0.606	-0.227000	0.606	-0.211000
			0.606	-0.003000	0.606	-0.226000	0.606	-0.212000
			0.606	-0.002000	0.606	-0.225000	0.607	-0.213000
			0.606	-0.002000	0.607	-0.223000	0.607	-0.213000
			0.607	-0.001000	0.607	-0.222000	0.607	-0.214000
			0.607	0.000000	0.607	-0.220000	0.608	-0.215000
			0.607	0.001000	0.608	-0.219000	0.608	-0.216000
			0.608	0.001000	0.608	-0.218000	0.608	-0.217000
			0.608	0.002000	0.608	-0.216000	0.609	-0.218000
			0.608	0.003000	0.609	-0.215000	0.609	-0.218000
			0.609	0.004000	0.609	-0.214000	0.609	-0.219000
			0.609	0.004000	0.609	-0.212000	0.610	-0.220000
			0.609	0.005000	0.610	-0.211000	0.610	-0.221000
			0.610	0.006000	0.610	-0.209000	0.610	-0.217000
			0.610	0.003000	0.610	-0.208000	0.611	-0.213000
			0.610	-0.002000	0.611	-0.206000	0.611	-0.208000
			0.611	-0.007000	0.611	-0.204000	0.611	-0.204000
			0.611	-0.011000	0.611	-0.202000	0.612	-0.199000
			0.611	-0.016000	0.612	-0.200000	0.612	-0.195000
			0.612	-0.021000	0.612	-0.198000	0.612	-0.190000
			0.612	-0.026000	0.612	-0.196000	0.613	-0.186000
			0.612	-0.031000	0.613	-0.194000	0.613	-0.181000
			0.613	-0.035000	0.613	-0.192000	0.613	-0.177000
			0.613	-0.040000	0.613	-0.190000	0.614	-0.172000
			0.613	-0.045000	0.614	-0.189000	0.614	-0.168000
			0.614	-0.050000	0.614	-0.187000	0.614	-0.163000
			0.614	-0.054000	0.614	-0.185000	0.615	-0.159000
			0.614	-0.059000	0.615	-0.183000	0.615	-0.154000
			0.615	-0.064000	0.615	-0.181000	0.615	-0.150000
			0.615	-0.069000	0.615	-0.179000	0.616	-0.145000
			0.615	-0.074000	0.616	-0.177000	0.616	-0.141000
			0.616	-0.078000	0.616	-0.175000	0.616	-0.136000
			0.616	-0.083000	0.616	-0.173000	0.617	-0.132000
			0.616	-0.088000	0.617	-0.171000	0.617	-0.127000
			0.617	-0.093000	0.617	-0.170000	0.617	-0.123000
			0.617	-0.098000	0.617	-0.168000	0.618	-0.118000
			0.617	-0.102000	0.618	-0.166000	0.618	-0.114000
			0.618	-0.107000	0.618	-0.164000	0.618	-0.109000
			0.618	-0.112000	0.618	-0.162000	0.619	-0.105000
			0.618	-0.117000	0.619	-0.160000	0.619	-0.100000
			0.619	-0.122000	0.619	-0.158000	0.619	-0.096000
			0.619	-0.126000	0.619	-0.156000	0.620	-0.091000
			0.619	-0.131000	0.620	-0.154000	0.620	-0.087000
			0.620	-0.136000	0.620	-0.153000	0.620	-0.089000
			0.620	-0.137000	0.620	-0.153000	0.621	-0.093000
			0.620	-0.135000	0.621	-0.154000	0.621	-0.097000
			0.621	-0.132000	0.621	-0.156000	0.621	-0.101000
			0.621	-0.130000	0.621	-0.157000	0.622	-0.105000
			0.621	-0.128000	0.622	-0.159000	0.622	-0.109000
			0.622	-0.126000	0.622	-0.160000	0.622	-0.113000
			0.622	-0.123000	0.622	-0.161000	0.623	-0.117000
			0.622	-0.121000	0.623	-0.163000	0.623	-0.121000
			0.623	-0.119000	0.623	-0.164000	0.623	-0.125000
			0.623	-0.117000	0.623	-0.166000	0.624	-0.129000
			0.623	-0.114000	0.624	-0.167000	0.624	-0.133000
			0.624	-0.112000	0.624	-0.168000	0.624	-0.137000
			0.624	-0.110000	0.624	-0.170000	0.625	-0.141000
			0.624	-0.108000	0.625	-0.171000	0.625	-0.145000
			0.625	-0.106000	0.625	-0.173000	0.625	-0.149000
			0.625	-0.103000	0.625	-0.174000	0.626	-0.152000
			0.625	-0.101000	0.626	-0.175000	0.626	-0.156000
			0.626	-0.099000	0.626	-0.177000	0.626	-0.160000
			0.626	-0.097000	0.626	-0.178000	0.627	-0.164000
			0.626	-0.094000	0.627	-0.180000	0.627	-0.168000
			0.627	-0.092000	0.627	-0.181000	0.627	-0.172000
			0.627	-0.090000	0.627	-0.182000	0.628	-0.176000
			0.627	-0.088000	0.628	-0.184000	0.628	-0.180000
			0.628	-0.085000	0.628	-0.185000	0.628	-0.184000
			0.628	-0.083000	0.628	-0.187000	0.629	-0.188000
			0.628	-0.081000	0.629	-0.188000	0.629	-0.192000
			0.629	-0.079000	0.629	-0.189000	0.629	-0.196000
			0.629	-0.077000	0.629	-0.191000	0.630	-0.200000
			0.629	-0.074000	0.630	-0.192000	0.630	-0.204000
			0.630	-0.072000	0.630	-0.194000	0.630	-0.201000
			0.630	-0.070000	0.630	-0.196000	0.631	-0.195000
			0.630	-0.069000	0.631	-0.200000	0.631	-0.189000
			0.631	-0.067000	0.631	-0.203000	0.631	-0.183000
			0.631	-0.065000	0.631	-0.207000	0.632	-0.177000
			0.631	-0.064000	0.632	-0.210000	0.632	-0.171000
			0.632	-0.062000	0.632	-0.213000	0.632	-0.165000
			0.632	-0.060000	0.632	-0.217000	0.633	-0.160000
			0.632	-0.059000	0.633	-0.220000	0.633	-0.154000
			0.633	-0.057000	0.633	-0.223000	0.633	-0.148000
			0.633	-0.056000	0.633	-0.227000	0.634	-0.142000
			0.633	-0.054000	0.634	-0.230000	0.634	-0.136000
			0.634	-0.052000	0.634	-0.234000	0.634	-0.130000
			0.634	-0.051000	0.634	-0.237000	0.635	-0.124000
			0.634	-0.049000	0.635	-0.240000	0.635	-0.119000
			0.635	-0.047000	0.635	-0.244000	0.635	-0.113000
			0.635	-0.046000	0.635	-0.247000	0.636	-0.107000
			0.635	-0.044000	0.636	-0.251000	0.636	-0.101000
			0.636	-0.042000	0.636	-0.254000	0.636	-0.095000
			0.636	-0.041000	0.636	-0.257000	0.637	-0.089000
			0.636	-0.039000	0.637	-0.261000	0.637	-0.083000
			0.637	-0.038000	0.637	-0.264000	0.637	-0.078000
			0.637	-0.036000	0.637	-0.268000	0.638	-0.072000
			0.637	-0.034000	0.638	-0.271000	0.638	-0.066000
			0.638	-0.033000	0.638	-0.274000	0.638	-0.060000
			0.638	-0.031000	0.638	-0.278000	0.639	-0.054000
			0.638	-0.029000	0.639	-0.281000	0.639	-0.048000
			0.639	-0.028000	0.639	-0.285000	0.639	-0.042000
			0.639	-0.026000	0.639	-0.288000	0.640	-0.037000
			0.639	-0.025000	0.640	-0.291000	0.640	-0.031000
			0.640	-0.023000	0.640	-0.295000	0.640	-0.032000
			0.640	-0.023000	0.640	-0.295000	0.641	-0.035000
			0.640	-0.024000	0.641	-0.294000	0.641	-0.039000
			0.641	-0.025000	0.641	-0.293000	0.641	-0.043000
			0.641	-0.027000	0.641	-0.292000	0.642	-0.046000
			0.641	-0.028000	0.642	-0.291000	0.642	-0.050000
			0.642	-0.029000	0.642	-0.290000	0.642	-0.054000
			0.642	-0.031000	0.642	-0.288000	0.643	-0.058000
			0.642	-0.032000	0.643	-0.287000	0.643	-0.061000
			0.643	-0.033000	0.643	-0.286000	0.643	-0.065000
			0.643	-0.035000	0.643	-0.285000	0.644	-0.069000
			0.643	-0.036000	0.644	-0.284000	0.644	-0.072000
			0.644	-0.037000	0.644	-0.283000	0.644	-0.076000
			0.644	-0.039000	0.644	-0.282000	0.645	-0.080000
			0.644	-0.040000	0.645	-0.281000	0.645	-0.083000
			0.645	-0.041000	0.645	-0.279000	0.645	-0.087000
			0.645	-0.043000	0.645	-0.278000	0.646	-0.091000
			0.645	-0.044000	0.646	-0.277000	0.646	-0.094000
			0.646	-0.045000	0.646	-0.276000	0.646	-0.098000
			0.646	-0.047000	0.646	-0.275000	0.647	-0.102000
			0.646	-0.048000	0.647	-0.274000	0.647	-0.106000
			0.647	-0.049000	0.647	-0.273000	0.647	-0.109000
			0.647	-0.051000	0.647	-0.272000	0.648	-0.113000
			0.647	-0.052000	0.648	-0.270000	0.648	-0.117000
			0.648	-0.053000	0.648	-0.269000	0.648	-0.120000
			0.648	-0.055000	0.648	-0.268000	0.649	-0.124000
			0.648	-0.056000	0.649	-0.267000	0.649	-0.128000
			0.649	-0.057000	0.649	-0.266000	0.649	-0.131000
			0.649	-0.059000	0.649	-0.265000	0.650	-0.135000
			0.649	-0.060000	0.650	-0.264000	0.650	-0.139000
			0.650	-0.061000	0.650	-0.262000	0.650	-0.138000
			0.650	-0.062000	0.650	-0.261000	0.651	-0.134000
			0.650	-0.062000	0.651	-0.259000	0.651	-0.131000
			0.651	-0.062000	0.651	-0.257000	0.651	-0.128000
			0.651	-0.062000	0.651	-0.255000	0.652	-0.125000
			0.651	-0.062000	0.652	-0.253000	0.652	-0.121000
			0.652	-0.061000	0.652	-0.252000	0.652	-0.118000
			0.652	-0.061000	0.652	-0.250000	0.653	-0.115000
			0.652	-0.061000	0.653	-0.248000	0.653	-0.111000
			0.653	-0.061000	0.653	-0.246000	0.653	-0.108000
			0.653	-0.061000	0.653	-0.244000	0.654	-0.105000
			0.653	-0.061000	0.654	-0.242000	0.654	-0.101000
			0.654	-0.061000	0.654	-0.240000	0.654	-0.098000
			0.654	-0.061000	0.654	-0.239000	0.655	-0.095000
			0.654	-0.061000	0.655	-0.237000	0.655	-0.092000
			0.655	-0.061000	0.655	-0.235000	0.655	-0.088000
			0.655	-0.060000	0.655	-0.233000	0.656	-0.085000
			0.655	-0.060000	0.656	-0.231000	0.656	-0.082000
			0.656	-0.060000	0.656	-0.229000	0.656	-0.078000
			0.656	-0.060000	0.656	-0.227000	0.657	-0.075000
			0.656	-0.060000	0.657	-0.225000	0.657	-0.072000
			0.657	-0.060000	0.657	-0.224000	0.657	-0.069000
			0.657	-0.060000	0.657	-0.222000	0.658	-0.065000
			0.657	-0.060000	0.658	-0.220000	0.658	-0.062000
			0.658	-0.060000	0.658	-0.218000	0.658	-0.059000
			0.658	-0.060000	0.658	-0.216000	0.659	-0.055000
			0.658	-0.059000	0.659	-0.214000	0.659	-0.052000
			0.659	-0.059000	0.659	-0.212000	0.659	-0.049000
			0.659	-0.059000	0.659	-0.211000	0.660	-0.045000
			0.659	-0.059000	0.660	-0.209000	0.660	-0.042000
			0.660	-0.059000	0.660	-0.207000	0.660	-0.043000
			0.660	-0.060000	0.660	-0.205000	0.661	-0.045000
			0.660	-0.062000	0.661	-0.203000	0.661	-0.048000
			0.661	-0.064000	0.661	-0.201000	0.661	-0.050000
			0.661	-0.066000	0.661	-0.199000	0.662	-0.053000
			0.661	-0.068000	0.662	-0.197000	0.662	-0.055000
			0.662	-0.070000	0.662	-0.195000	0.662	-0.058000
			0.662	-0.072000	0.662	-0.193000	0.663	-0.061000
			0.662	-0.074000	0.663	-0.191000	0.663	-0.063000
			0.663	-0.076000	0.663	-0.190000	0.663	-0.066000
			0.663	-0.078000	0.663	-0.188000	0.664	-0.068000
			0.663	-0.080000	0.664	-0.186000	0.664	-0.071000
			0.664	-0.082000	0.664	-0.184000	0.664	-0.073000
			0.664	-0.084000	0.664	-0.182000	0.665	-0.076000
			0.664	-0.086000	0.665	-0.180000	0.665	-0.079000
[truncated: 6,780 more rows]

## Sheet: Fig. S18A
Time (hours)	Lpp-WT			△lpp2886 (△SidHparis N-term)
0	95000	98000	77500	90000	86000	89000
1	4300	2800	1800	4500	2200	2050
72	1120000	880000	570000	560000	810000	590000
96	3200000	2050000	1200000	3950000	1850000	1480000
120	10600000	7600000	3550000	8450000	4300000	3200000
144	18800000	15500000	7850000	19000000	10200000	7.6e+06
168	20800000	27000000	14080000	17200000	26000000	22000000

## Sheet: Fig. S1C
gene_name	protein_id	description	mw	top3	ssm	usm	upm	max_score	total_score	sequence.coverage	exp.name	file.no	file
tufA	P0CE47	EFTU1_ECOLI Elongation factor Tu 1	43283.6	7.27259	1450	798	6	102	33821	96.7	Band2	2	P1147_Lara_191125_P1147_MR_RS_Band2_H_R1_results_20191126_1042_peptides.txt
tufB	P0CE48	EFTU2_ECOLI Elongation factor Tu 2	43313.6	7.27259	1450	798	6	102	33821	97	Band2	2	P1147_Lara_191125_P1147_MR_RS_Band2_H_R1_results_20191126_1042_peptides.txt

## Sheet: Fig. 4C
Sample	Total light output (RLUs- Relative Light Units)
Control	9647	10172	9838
SidH FL	39125	39405	39623
SidHparis N-term	8454	8179	8555
SidHparis C-term	9267	9184	9849
SidHparis (N-term+C-term)	42078	42718	43124

## Sheet: Fig. 5B
Sample	Total light output (RLUs- Relative Light Units)
Control	9647	10172	9838
SidH FL	39125	39405	39623
SidH TM	10952	11727	11985
SidH HM	12053	12400	12006
SidH OM	10100	10228	9822

## Sheet: Fig. 5D
Sample	Absorbance at 420nm
Buffer	1.479	1.491	1.487
SidI	0.005	-0.006	0.001
SidH WT	1.502	1.511	1.537
SidH HM	1.489	1.484	1.519
SidHparis	1.53	1.474	1.536

## Sheet: Fig. 5E
Time (min)	Buffer	SidHparis	SidI	SidH WT
5	0.02	0.022	0.017	0.023
10	0.019	0.04	0.019	0.024
20	0.104	0.095	0.007	0.406
30	1.489	1.352	0.012	1.927
60	1.869	1.879	0.023	1.892
120	1.847	1.814	0.022	1.806
180	1.812	1.767	0.023	1.801

## Sheet: Fig. 6F
Sample	Total light output (RLUs- Relative Light Units)
SidHparis	14746	15227	14982
SidHparis+LubX	5937	6495	6419
SidHparis-QM	13412	14354	14693
SidHparis-QM+LubX	10928	12121	11498
SidHphila	17073	17387	18061
SidHphila+LubX	6595	6222	6767
SidHphila-QM	16678	16876	17345
SidHphila-QM+LubX	13187	13296	13390

[truncated: 3 more sheets: Fig. 7A, Fig. 7B, Fig. S12E]
